# Supplementary material for: Global target mRNA specification and regulation by the RNA-binding protein ZFP36
Source: Genome Biol. 2014 Jan 8;15(1):R12. doi: 10.1186/gb-2014-15-1-r12 (PMC4053807; doi:10.1186/gb-2014-15-1-r12)
Supplement: Additional file 2: Table S1 — Comma-separated values of ZFP36 PAR-CLIP binding sites. [file gb-2014-15-1-r12-S2.csv]

Chr	Strand	Start	End	Aligned to	GeneName	AnnotationSource	ClusterID	ClusterSequence	ReadCount	ConversionLocationCount	ConversionEventCount	NonConversionEventCount	T2Cfraction	ConversionSpecificity	endG_fraction	RedundantSeqFraction	RedundantCopyFraction	UniqueReads	None	Other_1	T2C_1	Link	RRE	UUAUUUAUU	UAUUUAU	AUUUA	UAUU	RRE
chr1	-	21070796	21070818	3'utr	HP1BP3	Ensembl	G1000.1	TAATAATTAATCTTATTTATAA	6	4	6	60	1	0.77815125	0	0.5	0.666666667	2	0	0	6	chr1:21070796-21070818	UUAUUUAU	NA	NA	AUUUA	UAUU	minimal
chr21	+	38833117	38833146	repeat	Low_complexity-AT_rich	RepeatMasker	G10003.1	CTTTATTCATTCTTATTATTTAAAATATT	3	2	3	40	1	0.477121255	0	0	0	3	0	0	3	chr21:38833117-38833146	minimal	NA	NA	AUUUA	UAUU	minimal
chr21	+	38886082	38886105	3'utr	DYRK1A	Ensembl	G10004.1	AATTTTACAAAAATTTATTTTCT	5	3	3	52	0.6	0.477121255	0	0.25	0.4	3	2	0	3	chr21:38886082-38886105	minimal	NA	NA	AUUUA	UAUU	minimal
chr21	+	38914216	38914237	NoAnnotation			G10005.1	AATACATTATTTTTAATTTAT	2	2	2	22	1	0.301029996	0	0	0	2	0	0	2	chr21:38914216-38914237	minimal	NA	NA	AUUUA	UAUU	minimal
chr21	+	38917724	38917749	NoAnnotation			G10006.1	TCTTTTCAAATTACTTATATTTATT	2	2	2	27	1	0.301029996	0	0	0	2	0	0	2	chr21:38917724-38917749	minimal	NA	UAUUUAUU	AUUUA	UAUU	UAUUUAUU
chr21	+	40195266	40195291	3'utr	ETS2	Ensembl	G10009.1	TATATATTATTATAATCTTATAATT	4	2	4	45	1	0.602059991	0.25	0	0	4	0	0	4	chr21:40195266-40195291	minimal	NA	NA	NA	UAUU	minimal
chr1	-	21082617	21082641	intron	HP1BP3	Ensembl	G1001.1	CATACCTTATACAATTTAATTTAT	11	5	10	106	0.909090909	1	0	0.25	0.454545455	6	1	0	10	chr1:21082617-21082641	minimal	NA	NA	AUUUA	NA	minimal
chr21	+	45086873	45086894	intron	RRP1B	Ensembl	G10018.1	TATTTCCTATAAACTAATATT	2	2	2	17	1	0.301029996	0	0	0	2	0	0	2	chr21:45086873-45086894	NA	NA	NA	NA	UAUU	minimal
chr21	+	45462120	45462141	intron	TRAPPC10	Ensembl	G10025.1	CATTTATTTTCATTCTTAAAT	2	2	2	22	1	0.301029996	0	0	0	2	0	0	2	chr21:45462120-45462141	minimal	NA	NA	AUUUA	UAUU	minimal
chr21	+	46716611	46716641	lincRNA	NCRNA00205	Ensembl	G10031.1	TGTCTCTGCCTTTCTAATATTTATACTTTG	5	4	5	56	1	0.698970004	0.8	0.25	0.4	3	0	0	5	chr21:46716611-46716641	minimal	NA	NA	AUUUA	UAUU	minimal
chr21	+	47989565	47989588	3'utr	DIP2A	Ensembl	G10036.1	TATATCACACTAAAATTTTTATA	4	2	3	36	0.6	0.176091259	0	0.25	0.4	3	1	1	3	chr21:47989565-47989588	minimal	NA	NA	NA	NA	NA
chr21	-	15457318	15457349	rRNA	rRNA-LSU-rRNA_Hsa	RepeatMasker	G10039.1	AAGCTACCATATGTGGGATTATGACTGAACG	74	4	6	563	0.06185567	-0.602059991	0.010309278	0.239130435	0.639175258	35	68	23	6	chr21:15457318-15457349	minimal	NA	NA	NA	NA	NA
chr21	-	15457412	15457437	rRNA	rRNA-LSU-rRNA_Hsa	RepeatMasker	G10041.1	TTGCTGCCATGGTAATCCTGCTCAG	28	2	2	215	0.064516129	-0.301029996	0.064516129	0.307692308	0.709677419	9	26	3	2	chr21:15457412-15457437	NA	NA	NA	NA	NA	NA
chr21	-	15743835	15743856	3'utr	HSPA13	Ensembl	G10043.1	TCTTCAATCATATTTTAGTGG	2	2	2	18	1	0.301029996	0	0	0	2	0	0	2	chr21:15743835-15743856	NA	NA	NA	NA	UAUU	minimal
chr21	-	15744395	15744416	3'utr	HSPA13	Ensembl	G10044.1	TTACTAATATTTTTCATATCT	5	2	5	54	1	0.698970004	0	0.5	0.8	1	0	0	5	chr21:15744395-15744416	NA	NA	NA	NA	UAUU	minimal
chr21	-	15744571	15744598	3'utr	HSPA13	Ensembl	G10046.1	CTTCATATTATTCAAAAATTATATCCT	5	2	5	50	1	0.698970004	0	0	0	5	0	0	5	chr21:15744571-15744598	minimal	NA	NA	NA	UAUU	minimal
chr21	-	15745391	15745416	3'utr	HSPA13	Ensembl	G10047.1	CCATATTATATAACAAATTTACATT	4	2	4	34	1	0.602059991	0	0.5	0.75	1	0	0	4	chr21:15745391-15745416	minimal	NA	NA	AUUUA	UAUU	minimal
chr21	-	15745606	15745634	3'utr	HSPA13	Ensembl	G10049.1	CACTTAACATTATATTCTATAAACATTA	7	6	7	58	1	0.84509804	0	0.166666667	0.285714286	5	0	0	7	chr21:15745606-15745634	minimal	NA	NA	NA	UAUU	minimal
chr21	-	19162724	19162747	3'utr	C21orf91	Ensembl	G10053.1	TTTTTCATTTTACTATATTTATG	4	2	4	55	1	0.602059991	0	0.333333333	0.5	2	0	0	4	chr21:19162724-19162747	minimal	NA	NA	AUUUA	UAUU	minimal
chr21	-	19165345	19165369	3'utr	C21orf91	Ensembl	G10054.1	AATTCATATCACCTCTTATTTATT	3	2	3	31	1	0.477121255	0	0.5	0.666666667	1	0	0	3	chr21:19165345-19165369	UUAUUUAUU	UUAUUUAUU	UAUUUAUU	AUUUA	UAUU	UUAUUUAUU
chr21	-	26951759	26951784	NoAnnotation			G10058.1	TACCATTATTTATTCCCTATTTATG	4	3	4	48	1	0.602059991	0	0.333333333	0.5	2	0	0	4	chr21:26951759-26951784	UUAUUUAUU	UUAUUUAUU	UAUUUAUU	AUUUA	UAUU	UUAUUUAUU
chr21	-	26958003	26958031	coding	MRPL39	Ensembl	G10059.1	TACATCTACCTAATAACTTTCTAAAATT	5	3	4	45	0.8	0.602059991	0	0	0	5	1	0	4	chr21:26958003-26958031	NA	NA	NA	NA	NA	NA
chr21	-	26961312	26961334	intron	MRPL39	Ensembl	G10060.1	TCCACTTTTATAACCACTTATC	3	2	3	23	1	0.477121255	0	0.5	0.666666667	1	0	0	3	chr21:26961312-26961334	minimal	NA	NA	NA	NA	NA
chr21	-	27253685	27253717	3'utr	APP	Ensembl	G10064.1	TATCAAACTAGTGCATGAATAGATTCTCTCCT	2	2	2	15	1	0.301029996	0	0	0	2	0	0	2	chr21:27253685-27253717	NA	NA	NA	NA	NA	NA
chr21	-	27253746	27253768	3'utr	APP	Ensembl	G10065.1	TCTCTATACTACATTATTAATG	6	4	6	52	1	0.77815125	0	0.2	0.333333333	4	0	0	6	chr21:27253746-27253768	minimal	NA	NA	NA	UAUU	minimal
chr21	-	27338708	27338737	intron	APP	Ensembl	G10067.1	CTCTATACTTACATATTTATTATTTATTT	3	2	3	46	1	0.477121255	0	0.5	0.666666667	1	0	0	3	chr21:27338708-27338737	UUAUUUAUU	UUAUUUAUU	UAUUUAUU	AUUUA	UAUU	UUAUUUAUU
chr1	-	21483553	21483582	intron	EIF4G3	Ensembl	G1007.1	TATAATTTATTATTCATTTATTATTATTT	2	2	2	33	1	0.301029996	0	0	0	2	0	0	2	chr1:21483553-21483582	minimal	NA	NA	AUUUA	UAUU	minimal
chr21	-	28208679	28208702	3'utr	ADAMTS1	Ensembl	G10070.1	AAAAAAACTTTTAAATTATATCG	6	3	6	42	1	0.77815125	0	0.666666667	0.833333333	1	0	0	6	chr21:28208679-28208702	minimal	NA	NA	NA	NA	NA
chr21	-	28208710	28208743	3'utr	ADAMTS1	Ensembl	G10071.1	CCTATAATAACATATTTATTTTTATACATTTAT	69	11	48	701	0.695652174	1.681241237	0	0.4375	0.739130435	18	21	0	48	chr21:28208710-28208743	minimal	NA	UAUUUAUU	AUUUA	UAUU	UAUUUAUU
chr21	-	28209526	28209547	3'utr	ADAMTS1	Ensembl	G10075.1	TACTTATCAAATACTTAGTAT	3	2	3	24	1	0.477121255	0	0.5	0.666666667	1	0	0	3	chr21:28209526-28209547	minimal	NA	NA	NA	NA	NA
chr21	-	28209629	28209654	3'utr	ADAMTS1	Ensembl	G10076.1	CCCCGGGCATTATTATTATTATTTC	3	2	2	28	0.666666667	0.301029996	0	0	0	3	1	0	2	chr21:28209629-28209654	minimal	NA	NA	NA	UAUU	minimal
chr1	-	21502194	21502235	intron	EIF4G3	Ensembl	G1008.1	CTTCCATAATTATTATTAGTACATAATAAACTTTATCGGTA	38	4	37	339	0.973684211	1.568201724	0	0.4	0.842105263	6	1	0	37	chr1:21502194-21502235	minimal	NA	NA	NA	UAUU	minimal
chr21	-	30428706	30428730	3'utr	CCT8	Ensembl	G10083.1	TTTTCTTATTCTCCTTAAATTAAG	14	3	13	158	0.928571429	1.113943352	0	0.25	0.571428571	6	1	0	13	chr21:30428706-30428730	minimal	NA	NA	NA	UAUU	minimal
chr21	-	31839341	31839367	NoAnnotation			G10086.1	TACTTATTATATTCTTATTTATAATT	3	2	3	39	1	0.477121255	0	0.5	0.666666667	1	0	0	3	chr21:31839341-31839367	UUAUUUAU	NA	NA	AUUUA	UAUU	minimal
chr21	-	31852221	31852242	3'utr	KRTAP19-1	Ensembl	G10088.1	TTAAATCTTTAAAATAGATTT	2	2	2	15	1	0.301029996	0	0	0	2	0	0	2	chr21:31852221-31852242	NA	NA	NA	NA	NA	NA
chr1	-	21922723	21922744	3'utr	RAP1GAP	Ensembl	G1009.1	TATAAAATAAATTCTATTTAT	2	2	2	18	1	0.301029996	0	0	0	2	0	0	2	chr1:21922723-21922744	minimal	NA	NA	AUUUA	UAUU	minimal
chr21	-	33043352	33043374	3'utr	SCAF4	Ensembl	G10091.1	TTTTTAATAAACTCTATTTTCG	6	3	6	63	1	0.77815125	0	0.25	0.5	3	0	0	6	chr21:33043352-33043374	NA	NA	NA	NA	UAUU	minimal
chr21	-	33074401	33074427	intron	SCAF4	Ensembl	G10093.1	ATTTTCTTTCCATAATTCCTATTTAT	5	4	5	69	1	0.698970004	0	0.25	0.4	3	0	0	5	chr21:33074401-33074427	minimal	NA	NA	AUUUA	UAUU	minimal
chr21	-	33076094	33076118	coding	SCAF4	Ensembl	G10094.1	CCACATTCCAATATTTATATCTTT	2	2	2	17	1	0.301029996	0	0	0	2	0	0	2	chr21:33076094-33076118	minimal	NA	NA	AUUUA	UAUU	minimal
chr21	-	33640917	33640941	3'utr	MIS18A	Ensembl	G10097.1	TATCACATTTATTTACTATTTTTA	5	5	5	61	1	0.698970004	0	0	0	5	0	0	5	chr21:33640917-33640941	minimal	NA	NA	AUUUA	UAUU	minimal
chr1	+	33070878	33070900	NoAnnotation			G101.1	TATTACTATTTATCATTTATAT	7	3	7	81	1	0.84509804	0	0.4	0.571428571	3	0	0	7	chr1:33070878-33070900	minimal	NA	NA	AUUUA	UAUU	minimal
chr21	-	34001164	34001193	3'utr	SYNJ1	Ensembl	G10101.1	CATACAATATTTATAACTATAAACTTTAT	7	5	6	64	0.857142857	0.77815125	0	0.166666667	0.285714286	5	1	0	6	chr21:34001164-34001193	minimal	NA	NA	AUUUA	UAUU	minimal
chr21	-	34130774	34130794	intron	GCFC1	Ensembl	G10103.1	CATTCTTATACTATTTATTG	5	3	5	50	1	0.698970004	0	0.333333333	0.6	2	0	0	5	chr21:34130774-34130794	minimal	NA	UAUUUAUU	AUUUA	UAUU	UAUUUAUU
chr21	-	35888822	35888849	3'utr	RCAN1	Ensembl	G10108.1	CTAACCTCAAAATATTTTTTTTAACTG	8	3	6	78	0.75	0.77815125	0	0.333333333	0.5	4	2	0	6	chr21:35888822-35888849	NA	NA	NA	NA	UAUU	minimal
chr1	-	22082670	22082693	intron	USP48	Ensembl	G1011.1	CCTAAACTTATTTTATTATTATT	3	2	2	35	0.666666667	0.301029996	0	0	0	3	1	0	2	chr1:22082670-22082693	minimal	NA	NA	NA	UAUU	minimal
chr21	-	37415250	37415275	intron	SETD4	Ensembl	G10111.1	TTTTATTATTACTATTTTTAATATT	2	2	2	30	1	0.301029996	0	0	0	2	0	0	2	chr21:37415250-37415275	minimal	NA	NA	NA	UAUU	minimal
chr21	-	38356674	38356696	repeat	DNA-MER44B	RepeatMasker	G10114.1	TCATTCTTACTTTATTTAATTT	4	2	4	49	1	0.602059991	0	0.5	0.75	1	0	0	4	chr21:38356674-38356696	minimal	NA	NA	AUUUA	UAUU	minimal
chr21	-	40720102	40720127	intron	HMGN1	Ensembl	G10119.1	CTTTATTTATACTTTAATAATTACG	3	2	2	31	0.666666667	0.301029996	0	0	0	3	1	0	2	chr21:40720102-40720127	UUAUUUAU	NA	NA	AUUUA	UAUU	minimal
chr21	-	43390608	43390641	intron	TMPRSS3	Ensembl	G10122.1	CACCTTTATTCTAATCATTTTCCATCTTTATAG	3	3	3	45	1	0.477121255	0	0	0	3	0	0	3	chr21:43390608-43390641	minimal	NA	NA	NA	UAUU	minimal
chr21	-	43408704	43408727	3'utr	ZNF295	Ensembl	G10126.1	TTTTTCTATTACTTTTTATACTG	8	4	6	109	0.75	0.77815125	0	0	0	8	2	0	6	chr21:43408704-43408727	minimal	NA	NA	NA	UAUU	minimal
chr21	-	43408736	43408756	3'utr	ZNF295	Ensembl	G10127.1	AACCAAAAACATTTATAATG	3	2	3	12	1	0.477121255	0	0.5	0.666666667	1	0	0	3	chr21:43408736-43408756	minimal	NA	NA	AUUUA	NA	minimal
chr21	-	43409387	43409408	3'utr	ZNF295	Ensembl	G10128.1	ATATTCTCATTTTTTTTATTG	10	2	4	136	0.4	0.602059991	0	1	1	0	6	0	4	chr21:43409387-43409408	minimal	NA	NA	NA	UAUU	minimal
chr21	-	43410497	43410518	3'utr	ZNF295	Ensembl	G10131.1	ATAAATCTCAACTTTAATAAG	4	3	4	24	1	0.602059991	0	0.333333333	0.5	2	0	0	4	chr21:43410497-43410518	NA	NA	NA	NA	NA	NA
chr21	-	43410523	43410550	3'utr	ZNF295	Ensembl	G10132.1	ATTTATATCTTAGACTACTTTAGCAAT	3	2	3	31	1	0.477121255	0	0	0	3	0	0	3	chr21:43410523-43410550	minimal	NA	NA	AUUUA	NA	minimal
chr21	-	43410623	43410650	3'utr	ZNF295	Ensembl	G10133.1	TATTCCTTCTTTTAATTATTTTAGACA	42	8	41	565	0.976190476	1.612783857	0	0.35	0.69047619	13	1	0	41	chr21:43410623-43410650	minimal	NA	NA	NA	UAUU	minimal
chr21	-	43413925	43413957	coding	ZNF295	Ensembl	G10135.1	TTTTAAACTACATTTATTCTTCCTCTCTATTT	7	6	7	79	1	0.84509804	0	0.166666667	0.285714286	5	0	0	7	chr21:43413925-43413957	minimal	NA	NA	AUUUA	UAUU	minimal
chr21	-	44232993	44233015	NoAnnotation			G10137.1	ACATAATTTAATTTATTTAGTA	4	2	4	38	1	0.602059991	0	1	1	0	0	0	4	chr21:44232993-44233015	minimal	NA	NA	AUUUA	UAUU	minimal
chr21	-	44525866	44525894	intron	U2AF1	Ensembl	G10140.1	TTCATATTAACTTTAATTATTATTTAAG	23	8	22	269	0.956521739	1.342422681	0	0.176470588	0.391304348	14	1	0	22	chr21:44525866-44525894	minimal	NA	NA	AUUUA	UAUU	minimal
chr21	-	46218074	46218101	intron	UBE2G2	Ensembl	G10144.1	CAAATAATAATTATTTATTTATTTATT	11	6	9	154	0.818181818	0.954242509	0	0.428571429	0.636363636	4	2	0	9	chr21:46218074-46218101	UUAUUUAUU	UUAUUUAUU	UAUUUAUU	AUUUA	UAUU	UUAUUUAUU
chr21	-	46220020	46220040	repeat	DNA-Tigger1	RepeatMasker	G10145.1	TCTCTCTCTTACATTTTAAT	4	2	4	40	1	0.602059991	0	1	1	0	0	0	4	chr21:46220020-46220040	NA	NA	NA	NA	NA	NA
chr21	-	46226095	46226117	3'utr	SUMO3	Ensembl	G10146.1	CCTTTTTCTCCCTCTTAATATT	4	4	4	43	1	0.602059991	0	0	0	4	0	0	4	chr21:46226095-46226117	NA	NA	NA	NA	UAUU	minimal
chr21	-	46683965	46683989	3'utr	POFUT2	Ensembl	G10147.1	ACATATTTATTCTTTTTCCATTTG	2	2	2	25	1	0.301029996	0	0	0	2	0	0	2	chr21:46683965-46683989	minimal	NA	UAUUUAUU	AUUUA	UAUU	UAUUUAUU
chr21	-	47621645	47621665	intron	LSS	Ensembl	G10148.1	TTACTTTAACACTATTTATA	3	2	3	27	1	0.477121255	0	0.5	0.666666667	1	0	0	3	chr21:47621645-47621665	minimal	NA	NA	AUUUA	UAUU	minimal
chr1	-	23636407	23636428	3'utr	HNRNPR	Ensembl	G1015.1	TTATAACTTCACACCTTTTTG	2	2	2	18	1	0.301029996	0	0	0	2	0	0	2	chr1:23636407-23636428	minimal	NA	NA	NA	NA	NA
chr22	+	19956476	19956499	3'utr	COMT	Ensembl	G10154.1	CTATATTATCTTATATACTAATA	4	3	3	40	0.75	0.477121255	0	0	0	4	1	0	3	chr22:19956476-19956499	minimal	NA	NA	NA	UAUU	minimal
chr22	+	20941878	20941899	3'utr	MED15	Ensembl	G10157.1	ATTATAATAAATTTATTATTC	3	3	3	30	1	0.477121255	0	0	0	3	0	0	3	chr22:20941878-20941899	minimal	NA	NA	AUUUA	UAUU	minimal
chr22	+	21242189	21242214	3'utr	SNAP29	Ensembl	G10158.1	AAATTTCATTTACTATTTTAGTATG	6	2	6	66	1	0.77815125	1	0.5	0.666666667	2	0	0	6	chr22:21242189-21242214	minimal	NA	NA	AUUUA	UAUU	minimal
chr1	-	23636766	23636790	3'utr	HNRNPR	Ensembl	G1016.1	TCTTTTTATTTTTCCTCTTTTCAT	3	2	2	42	0.666666667	0.301029996	0	0	0	3	1	0	2	chr1:23636766-23636790	minimal	NA	NA	NA	UAUU	minimal
chr22	+	21307419	21307445	3'utr	CRKL	Ensembl	G10162.1	TTTATAATTAATCCTTTAATATTATG	10	5	9	113	0.9	0.954242509	0.1	0.111111111	0.2	8	1	0	9	chr22:21307419-21307445	minimal	NA	NA	NA	UAUU	minimal
chr22	+	21307804	21307825	3'utr	CRKL	Ensembl	G10163.1	CTTTTAAAATTATTTTTGGGG	3	3	3	30	1	0.477121255	0.666666667	0	0	3	0	0	3	chr22:21307804-21307825	minimal	NA	NA	NA	UAUU	minimal
chr22	+	24242694	24242719	repeat	LTR-MER9a2	RepeatMasker	G10172.1	TATACTTTTAGTTAATCTAATATCT	5	2	4	46	1	0.698970004	0.4	0	0	5	0	0	5	chr22:24242694-24242719	NA	NA	NA	NA	NA	NA
chr22	+	24968074	24968094	3'utr	SNRPD3	Ensembl	G10174.1	CTAAATAAATCTGGGGGGTT	4	2	4	20	1	0.602059991	0	0.5	0.75	1	0	0	4	chr22:24968074-24968094	NA	NA	NA	NA	NA	NA
chr1	-	23685958	23685987	3'utr	ZNF436	Ensembl	G1018.1	ATTATTCTAACAATATTCTATAATTAAAA	3	2	2	31	0.666666667	0.301029996	0	0	0	3	1	0	2	chr1:23685958-23685987	minimal	NA	NA	NA	UAUU	minimal
chr22	+	29453230	29453263	3'utr	ZNRF3	Ensembl	G10184.1	TTCTCAGAATATTTATTTACTAATATATTTATC	7	6	7	86	1	0.84509804	0	0.166666667	0.285714286	5	0	0	7	chr22:29453230-29453263	minimal	NA	UAUUUAUU	AUUUA	UAUU	UAUUUAUU
chr22	+	29542672	29542699	3'utr	KREMEN1	Ensembl	G10185.1	CACTGTATACAATTTAATATATATTTT	3	3	3	29	1	0.477121255	0.333333333	0	0	3	0	0	3	chr22:29542672-29542699	minimal	NA	NA	AUUUA	UAUU	minimal
chr22	+	31746728	31746756	NoAnnotation			G10194.1	TATTCATTAACTAGATTTGTATTTATTG	3	2	3	41	1	0.477121255	0.333333333	0	0	3	0	0	3	chr22:31746728-31746756	minimal	NA	UAUUUAUU	AUUUA	UAUU	UAUUUAUU
chr22	+	35689741	35689762	repeat	Simple_repeat-(TA)n	RepeatMasker	G10197.1	TTTTAAATTTTTATATCTATA	3	2	2	36	0.666666667	0.301029996	0	0	0	3	1	0	2	chr22:35689741-35689762	minimal	NA	NA	NA	NA	NA
chr22	+	35690642	35690706	3'utr	HMGXB4	Ensembl	G10198.1	TATTTTAATTATGTGTATTTAACTCTTTAAAATCTCTTAGATTTTAATTTATCCTGTAAATTTC	21	6	16	223	0.857142857	1.255272505	0.142857143	0.266666667	0.476190476	11	3	0	18	chr22:35690642-35690706	minimal	NA	NA	AUUUA	UAUU	minimal
chr1	-	24292062	24292086	3'utr	SRSF10	Ensembl	G1020.1	TTTCAAATATTTCTATTTAATCCT	8	7	8	88	1	0.903089987	0	0.142857143	0.25	6	0	0	8	chr1:24292062-24292086	minimal	NA	NA	AUUUA	UAUU	minimal
chr22	+	36878361	36878388	NoAnnotation			G10202.1	CTTTATTTTATTTACATATATTTATTT	2	2	2	34	1	0.301029996	0	0	0	2	0	0	2	chr22:36878361-36878388	minimal	NA	UAUUUAUU	AUUUA	UAUU	UAUUUAUU
chr22	+	38062911	38062935	3'utr	PDXP	Ensembl	G10203.1	TACTTAATAAAGTGCGCGTGGGAG	3	2	3	14	0.75	0.176091259	1	0	0	4	0	1	3	chr22:38062911-38062935	NA	NA	NA	NA	NA	NA
chr1	-	24293265	24293286	3'utr	SRSF10	Ensembl	G1021.1	ATCACATTATTATAAATAATG	7	3	7	49	1	0.84509804	0	0.666666667	0.857142857	1	0	0	7	chr1:24293265-24293286	minimal	NA	NA	NA	UAUU	minimal
chr22	+	39910499	39910519	3'utr	SMCR7L	Ensembl	G10210.1	TTACCCAACTCTTCCTATTT	4	2	4	30	1	0.602059991	0	1	1	0	0	0	4	chr22:39910499-39910519	NA	NA	NA	NA	UAUU	minimal
chr22	+	39911199	39911224	3'utr	SMCR7L	Ensembl	G10211.1	TTTTCACACCTTTTCCTTATTTTAT	3	3	3	39	0.6	0	0.2	0	0	5	0	2	3	chr22:39911199-39911224	minimal	NA	NA	NA	UAUU	minimal
chr22	+	41575284	41575308	repeat	Low_complexity-AT_rich	RepeatMasker	G10214.1	TTTTATTATTTTTTTTAAATTAAT	7	4	6	110	0.857142857	0.77815125	0.571428571	0.4	0.571428571	3	1	0	6	chr22:41575284-41575308	minimal	NA	NA	NA	UAUU	minimal
chr22	+	41575429	41575455	repeat	Simple_repeat-(TA)n	RepeatMasker	G10215.1	TTACTTTAAAATTACATTCTATATAT	3	2	2	33	0.666666667	0.301029996	0	0	0	3	1	0	2	chr22:41575429-41575455	NA	NA	NA	NA	NA	NA
chr22	+	41697669	41697689	5'utr	ZC3H7B	Ensembl	G10217.1	CATTTACTCTTATTATTACT	2	2	2	20	1	0.301029996	0	0	0	2	0	0	2	chr22:41697669-41697689	minimal	NA	NA	AUUUA	UAUU	minimal
chr22	+	42226674	42226697	NoAnnotation			G10220.1	ACACTATCTATTTCTCATTAGTT	8	2	7	78	0.7	0.367976785	0.5	0.125	0.3	7	1	2	7	chr22:42226674-42226697	NA	NA	NA	NA	UAUU	minimal
chr22	+	42354886	42354913	NoAnnotation			G10222.1	CTGGGGCTTCCATCTTAATTTATTCTC	5	4	5	49	1	0.698970004	0	0	0	5	0	0	5	chr22:42354886-42354913	minimal	NA	NA	AUUUA	UAUU	minimal
chr1	-	24296598	24296620	3'utr	SRSF10	Ensembl	G1023.1	AATATTCTTATGTAGTTATTCT	11	6	11	116	1	1.041392685	0	0.333333333	0.636363636	4	0	0	11	chr1:24296598-24296620	minimal	NA	NA	NA	UAUU	minimal
chr22	+	51171571	51171592	repeat	Low_complexity-AT_rich	RepeatMasker	G10237.1	TTTCTTATATTATTATTATTG	2	2	2	25	1	0.301029996	1	0	0	2	0	0	2	chr22:51171571-51171592	minimal	NA	NA	NA	UAUU	minimal
chr22	-	18281401	18281432	NoAnnotation			G10240.1	CTCCAACACTATTTATCATTATAATATTTAT	3	2	3	34	1	0.477121255	0	0.5	0.666666667	1	0	0	3	chr22:18281401-18281432	minimal	NA	NA	AUUUA	UAUU	minimal
chr22	-	22114810	22114832	3'utr	MAPK1	Ensembl	G10246.1	TTACAATTTAACATTAACATTT	3	2	2	27	0.666666667	0.301029996	0	0	0	3	1	0	2	chr22:22114810-22114832	minimal	NA	NA	AUUUA	NA	minimal
chr1	-	24298265	24298289	intron	SRSF10	Ensembl	G1025.1	CATTTAATTTTTTTTTACTATTTT	4	3	4	60	1	0.602059991	0	0	0	4	0	0	4	chr1:24298265-24298289	minimal	NA	NA	AUUUA	UAUU	minimal
chr22	-	24082556	24082584	NoAnnotation			G10250.1	CAATATTTTAATCAATTATCTTTTAATT	3	3	3	32	1	0.477121255	0	0	0	3	0	0	3	chr22:24082556-24082584	minimal	NA	NA	NA	UAUU	minimal
chr22	-	24936414	24936438	3'utr	C22orf13	Ensembl	G10251.1	CCATTCTCAATAAACATTATTCTC	2	2	2	15	1	0.301029996	0	0	0	2	0	0	2	chr22:24936414-24936438	minimal	NA	NA	NA	UAUU	minimal
chr22	-	28248391	28248424	3'utr	PITPNB	Ensembl	G10252.1	CCACTTTTTTTAATTTAATTTTATTTTTTATTT	6	5	5	95	0.833333333	0.698970004	0	0	0	6	1	0	5	chr22:28248391-28248424	minimal	NA	NA	AUUUA	UAUU	minimal
chr22	-	29190863	29190886	3'utr	XBP1	Ensembl	G10264.1	TTTTCCCTAAAATACTTATTATG	5	2	5	46	1	0.698970004	0	0	0	5	0	0	5	chr22:29190863-29190886	minimal	NA	NA	NA	UAUU	minimal
chr22	-	29896523	29896550	NoAnnotation			G10268.1	ATCATTCTTCTTTTCCTTTATTTATTT	4	3	3	68	0.75	0.477121255	0	0	0	4	1	0	3	chr22:29896523-29896550	UUAUUUAUU	UUAUUUAUU	UAUUUAUU	AUUUA	UAUU	UUAUUUAUU
chr22	-	30636502	30636528	3'utr	LIF	Ensembl	G10272.1	TCATATTTAAAATATTTATTTTTTAT	13	5	7	168	0.538461538	0.84509804	0	0.222222222	0.461538462	7	6	0	7	chr22:30636502-30636528	minimal	NA	UAUUUAUU	AUUUA	UAUU	UAUUUAUU
chr22	-	30638542	30638567	3'utr	LIF	Ensembl	G10273.1	ATATCCTATTTATATTAACTTATTG	4	4	4	46	1	0.602059991	0	0	0	4	0	0	4	chr22:30638542-30638567	minimal	NA	NA	AUUUA	UAUU	minimal
chr22	-	30728185	30728214	3'utr	SF3A1	Ensembl	G10275.1	AACCATTTTACTTTAAAATTAATAATATT	5	4	5	53	1	0.698970004	0	0.25	0.4	3	0	0	5	chr22:30728185-30728214	NA	NA	NA	NA	UAUU	minimal
chr22	-	30729752	30729773	3'utr	SF3A1	Ensembl	G10276.1	TATTTAACAAATACTTAATTG	4	3	4	31	1	0.602059991	0	0.333333333	0.5	2	0	0	4	chr22:30729752-30729773	minimal	NA	NA	AUUUA	UAUU	minimal
chr22	-	31292577	31292598	NoAnnotation			G10277.1	CTTCATCTATTTATATTTATT	3	2	2	33	0.666666667	0.301029996	0	0	0	3	1	0	2	chr22:31292577-31292598	minimal	NA	UAUUUAUU	AUUUA	UAUU	UAUUUAUU
chr22	-	31722159	31722187	3'utr	PATZ1	Ensembl	G10278.1	TTTTAATTCTCTAATTATTATTATTATT	38	11	33	493	0.825	1.041392685	0	0.178571429	0.425	23	5	2	33	chr22:31722159-31722187	minimal	NA	NA	NA	UAUU	minimal
chr22	-	36170592	36170616	intron	RBFOX2	Ensembl	G10283.1	CATACATATATATTTAAATTATTT	3	2	2	31	0.666666667	0.301029996	0	0	0	3	1	0	2	chr22:36170592-36170616	minimal	NA	NA	AUUUA	UAUU	minimal
chr22	-	38686889	38686912	3'utr	CSNK1E	Ensembl	G10291.1	TTTTCCTAATTTATTTACCTCTG	7	4	7	81	1	0.84509804	0	0.5	0.714285714	2	0	0	7	chr22:38686889-38686912	minimal	NA	NA	AUUUA	UAUU	minimal
chr22	-	38881000	38881025	3'utr	DDX17	Ensembl	G10294.1	CACATTTAATTATAAACAATATATT	3	2	3	26	1	0.477121255	0	0.5	0.666666667	1	0	0	3	chr22:38881000-38881025	minimal	NA	NA	AUUUA	UAUU	minimal
chr22	-	38887242	38887269	intron	DDX17	Ensembl	G10295.1	TACCATATTATTCCCTTATACTATATA	7	4	5	64	0.625	0.397940009	0	0	0	8	2	1	5	chr22:38887242-38887269	minimal	NA	NA	NA	UAUU	minimal
chr22	-	39257944	39257969	3'utr	CBX6	Ensembl	G10300.1	TATCTTATAATTTTTTTAATTTTTG	4	2	3	61	0.75	0.477121255	0	0	0	4	1	0	3	chr22:39257944-39257969	minimal	NA	NA	NA	NA	NA
chr22	-	39260466	39260486	3'utr	CBX6	Ensembl	G10301.1	TTTTCGCCCAAATAAGGGCT	4	2	4	20	1	0.602059991	0	0.333333333	0.5	2	0	0	4	chr22:39260466-39260486	NA	NA	NA	NA	NA	NA
chr22	-	39709825	39709851	snoRNA	SNORD83B	Ensembl	G10302.1	TCCTTGTTGCCTTCCTTCTGAGAACA	53	2	2	382	0.032786885	-0.653212514	0.016393443	0.363636364	0.770491803	14	51	8	2	chr22:39709825-39709851	NA	NA	NA	NA	NA	NA
chr22	-	41166180	41166204	3'utr	SLC25A17	Ensembl	G10311.1	ACATAATTTTTAGAATATTTATTT	7	2	7	78	1	0.84509804	0	0.5	0.714285714	2	0	0	7	chr22:41166180-41166204	minimal	NA	UAUUUAUU	AUUUA	UAUU	UAUUUAUU
chr22	-	41225552	41225583	intron	ST13	Ensembl	G10313.1	ATATTTTAATATAATACTTAATATTTATTAT	2	2	2	31	1	0.301029996	0	0	0	2	0	0	2	chr22:41225552-41225583	minimal	NA	UAUUUAUU	AUUUA	UAUU	UAUUUAUU
chr22	-	41679576	41679599	repeat	LINE-L2a	RepeatMasker	G10318.1	ATATCTTTATTTAACTATTTCCT	9	4	8	103	0.888888889	0.903089987	0	0.142857143	0.333333333	6	1	0	8	chr22:41679576-41679599	minimal	NA	NA	AUUUA	UAUU	minimal
chr1	-	25549487	25549528	3'utr	SYF2	Ensembl	G1032.1	TAATCTACTTTGTATACATTCTAATTATATTATTTTTCTAT	138	15	122	1621	0.865248227	1.484299839	0	0.445945946	0.709219858	41	16	3	122	chr1:25549487-25549528	minimal	NA	NA	NA	UAUU	minimal
chr22	-	43266616	43266648	3'utr	PACSIN2	Ensembl	G10326.1	CCATATTTAAAAATTATTTTCACTCTATTCTT	6	3	6	65	0.857142857	0.477121255	0	0.166666667	0.285714286	5	0	1	6	chr22:43266616-43266648	minimal	NA	NA	AUUUA	UAUU	minimal
chr22	-	43266881	43266902	3'utr	PACSIN2	Ensembl	G10328.1	TTCATTTCTACTTAAATTATG	4	2	3	41	0.75	0.477121255	0	0	0	4	1	0	3	chr22:43266881-43266902	minimal	NA	NA	NA	NA	NA
chr22	-	47047744	47047764	NoAnnotation			G10338.1	GCTCCGTCTCTCTCCCCCCC	7	2	7	28	1	0.84509804	0.142857143	0.666666667	0.857142857	1	0	0	7	chr22:47047744-47047764	NA	NA	NA	NA	NA	NA
chr1	-	25568751	25568771	3'utr	C1orf63	Ensembl	G1034.1	TATATTTAATAAATTTCTTG	4	4	4	40	1	0.602059991	0	0	0	4	0	0	4	chr1:25568751-25568771	minimal	NA	NA	AUUUA	UAUU	minimal
chr22	-	50167011	50167032	3'utr	BRD1	Ensembl	G10341.1	TACTTTATTTTTATTTTTAAG	4	2	4	49	1	0.602059991	0	0.5	0.75	1	0	0	4	chr22:50167011-50167032	minimal	NA	NA	NA	UAUU	minimal
chr22	-	50167796	50167817	3'utr	BRD1	Ensembl	G10342.1	TTCAAAACTTAACTTATTCTG	3	2	3	24	1	0.477121255	0	0.5	0.666666667	1	0	0	3	chr22:50167796-50167817	minimal	NA	NA	NA	UAUU	minimal
chr22	-	50214257	50214278	intron	BRD1	Ensembl	G10344.1	CTTCTTATTTTTTATTTTATG	3	2	3	42	1	0.477121255	0	0.5	0.666666667	1	0	0	3	chr22:50214257-50214278	minimal	NA	NA	NA	UAUU	minimal
chr3	+	9519066	9519089	3'utr	SETD5	Ensembl	G10358.1	TTTTTATTTATCTAATTTTGTAT	10	4	9	136	0.9	0.954242509	0.7	0.166666667	0.5	5	1	0	9	chr3:9519066-9519089	UUAUUUAU	NA	NA	AUUUA	UAUU	minimal
chr1	-	26227113	26227140	3'utr	STMN1	Ensembl	G1036.1	TTCACTTTTCAATCCCAATTCTGTCCC	3	2	2	28	0.666666667	0.301029996	0	0	0	3	1	0	2	chr1:26227113-26227140	NA	NA	NA	NA	NA	NA
chr3	+	10055364	10055387	NoAnnotation			G10362.1	CATTTTACTATTTACTATTTATT	3	2	2	40	0.666666667	0.301029996	0	0	0	3	1	0	2	chr3:10055364-10055387	minimal	NA	UAUUUAUU	AUUUA	UAUU	UAUUUAUU
chr3	+	10077563	10077585	repeat	Low_complexity-AT_rich	RepeatMasker	G10364.1	TATTTAATAATATTTTAATTAT	3	2	3	36	1	0.477121255	0	0.5	0.666666667	1	0	0	3	chr3:10077563-10077585	minimal	NA	NA	AUUUA	UAUU	minimal
chr3	+	10193275	10193316	3'utr	VHL	Ensembl	G10365.1	TTCATACAGTTTTATACCCTTTTTCATTTAACTTTATAACT	42	13	37	510	0.880952381	1.568201724	0	0.21875	0.404761905	25	5	0	37	chr3:10193275-10193316	minimal	NA	NA	AUUUA	NA	minimal
chr1	-	26227331	26227353	3'utr	STMN1	Ensembl	G1037.1	TTTTAGGGGCTAAAGGGGAGAA	7	3	6	26	0.666666667	0.301029996	0	0.333333333	0.555555556	4	1	2	6	chr1:26227331-26227353	NA	NA	NA	NA	NA	NA
chr3	+	12567028	12567050	intron	TSEN2	Ensembl	G10376.1	TTCTTTCAGACCTTATTTTTAC	5	2	3	37	0.6	0.477121255	0.2	0.25	0.4	3	2	0	3	chr3:12567028-12567050	minimal	NA	NA	NA	UAUU	minimal
chr3	+	12578962	12578989	intron	TSEN2	Ensembl	G10377.1	CATTTCTTATATTATTTATTTTAGCTG	4	3	4	60	1	0.602059991	0.5	0	0	4	0	0	4	chr3:12578962-12578989	UUAUUUAUU	UUAUUUAUU	UAUUUAUU	AUUUA	UAUU	UUAUUUAUU
chr3	+	12624799	12624819	3'utr	MKRN2	Ensembl	G10379.1	AATTTATCTAATCTATTTTT	4	3	4	44	1	0.602059991	0.5	0.333333333	0.5	2	0	0	4	chr3:12624799-12624819	minimal	NA	NA	AUUUA	UAUU	minimal
chr1	-	26287935	26287956	3'utr	PAFAH2	Ensembl	G1038.1	ATCACATTTTCTATTTATTTC	3	3	3	33	1	0.477121255	0	0	0	3	0	0	3	chr1:26287935-26287956	minimal	NA	UAUUUAUU	AUUUA	UAUU	UAUUUAUU
chr3	+	12625096	12625121	repeat	Low_complexity-AT_rich	RepeatMasker	G10380.1	CCATTACACCTAAATTTAATTTATT	3	2	3	27	1	0.477121255	0	0	0	3	0	0	3	chr3:12625096-12625121	minimal	NA	NA	AUUUA	UAUU	minimal
chr3	+	14261326	14261349	NoAnnotation			G10382.1	ATTACTAATTTCATCTCTTTACT	2	2	2	22	1	0.301029996	0.5	0	0	2	0	0	2	chr3:14261326-14261349	NA	NA	NA	NA	NA	NA
chr3	+	14776202	14776226	intron	C3orf20	Ensembl	G10385.1	TCAAATTTATTAATTTAATTTATT	2	2	2	26	1	0.301029996	0	0	0	2	0	0	2	chr3:14776202-14776226	minimal	NA	NA	AUUUA	UAUU	minimal
chr3	+	15480902	15480926	3'utr	EAF1	Ensembl	G10387.1	AATTATATTTCTATTTAGTTAAAA	4	2	4	43	1	0.602059991	0	0	0	4	0	0	4	chr3:15480902-15480926	minimal	NA	NA	AUUUA	UAUU	minimal
chr1	+	33321736	33321762	3'utr	S100PBP	Ensembl	G104.1	ATTTTATTTTTCACAAAATTTTTATT	10	3	5	148	0.5	0.698970004	0	0.666666667	0.8	2	5	0	5	chr1:33321736-33321762	minimal	NA	NA	NA	UAUU	minimal
chr1	-	27204743	27204766	repeat	DNA-MER113	RepeatMasker	G1040.1	AAAAATATTAATTATATAATATG	3	2	3	24	1	0.477121255	0	0.5	0.666666667	1	0	0	3	chr1:27204743-27204766	minimal	NA	NA	NA	UAUU	minimal
chr1	-	27205431	27205454	repeat	DNA-MER113	RepeatMasker	G1041.1	TTTTATTCTATTGTTGACAAGTG	3	2	3	28	0.75	0.176091259	0	0.333333333	0.5	2	0	1	3	chr1:27205431-27205454	minimal	NA	NA	NA	UAUU	minimal
chr3	+	24019550	24019579	3'utr	NR1D2	Ensembl	G10413.1	TTATTACAATTATTCATAATAATATTCTT	11	5	8	118	0.75	0.653212514	0	0.2	0.333333333	8	2	1	9	chr3:24019550-24019579	minimal	NA	NA	NA	UAUU	minimal
chr1	-	27233367	27233387	NoAnnotation			G1042.1	ACATTAACATTTATTTATTT	4	2	3	41	0.75	0.477121255	0	0.333333333	0.5	2	1	0	3	chr1:27233367-27233387	UUAUUUAUU	UUAUUUAUU	UAUUUAUU	AUUUA	UAUU	UUAUUUAUU
chr3	+	30735483	30735503	3'utr	TGFBR2	Ensembl	G10426.1	CTATATACTCTTTTTATATC	3	3	3	30	1	0.477121255	0.333333333	0	0	3	0	0	3	chr3:30735483-30735503	minimal	NA	NA	NA	NA	NA
chr3	+	31641858	31641894	coding	STT3B	Ensembl	G10428.1	CTTGGGGTGGTTATGTATTTATCATCAATCTTATTC	6	5	6	60	1	0.77815125	0	0	0	6	0	0	6	chr3:31641858-31641894	minimal	NA	NA	AUUUA	UAUU	minimal
chr1	-	28218043	28218071	3'utr	RPA2	Ensembl	G1043.1	TTTAATAAAACAGTTCTATTGTAGTAAC	4	2	3	40	0.75	0.477121255	0	0	0	4	1	0	3	chr1:28218043-28218071	NA	NA	NA	NA	UAUU	minimal
chr3	+	37407847	37407874	3'utr	GOLGA4	Ensembl	G10436.1	CTTACATAATATTCCTTTCATCCATTC	13	3	12	120	0.923076923	1.079181246	0	0.25	0.538461538	6	1	0	12	chr3:37407847-37407874	NA	NA	NA	NA	UAUU	minimal
chr3	+	38527262	38527285	NoAnnotation			G10440.1	CTTTTCTTTACCATTTATTTCTT	3	3	3	40	1	0.477121255	0	0	0	3	0	0	3	chr3:38527262-38527285	minimal	NA	NA	AUUUA	UAUU	minimal
chr3	+	38530746	38530766	NoAnnotation			G10441.1	TTCTACATATATATTTAGTT	2	2	2	20	1	0.301029996	0	0	0	2	0	0	2	chr3:38530746-38530766	minimal	NA	NA	AUUUA	UAUU	minimal
chr1	-	28358593	28358615	repeat	srpRNA-7SLRNA	RepeatMasker	G1045.1	TCCTGGGCTGTAGTGCGCTATG	27	2	2	178	0.074074074	0.301029996	0.037037037	0.428571429	0.851851852	4	25	0	2	chr1:28358593-28358615	NA	NA	NA	NA	NA	NA
chr3	+	40562883	40562904	NoAnnotation			G10452.1	TATAAATACTTAATAACTTAT	5	2	5	40	1	0.698970004	0	1	1	0	0	0	5	chr3:40562883-40562904	minimal	NA	NA	NA	NA	NA
chr3	+	40575619	40575655	repeat	Low_complexity-AT_rich	RepeatMasker	G10453.1	TGAGCACTGGCTTCTATATTTTATTTCATATTTATG	24	9	21	351	0.84	1.021189299	0.48	0.263157895	0.44	14	3	1	21	chr3:40575619-40575655	minimal	NA	NA	AUUUA	UAUU	minimal
chr3	+	40580990	40581010	repeat	DNA-Tigger1	RepeatMasker	G10454.1	ATTAAACATAACTTTTATAG	3	2	3	21	1	0.477121255	1	0.5	0.666666667	1	0	0	3	chr3:40580990-40581010	minimal	NA	NA	NA	NA	NA
chr3	+	41281595	41281620	3'utr	CTNNB1	Ensembl	G10459.1	AACACTAATTCATAATCACTCTAAT	14	4	12	74	0.8	0.77815125	0	0.25	0.4	9	2	1	12	chr3:41281595-41281620	NA	NA	NA	NA	NA	NA
chr3	+	41281689	41281712	3'utr	CTNNB1	Ensembl	G10460.1	TCCAATTAGTTTCCTTTTTAATA	2	2	2	22	1	0.301029996	0.5	0	0	2	0	0	2	chr3:41281689-41281712	NA	NA	NA	NA	NA	NA
chr3	+	42687761	42687781	3'utr	NKTR	Ensembl	G10467.1	TCTATTTCACTCTATCTTAC	4	2	4	36	1	0.602059991	0.5	0	0	4	0	0	4	chr3:42687761-42687781	NA	NA	NA	NA	UAUU	minimal
chr3	+	42688246	42688271	3'utr	NKTR	Ensembl	G10468.1	CATTACTCTTATATATCATATATTA	9	3	7	87	0.777777778	0.84509804	0	0.142857143	0.333333333	6	2	0	7	chr3:42688246-42688271	minimal	NA	NA	NA	UAUU	minimal
chr3	+	43390154	43390179	3'utr	SNRK	Ensembl	G10470.1	CAATTATTTATTACCTTTCCATTTG	4	2	4	42	1	0.602059991	0.25	0.333333333	0.5	2	0	0	4	chr3:43390154-43390179	UUAUUUAUU	UUAUUUAUU	UAUUUAUU	AUUUA	UAUU	UUAUUUAUU
chr3	+	44706346	44706369	NoAnnotation			G10472.1	CTTTTATATATACTATATACTAT	4	3	4	43	1	0.602059991	0	0.333333333	0.5	2	0	0	4	chr3:44706346-44706369	minimal	NA	NA	NA	NA	NA
chr3	+	44706718	44706738	NoAnnotation			G10474.1	ATAATTCTTAAATTCTATTC	3	2	3	27	1	0.477121255	0	0.5	0.666666667	1	0	0	3	chr3:44706718-44706738	NA	NA	NA	NA	UAUU	minimal
chr3	+	44707517	44707539	NoAnnotation			G10475.1	AAATTTTCTCATTATTTATATG	6	3	5	67	0.833333333	0.698970004	0.833333333	0.5	0.666666667	2	1	0	5	chr3:44707517-44707539	UUAUUUAU	NA	NA	AUUUA	UAUU	minimal
chr3	+	47390661	47390682	NoAnnotation			G10484.1	TATTCCACTTATACCATATTT	3	2	3	25	1	0.477121255	0	0.5	0.666666667	1	0	0	3	chr3:47390661-47390682	minimal	NA	NA	NA	UAUU	minimal
chr3	+	49060688	49060711	3'utr	NDUFAF3	Ensembl	G10486.1	CTTATCAACATAATAATTTATAC	11	3	7	92	0.636363636	0.84509804	0	0.5	0.727272727	3	4	0	7	chr3:49060688-49060711	minimal	NA	NA	AUUUA	NA	minimal
chr3	+	51205516	51205538	intron	DOCK3	Ensembl	G10494.1	CCTTTATTTCTTATATATCTAA	2	2	2	22	1	0.301029996	0	0	0	2	0	0	2	chr3:51205516-51205538	minimal	NA	NA	NA	UAUU	minimal
chr3	+	52248279	52248301	3'utr	ALAS1	Ensembl	G10498.1	TTATATTAAATTTTAATCTATA	2	2	2	22	1	0.301029996	0.5	0	0	2	0	0	2	chr3:52248279-52248301	minimal	NA	NA	NA	UAUU	minimal
chr1	-	29474805	29474827	3'utr	SRSF4	Ensembl	G1050.1	TACATTTTTAACTCCCCTAATG	4	2	4	31	1	0.602059991	0	0.333333333	0.5	2	0	0	4	chr1:29474805-29474827	NA	NA	NA	NA	NA	NA
chr3	+	52741984	52742009	3'utr	SPCS1	Ensembl	G10502.1	ATTTATATAAGTAGTTTAGACCTTC	16	2	13	122	0.9375	1.176091259	0.125	0.666666667	0.875	2	1	0	15	chr3:52741984-52742009	minimal	NA	NA	AUUUA	NA	minimal
chr3	+	53529194	53529220	repeat	Simple_repeat-(ATG)n	RepeatMasker	G10504.1	TGATGATGATGATGATGATGAAAAAA	99	3	3	631	0.029126214	-0.22184875	0	0.352941176	0.893203883	11	96	4	3	chr3:53529194-53529220	NA	NA	NA	NA	NA	NA
chr3	+	56600898	56600918	intron	CCDC66	Ensembl	G10505.1	CTTATTACTTAATATTTATG	3	2	2	31	0.666666667	0.301029996	1	0	0	3	1	0	2	chr3:56600898-56600918	minimal	NA	NA	AUUUA	UAUU	minimal
chr3	+	57294542	57294563	repeat	Low_complexity-AT_rich	RepeatMasker	G10507.1	CTTTAATATATTAAAATATTT	2	2	2	20	1	0.301029996	0	0	0	2	0	0	2	chr3:57294542-57294563	NA	NA	NA	NA	UAUU	minimal
chr3	+	57327446	57327471	repeat	Low_complexity-AT_rich	RepeatMasker	G10508.1	TAACTTTTAATATTTTCCATATTTA	5	3	4	66	0.8	0.602059991	0	0.25	0.4	3	1	0	4	chr3:57327446-57327471	minimal	NA	NA	AUUUA	UAUU	minimal
chr3	+	58303244	58303273	3'utr	RPP14	Ensembl	G10512.1	AAACGTTCATCCACTCTCATATTTATTTT	11	6	11	120	1	1.041392685	0	0.25	0.454545455	6	0	0	11	chr3:58303244-58303273	minimal	NA	UAUUUAUU	AUUUA	UAUU	UAUUUAUU
chr3	+	67059262	67059284	3'utr	KBTBD8	Ensembl	G10518.1	ATCCTCATTCTTAATATTTATA	4	3	4	40	1	0.602059991	0.25	0.333333333	0.5	2	0	0	4	chr3:67059262-67059284	minimal	NA	NA	AUUUA	UAUU	minimal
chr3	+	73047430	73047452	repeat	Low_complexity-AT_rich	RepeatMasker	G10522.1	TCATTTAAATAATTTATATATT	3	2	3	33	1	0.477121255	0	0.5	0.666666667	1	0	0	3	chr3:73047430-73047452	minimal	NA	NA	AUUUA	UAUU	minimal
chr3	+	73072844	73072866	intron	PPP4R2	Ensembl	G10523.1	CATATTAATTTAGAATATACTT	2	2	2	18	1	0.301029996	0.5	0	0	2	0	0	2	chr3:73072844-73072866	minimal	NA	NA	AUUUA	UAUU	minimal
chr3	+	73116081	73116101	3'utr	PPP4R2	Ensembl	G10526.1	TATTTTCAAATTTACATATT	4	2	3	41	0.75	0.477121255	0	0	0	4	1	0	3	chr3:73116081-73116101	minimal	NA	NA	AUUUA	UAUU	minimal
chr3	+	73117065	73117087	3'utr	PPP4R2	Ensembl	G10528.1	TTTAATAGTTTTAATATTTATT	3	2	3	31	0.75	0.176091259	0	0.333333333	0.5	2	0	1	3	chr3:73117065-73117087	minimal	NA	UAUUUAUU	AUUUA	UAUU	UAUUUAUU
chr1	-	31405165	31405189	3'utr	PUM1	Ensembl	G1053.1	CATATATACAAATTTGTAGTATTT	6	2	6	49	1	0.77815125	0	0.2	0.333333333	4	0	0	6	chr1:31405165-31405189	NA	NA	NA	NA	UAUU	minimal
chr3	+	77179634	77179659	intron	ROBO2	Ensembl	G10534.1	TATAACATAACCACATTTATTTATG	3	2	3	27	1	0.477121255	1	0.5	0.666666667	1	0	0	3	chr3:77179634-77179659	UUAUUUAU	NA	NA	AUUUA	UAUU	minimal
chr3	+	88192325	88192345	3'utr	ZNF654	Ensembl	G10545.1	CATCCATATTTTATTAAATT	3	2	3	27	1	0.477121255	0.666666667	0.5	0.666666667	1	0	0	3	chr3:88192325-88192345	minimal	NA	NA	NA	UAUU	minimal
chr3	+	88206251	88206277	repeat	Low_complexity-AT_rich	RepeatMasker	G10546.1	TATATTTTTAAAACTATTAAATATTT	5	4	4	59	0.8	0.602059991	0.2	0	0	5	1	0	4	chr3:88206251-88206277	NA	NA	NA	NA	UAUU	minimal
chr3	+	88206863	88206886	3'utr	C3orf38	Ensembl	G10548.1	ATTTACTTAGTTACTTTAATTTA	3	2	3	31	1	0.477121255	0	0	0	3	0	0	3	chr3:88206863-88206886	minimal	NA	NA	AUUUA	NA	minimal
chr3	+	88207252	88207274	NoAnnotation			G10549.1	CAAAATAATTTCCTCTCATATT	4	2	4	31	0.8	0.301029996	0	0.25	0.4	3	0	1	4	chr3:88207252-88207274	NA	NA	NA	NA	UAUU	minimal
chr1	-	31435569	31435595	intron	PUM1	Ensembl	G1055.1	CTATCTTCTAATAAAACCTTATTTAT	8	5	7	84	0.875	0.84509804	0	0.142857143	0.25	6	1	0	7	chr1:31435569-31435595	UUAUUUAU	NA	NA	AUUUA	UAUU	minimal
chr3	+	88451829	88451849	repeat	LINE-L1ME3C	RepeatMasker	G10552.1	CACACATATATATTTGCACG	3	2	3	15	1	0.477121255	1	0.5	0.666666667	1	0	0	3	chr3:88451829-88451849	NA	NA	NA	NA	UAUU	minimal
chr3	+	93765656	93765677	intron	ARL13B	Ensembl	G10559.1	CCATTTTTCTCTTATTTTAAT	2	2	2	24	1	0.301029996	0	0	0	2	0	0	2	chr3:93765656-93765677	minimal	NA	NA	NA	UAUU	minimal
chr3	+	93773802	93773823	3'utr	ARL13B	Ensembl	G10560.1	CTATCTTTTTAATATTTATCT	4	2	3	48	0.75	0.477121255	0	0.333333333	0.5	2	1	0	3	chr3:93773802-93773823	minimal	NA	NA	AUUUA	UAUU	minimal
chr3	+	93845394	93845414	3'utr	NSUN3	Ensembl	G10564.1	TTAATATTTAAATAATTATG	3	2	3	27	1	0.477121255	1	0.5	0.666666667	1	0	0	3	chr3:93845394-93845414	minimal	NA	NA	AUUUA	UAUU	minimal
chr3	+	99792071	99792096	repeat	DNA-MER58A	RepeatMasker	G10573.1	AACTCCACCATACTCATTTATTTAT	3	3	3	27	1	0.477121255	0	0	0	3	0	0	3	chr3:99792071-99792096	UUAUUUAU	NA	NA	AUUUA	UAUU	minimal
chr3	+	101284340	101284360	coding	RG9MTD1	Ensembl	G10582.1	ATCCTTTCCATATTTATTTC	3	2	3	30	1	0.477121255	0	0.5	0.666666667	1	0	0	3	chr3:101284340-101284360	minimal	NA	UAUUUAUU	AUUUA	UAUU	UAUUUAUU
chr3	+	101285009	101285029	3'utr	RG9MTD1	Ensembl	G10584.1	TCTTTTCCCAATTAAATATC	2	2	2	16	1	0.301029996	0	0	0	2	0	0	2	chr3:101285009-101285029	NA	NA	NA	NA	NA	NA
chr3	+	101312542	101312562	3'utr	PCNP	Ensembl	G10586.1	ATTTAAATTACTAACTTATG	13	3	10	107	0.769230769	1	1	0.75	0.923076923	1	3	0	10	chr3:101312542-101312562	minimal	NA	NA	AUUUA	NA	minimal
chr1	-	31451221	31451244	intron	PUM1	Ensembl	G1059.1	CTAACCATCATTAATATTTATTG	3	2	3	27	1	0.477121255	0	0.5	0.666666667	1	0	0	3	chr1:31451221-31451244	minimal	NA	UAUUUAUU	AUUUA	UAUU	UAUUUAUU
chr3	+	101486223	101486252	3'utr	CEP97	Ensembl	G10590.1	TCTTCTTAAATATACCCTATTTTTCTATT	4	3	4	48	1	0.602059991	0	0.333333333	0.5	2	0	0	4	chr3:101486223-101486252	NA	NA	NA	NA	UAUU	minimal
chr3	+	101488800	101488826	3'utr	CEP97	Ensembl	G10593.1	AATTTTAATTCTTATTTATTTTAGTG	7	4	7	96	1	0.84509804	0.428571429	0.166666667	0.285714286	5	0	0	7	chr3:101488800-101488826	UUAUUUAUU	UUAUUUAUU	UAUUUAUU	AUUUA	UAUU	UUAUUUAUU
chr3	+	101489169	101489192	3'utr	CEP97	Ensembl	G10594.1	TTCATCTTCTAATTAAATATCTT	7	3	6	71	0.857142857	0.77815125	0	0.4	0.571428571	3	1	0	6	chr3:101489169-101489192	NA	NA	NA	NA	NA	NA
chr3	+	107524798	107524823	3'utr	BBX	Ensembl	G10598.1	TTATACCTACATTTATATTGTAGAA	21	4	16	178	0.857142857	1.255272505	0.666666667	0.666666667	0.857142857	3	3	0	18	chr3:107524798-107524823	minimal	NA	NA	AUUUA	UAUU	minimal
chr3	+	107527677	107527698	3'utr	BBX	Ensembl	G10600.1	AAATATATTTATTTAATTCTG	3	2	3	30	1	0.477121255	1	0.5	0.666666667	1	0	0	3	chr3:107527677-107527698	minimal	NA	UAUUUAUU	AUUUA	UAUU	UAUUUAUU
chr3	+	108250309	108250330	rRNA	rRNA-LSU-rRNA_Hsa	RepeatMasker	G10604.1	TTGCAGCAGGTCTCCAAGGTC	4	2	3	14	0.117647059	-0.889301703	0	0.571428571	0.911764706	3	0	30	4	chr3:108250309-108250330	NA	NA	NA	NA	NA	NA
chr3	+	108411754	108411777	repeat	Low_complexity-AT_rich	RepeatMasker	G10605.1	TTTTAATAAATACCTAATATATT	3	2	3	27	1	0.477121255	0	0	0	3	0	0	3	chr3:108411754-108411777	NA	NA	NA	NA	UAUU	minimal
chr1	-	31460840	31460864	intron	PUM1	Ensembl	G1061.1	TTAATTATATATTTACTTATTTAT	3	3	3	40	1	0.477121255	0	0	0	3	0	0	3	chr1:31460840-31460864	UUAUUUAU	NA	NA	AUUUA	UAUU	minimal
chr3	+	111445143	111445177	intron	PLCXD2	Ensembl	G10610.1	CTATTATACTTAGTAACTTATACCCCAATATAAT	8	3	5	66	0.875	0.84509804	0	0.333333333	0.5	4	1	0	7	chr3:111445143-111445177	minimal	NA	NA	NA	UAUU	minimal
chr3	+	112300060	112300083	coding	SLC35A5	Ensembl	G10613.1	TCCTTCTCTCTATATTTATTTAT	8	4	6	100	0.75	0.77815125	0	0.333333333	0.5	4	2	0	6	chr3:112300060-112300083	UUAUUUAU	NA	UAUUUAUU	AUUUA	UAUU	UAUUUAUU
chr3	+	112301641	112301661	3'utr	SLC35A5	Ensembl	G10614.1	TAATATTTATCTTTTCACTT	2	2	2	22	1	0.301029996	0.5	0	0	2	0	0	2	chr3:112301641-112301661	minimal	NA	NA	AUUUA	UAUU	minimal
chr3	+	112896263	112896287	NoAnnotation			G10616.1	TTATCATCATCATCACAGCAAGTT	3	2	2	17	0.666666667	0.301029996	0	0	0	3	1	0	2	chr3:112896263-112896287	minimal	NA	NA	NA	NA	NA
chr1	-	31466309	31466334	intron	PUM1	Ensembl	G1062.1	TTTATATAATATTATATATTAGTCT	2	2	2	25	1	0.301029996	0	0	0	2	0	0	2	chr1:31466309-31466334	minimal	NA	NA	NA	UAUU	minimal
chr1	-	31492235	31492259	intron	PUM1	Ensembl	G1063.1	CAATTCTATCTAATATCTAATTTG	3	3	3	30	1	0.477121255	0	0	0	3	0	0	3	chr1:31492235-31492259	NA	NA	NA	NA	NA	NA
chr1	-	31732549	31732572	3'utr	SNRNP40	Ensembl	G1064.1	TATTTCTCTATATCATTTTGTAT	7	3	7	82	1	0.84509804	0	0.4	0.571428571	3	0	0	7	chr1:31732549-31732572	NA	NA	NA	NA	UAUU	minimal
chr3	+	131601518	131601538	repeat	DNA-MADE1	RepeatMasker	G10649.1	TTCTCATTATTTATTAGCTT	3	2	2	34	0.666666667	0.301029996	0	0	0	3	1	0	2	chr3:131601518-131601538	UUAUUUAUU	UUAUUUAUU	UAUUUAUU	AUUUA	UAUU	UUAUUUAUU
chr3	+	133308635	133308656	3'utr	CDV3	Ensembl	G10650.1	ATGCCTGCCTTCTAATATATT	3	2	3	24	1	0.477121255	0	0.5	0.666666667	1	0	0	3	chr3:133308635-133308656	NA	NA	NA	NA	UAUU	minimal
chr3	+	134584069	134584089	intron	EPHB1	Ensembl	G10653.1	TATATTATAAACTATCTTAT	3	2	2	27	0.666666667	0.301029996	0	0	0	3	1	0	2	chr3:134584069-134584089	minimal	NA	NA	NA	UAUU	minimal
chr3	+	136574672	136574697	3'utr	TMEM22	Ensembl	G10657.1	AAAATTTATTCTAGTCTAATATATT	3	2	3	27	1	0.477121255	0	0	0	3	0	0	3	chr3:136574672-136574697	minimal	NA	NA	AUUUA	UAUU	minimal
chr1	-	32324284	32324310	NoAnnotation			G1066.1	CTTACAAATCTTATTATTCTATTTAT	3	2	3	35	1	0.477121255	0	0.5	0.666666667	1	0	0	3	chr1:32324284-32324310	minimal	NA	NA	AUUUA	UAUU	minimal
chr3	+	139078409	139078439	NoAnnotation			G10662.1	AATCTACTTAACTTAATTATTATAATTCCT	3	3	3	30	1	0.477121255	0	0	0	3	0	0	3	chr3:139078409-139078439	minimal	NA	NA	NA	UAUU	minimal
chr3	+	140697426	140697446	3'utr	SLC25A36	Ensembl	G10668.1	ATAAACATATATTCTCTATT	7	2	6	57	0.857142857	0.77815125	0	0.5	0.714285714	2	1	0	6	chr3:140697426-140697446	NA	NA	NA	NA	UAUU	minimal
chr3	+	141259636	141259664	intron	RASA2	Ensembl	G10673.1	TCATTAATTTATTCAACTAATATTTATT	2	2	2	28	1	0.301029996	0	0	0	2	0	0	2	chr3:141259636-141259664	minimal	NA	UAUUUAUU	AUUUA	UAUU	UAUUUAUU
chr3	+	141260255	141260281	intron	RASA2	Ensembl	G10674.1	CTACTATATATAATATTTATTTCATT	5	2	2	60	0.4	0.301029996	0	0.25	0.4	3	3	0	2	chr3:141260255-141260281	minimal	NA	UAUUUAUU	AUUUA	UAUU	UAUUUAUU
chr3	+	142747093	142747117	intron	U2SURP	Ensembl	G10676.1	CAAATAATATTTCTCATTTATTTA	4	2	3	45	0.75	0.477121255	0	0	0	4	1	0	3	chr3:142747093-142747117	minimal	NA	NA	AUUUA	UAUU	minimal
chr3	+	143709819	143709839	3'utr	C3orf58	Ensembl	G10678.1	CATCATAACTTTTCATTTAT	7	4	7	63	1	0.84509804	0	0.75	0.857142857	1	0	0	7	chr3:143709819-143709839	minimal	NA	NA	AUUUA	NA	minimal
chr1	-	32830354	32830376	NoAnnotation			G1068.1	TCTATTTTAATTAACTTTAGTA	6	2	6	66	1	0.77815125	0	0.5	0.833333333	1	0	0	6	chr1:32830354-32830376	NA	NA	NA	NA	UAUU	minimal
chr1	-	32830873	32830899	3'utr	BSDC1	Ensembl	G1069.1	CAATATTATATATTTTAAATTATAAT	8	6	7	88	0.875	0.84509804	0	0.142857143	0.25	6	1	0	7	chr1:32830873-32830899	minimal	NA	NA	NA	UAUU	minimal
chr3	+	150179463	150179484	NoAnnotation			G10690.1	AATTTTTCCAATTCTATTTAT	3	2	3	33	1	0.477121255	0	0.5	0.666666667	1	0	0	3	chr3:150179463-150179484	minimal	NA	NA	AUUUA	UAUU	minimal
chr3	+	150181191	150181211	NoAnnotation			G10691.1	CCTCTTAATAATCCATATTT	2	2	2	16	1	0.301029996	0	0	0	2	0	0	2	chr3:150181191-150181211	NA	NA	NA	NA	UAUU	minimal
chr3	+	150302122	150302142	NoAnnotation			G10696.1	TAATTCTTTTAATCTCTATT	3	2	3	33	1	0.477121255	0	0.5	0.666666667	1	0	0	3	chr3:150302122-150302142	NA	NA	NA	NA	UAUU	minimal
chr3	+	152045591	152045612	intron	MBNL1	Ensembl	G10706.1	TCATATAGTAGCATTTTTTTT	3	2	3	33	1	0.477121255	0	0.5	0.666666667	1	0	0	3	chr3:152045591-152045612	NA	NA	NA	NA	NA	NA
chr3	+	152204407	152204431	repeat	Low_complexity-AT_rich	RepeatMasker	G10714.1	CTTACTAAATTATTTATATTTATA	7	4	6	81	0.857142857	0.77815125	0	0.166666667	0.285714286	5	1	0	6	chr3:152204407-152204431	UUAUUUAU	NA	NA	AUUUA	UAUU	minimal
chr3	+	152882320	152882349	repeat	Low_complexity-AT_rich	RepeatMasker	G10718.1	TATTTAGCTCCCCTTTCATATTATTTTTA	4	2	3	45	1	0.602059991	0	0	0	4	0	0	4	chr3:152882320-152882349	minimal	NA	NA	AUUUA	UAUU	minimal
chr3	+	153871210	153871234	intron	ARHGEF26	Ensembl	G10720.1	TAAAATTTTCCATATTTACTTATC	2	2	2	22	1	0.301029996	0	0	0	2	0	0	2	chr3:153871210-153871234	minimal	NA	NA	AUUUA	UAUU	minimal
chr3	+	156423097	156423121	3'utr	TIPARP	Ensembl	G10726.1	ACCACTTACTCTTTAATTATTTAC	13	4	11	123	0.846153846	1.041392685	0	0.25	0.538461538	6	2	0	11	chr3:156423097-156423121	minimal	NA	NA	AUUUA	UAUU	minimal
chr3	+	156423306	156423326	3'utr	TIPARP	Ensembl	G10727.1	ATTCTATTTATTTATTTACG	9	2	4	104	0.555555556	0.698970004	0.888888889	0.5	0.777777778	2	4	0	5	chr3:156423306-156423326	UUAUUUAUU	UUAUUUAUU	UAUUUAUU	AUUUA	UAUU	UUAUUUAUU
chr3	+	156424284	156424304	3'utr	TIPARP	Ensembl	G10728.1	CTTCCACACACTTATTTATT	6	3	6	48	1	0.77815125	0	0.2	0.333333333	4	0	0	6	chr3:156424284-156424304	UUAUUUAUU	UUAUUUAUU	UAUUUAUU	AUUUA	UAUU	UUAUUUAUU
chr3	+	157944781	157944803	repeat	Low_complexity-AT_rich	RepeatMasker	G10734.1	TAAATTAATTTAATATTATTTA	2	2	2	22	1	0.301029996	0	0	0	2	0	0	2	chr3:157944781-157944803	minimal	NA	NA	AUUUA	UAUU	minimal
chr1	-	35656260	35656281	intron	SFPQ	Ensembl	G1074.1	TTTATTCTAATAATTTCTATC	6	3	6	63	1	0.77815125	0	0.666666667	0.833333333	1	0	0	6	chr1:35656260-35656281	minimal	NA	NA	NA	UAUU	minimal
chr3	+	158323418	158323440	3'utr	MLF1	Ensembl	G10741.1	TTTAAATAATTTATCTCTAATT	3	3	3	33	1	0.477121255	0	0	0	3	0	0	3	chr3:158323418-158323440	minimal	NA	NA	AUUUA	NA	minimal
chr3	+	158324149	158324174	repeat	Low_complexity-AT_rich	RepeatMasker	G10742.1	TTCATACTTCTCTAATTTTTTATAT	7	3	5	91	0.714285714	0.698970004	0	0.4	0.571428571	3	2	0	5	chr3:158324149-158324174	minimal	NA	NA	NA	NA	NA
chr3	+	159614709	159614735	repeat	Low_complexity-AT_rich	RepeatMasker	G10746.1	CTTCTTAATTTATTTTAATTTTTTAC	3	2	3	46	1	0.477121255	0	0	0	3	0	0	3	chr3:159614709-159614735	minimal	NA	NA	AUUUA	UAUU	minimal
chr3	+	159614831	159614852	3'utr	IQCJ-SCHIP1	Ensembl	G10748.1	TTTTAACTTTATTTTTATTTG	3	2	3	40	1	0.477121255	1	0.5	0.666666667	1	0	0	3	chr3:159614831-159614852	minimal	NA	NA	NA	UAUU	minimal
chr3	+	160119893	160119916	intron	SMC4	Ensembl	G10753.1	AAATAACTATTTTATAACTTTTT	5	3	5	54	1	0.698970004	0	0.333333333	0.6	2	0	0	5	chr3:160119893-160119916	minimal	NA	NA	NA	UAUU	minimal
chr3	+	160152567	160152589	3'utr	SMC4	Ensembl	G10756.1	TTAAATTTCTGGGTATTTATCC	11	3	11	106	1	1.041392685	0	0.285714286	0.545454545	5	0	0	11	chr3:160152567-160152589	minimal	NA	NA	AUUUA	UAUU	minimal
chr1	-	36067598	36067623	3'utr	PSMB2	Ensembl	G1076.1	CTTATTTCACTTAACACTATATTAG	5	3	5	46	0.833333333	0.397940009	0	0.25	0.5	3	0	1	5	chr1:36067598-36067623	minimal	NA	NA	NA	UAUU	minimal
chr3	+	160954693	160954716	intron	NMD3	Ensembl	G10761.1	ATCTATATATCTATCCTTATATT	2	2	2	22	1	0.301029996	0	0	0	2	0	0	2	chr3:160954693-160954716	minimal	NA	NA	NA	UAUU	minimal
chr3	+	169711616	169711646	3'utr	SEC62	Ensembl	G10767.1	TTACTTATTATTTAGATATTTCTCAACACT	2	2	2	19	1	0.301029996	0	0	0	2	0	0	2	chr3:169711616-169711646	minimal	NA	NA	AUUUA	UAUU	minimal
chr3	+	169713611	169713631	repeat	DNA-MER82	RepeatMasker	G10769.1	ACACCTTATTTAATATAATC	3	3	3	21	1	0.477121255	0.666666667	0	0	3	0	0	3	chr3:169713611-169713631	minimal	NA	NA	AUUUA	UAUU	minimal
chr1	-	36068474	36068502	3'utr	PSMB2	Ensembl	G1077.1	CCCTTAAACTTAAATTTTTAAATTAATT	6	5	6	62	1	0.77815125	0	0.2	0.333333333	4	0	0	6	chr1:36068474-36068502	NA	NA	NA	NA	NA	NA
chr3	+	170113176	170113201	NoAnnotation			G10777.1	AACTAATTTTATAACATATTTAATA	7	5	6	67	0.857142857	0.77815125	0	0.166666667	0.285714286	5	1	0	6	chr3:170113176-170113201	minimal	NA	NA	AUUUA	UAUU	minimal
chr3	+	172116064	172116084	3'utr	FNDC3B	Ensembl	G10780.1	TATATAACTACTTCTAATCT	4	3	4	31	1	0.602059991	0	0	0	4	0	0	4	chr3:172116064-172116084	NA	NA	NA	NA	NA	NA
chr1	-	36200682	36200702	intron	CLSPN	Ensembl	G1079.1	AACATAACCCTTATTTATTG	9	3	7	65	0.777777778	0.84509804	0	0.5	0.666666667	3	2	0	7	chr1:36200682-36200702	UUAUUUAUU	UUAUUUAUU	UAUUUAUU	AUUUA	UAUU	UUAUUUAUU
chr3	+	179052322	179052345	repeat	Low_complexity-AT_rich	RepeatMasker	G10796.1	TAACTTTTTTAAATTATAAAATT	2	2	2	21	1	0.301029996	0	0	0	2	0	0	2	chr3:179052322-179052345	minimal	NA	NA	NA	NA	NA
chr3	+	179306023	179306052	3'utr	ACTL6A	Ensembl	G10799.1	TCTATTTTCTCTAAATATTTTGCTTTCAG	2	2	2	30	1	0.301029996	1	0	0	2	0	0	2	chr3:179306023-179306052	NA	NA	NA	NA	UAUU	minimal
chr1	-	36603435	36603461	coding	TRAPPC3	Ensembl	G1081.1	ATAACCACTCATCCCTTATTTATTCC	15	3	12	135	0.75	0.77815125	0	0.333333333	0.625	6	3	1	12	chr1:36603435-36603461	UUAUUUAUU	UUAUUUAUU	UAUUUAUU	AUUUA	UAUU	UUAUUUAUU
chr3	+	182633679	182633709	intron	ATP11B	Ensembl	G10810.1	TTTAACTTAGTAATTAATATCATATTAGAC	7	2	7	55	1	0.84509804	0	0.333333333	0.714285714	2	0	0	7	chr3:182633679-182633709	NA	NA	NA	NA	UAUU	minimal
chr3	+	183173469	183173490	NoAnnotation			G10812.1	TTCTCTATCACTTAATAATAT	11	3	4	101	0.363636364	0.602059991	0	0.375	0.545454545	5	7	0	4	chr3:183173469-183173490	NA	NA	NA	NA	NA	NA
chr3	+	183399223	183399245	NoAnnotation			G10814.1	TATTAACTATTTACTTTTATTT	6	3	4	74	0.666666667	0.602059991	0.166666667	0	0	6	2	0	4	chr3:183399223-183399245	minimal	NA	NA	AUUUA	UAUU	minimal
chr3	+	185351231	185351255	3'utr	SENP2	Ensembl	G10824.1	ATAATTTTTTTCTTTTAATTTACC	7	5	6	99	0.857142857	0.77815125	0	0	0	7	1	0	6	chr3:185351231-185351255	minimal	NA	NA	AUUUA	NA	minimal
chr3	+	188596590	188596611	3'utr	LPP	Ensembl	G10834.1	TCAACTTTTCATCTTAATATA	4	3	3	37	1	0.602059991	0.25	0	0	4	0	0	4	chr3:188596590-188596611	NA	NA	NA	NA	NA	NA
chr3	+	191110946	191110968	3'utr	CCDC50	Ensembl	G10836.1	CAATATTTATTTTCCCTTATTT	9	3	6	105	0.777777778	0.84509804	0	0.5	0.666666667	3	2	0	7	chr3:191110946-191110968	minimal	NA	UAUUUAUU	AUUUA	UAUU	UAUUUAUU
chr1	-	37958853	37958880	3'utr	MEAF6	Ensembl	G1084.1	TTTTTTCACTTATTTATTCATATCATG	4	2	4	51	1	0.602059991	0	0	0	4	0	0	4	chr1:37958853-37958880	UUAUUUAUU	UUAUUUAUU	UAUUUAUU	AUUUA	UAUU	UUAUUUAUU
chr3	+	196311619	196311657	repeat	Low_complexity-AT_rich	RepeatMasker	G10845.1	AAACTGGTTGGGTTTTATTTAATATTTTTAATATATTG	16	7	14	224	0.875	1.146128036	0.0625	0.166666667	0.375	10	2	0	14	chr3:196311619-196311657	minimal	NA	NA	AUUUA	UAUU	minimal
chr3	+	196455139	196455163	repeat	LINE-L1ME3B	RepeatMasker	G10848.1	CCTTATAATAATTCACTAAACTAT	2	2	2	15	1	0.301029996	0	0	0	2	0	0	2	chr3:196455139-196455163	minimal	NA	NA	NA	NA	NA
chr1	-	37958942	37958967	3'utr	MEAF6	Ensembl	G1085.1	TTCTTTTTAAATAACTTTTTATTCT	5	2	5	71	1	0.698970004	0	0.666666667	0.8	1	0	0	5	chr1:37958942-37958967	minimal	NA	NA	NA	UAUU	minimal
chr3	+	196558174	196558208	3'utr	PAK2	Ensembl	G10852.1	TATTATTATAGTACTTATTTATTTTATTTTAGAT	7	2	7	98	1	0.84509804	0	0.666666667	0.857142857	1	0	0	7	chr3:196558174-196558208	UUAUUUAUU	UUAUUUAUU	UAUUUAUU	AUUUA	UAUU	UUAUUUAUU
chr3	+	196657915	196657936	3'utr	SENP5	Ensembl	G10853.1	TTACCTCAAATTTATTTTTTG	5	2	4	54	0.8	0.602059991	1	0.25	0.4	3	1	0	4	chr3:196657915-196657936	minimal	NA	NA	AUUUA	UAUU	minimal
chr3	+	196658017	196658042	3'utr	SENP5	Ensembl	G10854.1	TCCCCCATATTTAATATTTATTATT	15	4	12	166	0.8	1.079181246	0	0.444444444	0.666666667	5	3	0	12	chr3:196658017-196658042	minimal	NA	UAUUUAUU	AUUUA	UAUU	UAUUUAUU
chr3	+	197510750	197510770	3'utr	FYTTD1	Ensembl	G10856.1	CATTAAATAACAAATTATCT	3	2	3	18	1	0.477121255	0	0.5	0.666666667	1	0	0	3	chr3:197510750-197510770	minimal	NA	NA	NA	NA	NA
chr3	-	3202048	3202069	intron	CRBN	Ensembl	G10863.1	TAATTATTTATATAAATTATT	2	2	2	18	1	0.301029996	0	0	0	2	0	0	2	chr3:3202048-3202069	UUAUUUAU	NA	NA	AUUUA	UAUU	minimal
chr3	-	8924895	8924918	intron	RAD18	Ensembl	G10874.1	CCATATATATTTACATATTTATT	2	2	2	22	1	0.301029996	0	0	0	2	0	0	2	chr3:8924895-8924918	minimal	NA	UAUUUAUU	AUUUA	UAUU	UAUUUAUU
chr3	-	8935960	8935988	intron	RAD18	Ensembl	G10875.1	CTCTCTTCATTTTATCTTTCTTTAGTTC	3	3	3	45	1	0.477121255	0	0	0	3	0	0	3	chr3:8935960-8935988	minimal	NA	NA	NA	NA	NA
chr3	-	11598125	11598150	3'utr	VGLL4	Ensembl	G10887.1	CTATTTAATTTTTCCCTTTCCTATT	2	2	2	17	1	0.301029996	0	0	0	2	0	0	2	chr3:11598125-11598150	minimal	NA	NA	AUUUA	UAUU	minimal
chr3	-	12625105	12625132	3'utr	RAF1	Ensembl	G10892.1	TATTTTAATAAAATAAATTAAATTTAG	2	2	2	21	1	0.301029996	0	0	0	2	0	0	2	chr3:12625105-12625132	minimal	NA	NA	AUUUA	UAUU	minimal
chr3	-	12648629	12648652	intron	RAF1	Ensembl	G10894.1	ATTTATTCCTTCTATTTTAGTCT	4	2	4	52	1	0.602059991	0	0.5	0.75	1	0	0	4	chr3:12648629-12648652	minimal	NA	NA	AUUUA	UAUU	minimal
chr3	-	14984877	14984907	NoAnnotation			G10898.1	TATTCATACAATATTAATATAATTGTCCCC	3	3	3	28	1	0.477121255	0	0	0	3	0	0	3	chr3:14984877-14984907	NA	NA	NA	NA	UAUU	minimal
chr1	+	35797673	35797694	intron	ZMYM4	Ensembl	G109.1	TCTATTAATCATTTATTAAAT	3	2	3	28	1	0.477121255	0	0.5	0.666666667	1	0	0	3	chr1:35797673-35797694	minimal	NA	NA	AUUUA	UAUU	minimal
chr3	-	15641628	15641652	intron	HACL1	Ensembl	G10905.1	CTTAATATTATACATTATTTATTA	6	3	5	73	0.833333333	0.698970004	0	0.2	0.333333333	4	1	0	5	chr3:15641628-15641652	UUAUUUAUU	UUAUUUAUU	UAUUUAUU	AUUUA	UAUU	UUAUUUAUU
chr1	-	38002961	38002992	3'utr	SNIP1	Ensembl	G1091.1	TTCTCTTTGTACAGTTACTTTATTTATATAG	7	2	7	83	1	0.84509804	0	0.2	0.428571429	4	0	0	7	chr1:38002961-38002992	UUAUUUAU	NA	NA	AUUUA	UAUU	minimal
chr3	-	17500625	17500649	intron	TBC1D5	Ensembl	G10912.1	TCTTTATCTTACTTATATTTATAT	2	2	2	27	1	0.301029996	0	0	0	2	0	0	2	chr3:17500625-17500649	minimal	NA	NA	AUUUA	UAUU	minimal
chr3	-	23931455	23931477	NoAnnotation			G10922.1	ATCTTTAATAAATTTATATTTG	3	3	3	32	1	0.477121255	0	0	0	3	0	0	3	chr3:23931455-23931477	minimal	NA	NA	AUUUA	UAUU	minimal
chr3	-	23934373	23934394	3'utr	NKIRAS1	Ensembl	G10923.1	AAATAATATATTCTTATTCTC	3	2	3	27	1	0.477121255	0	0.5	0.666666667	1	0	0	3	chr3:23934373-23934394	minimal	NA	NA	NA	UAUU	minimal
chr3	-	33128420	33128450	intron	GLB1	Ensembl	G10932.1	TTTATTTCTACTCTAATATTTTATTTCCTT	5	3	4	78	0.8	0.602059991	0	0	0	5	1	0	4	chr3:33128420-33128450	minimal	NA	NA	NA	UAUU	minimal
chr3	-	33128530	33128560	intron	GLB1	Ensembl	G10933.1	ATTTATTTATATCTTCTTTTTTTTAAATCT	9	3	6	135	0.666666667	0.77815125	0	0.285714286	0.444444444	5	3	0	6	chr3:33128530-33128560	UUAUUUAU	NA	NA	AUUUA	UAUU	minimal
chr3	-	33128598	33128621	intron	GLB1	Ensembl	G10934.1	CTATTCTCTTACAATTCTTTATT	2	2	2	22	1	0.301029996	0	0	0	2	0	0	2	chr3:33128598-33128621	minimal	NA	NA	NA	UAUU	minimal
chr3	-	33614310	33614331	intron	CLASP2	Ensembl	G10939.1	TTATTAATTTTAATATTTAAT	3	2	3	36	1	0.477121255	0	0.5	0.666666667	1	0	0	3	chr3:33614310-33614331	minimal	NA	NA	AUUUA	UAUU	minimal
chr3	-	33724703	33724733	intron	CLASP2	Ensembl	G10942.1	TTTCATTATATATTCATTTATTATTTAGTA	3	2	2	47	0.666666667	0.301029996	0	0	0	3	1	0	2	chr3:33724703-33724733	minimal	NA	NA	AUUUA	UAUU	minimal
chr3	-	35656397	35656418	NoAnnotation			G10945.1	AATTACTATATTAAATCTAGA	4	2	3	29	0.75	0.477121255	0	0.333333333	0.5	2	1	0	3	chr3:35656397-35656418	NA	NA	NA	NA	UAUU	minimal
chr3	-	37032346	37032366	3'utr	EPM2AIP1	Ensembl	G10948.1	TCTTAAATTATCAACTCCTT	3	2	3	24	1	0.477121255	0	0.5	0.666666667	1	0	0	3	chr3:37032346-37032366	minimal	NA	NA	NA	NA	NA
chr1	-	38147438	38147471	3'utr	C1orf109	Ensembl	G1095.1	TATTATATCTACAATTTACCTTTTTTCTTAGAT	6	4	4	68	0.666666667	0.602059991	0	0.2	0.333333333	4	2	0	4	chr1:38147438-38147471	minimal	NA	NA	AUUUA	UAUU	minimal
chr3	-	39184084	39184112	3'utr	CSRNP1	Ensembl	G10951.1	ACTATAATTTATTTCCATAATTTATTTG	9	3	7	116	0.777777778	0.84509804	0	0.125	0.222222222	7	2	0	7	chr3:39184084-39184112	minimal	NA	NA	AUUUA	UAUU	minimal
chr3	-	44484801	44484823	3'utr	ZNF445	Ensembl	G10956.1	TACTATAATTATATAAATATTA	6	4	6	53	1	0.77815125	0	0.2	0.333333333	4	0	0	6	chr3:44484801-44484823	minimal	NA	NA	NA	UAUU	minimal
chr3	-	44540348	44540370	NoAnnotation			G10957.1	TTATATTACCTTTATTCTATTG	4	4	4	45	1	0.602059991	0	0	0	4	0	0	4	chr3:44540348-44540370	minimal	NA	NA	NA	UAUU	minimal
chr1	-	38147727	38147750	3'utr	C1orf109	Ensembl	G1096.1	TCTATTTACAAATTTTTTCTTTT	5	4	5	68	1	0.698970004	0	0.25	0.4	3	0	0	5	chr1:38147727-38147750	minimal	NA	NA	AUUUA	UAUU	minimal
chr3	-	45867700	45867723	3'utr	LZTFL1	Ensembl	G10961.1	TCATATCCCCTCTCCTTATTTTT	4	2	4	43	1	0.602059991	0	0.5	0.75	1	0	0	4	chr3:45867700-45867723	minimal	NA	NA	NA	UAUU	minimal
chr3	-	47057966	47057995	3'utr	SETD2	Ensembl	G10963.1	CTTAAAATCACTTTACTTTATCCAATTTT	3	3	3	31	1	0.477121255	0	0	0	3	0	0	3	chr3:47057966-47057995	minimal	NA	NA	NA	NA	NA
chr3	-	47513961	47513983	repeat	DNA-Charlie7	RepeatMasker	G10967.1	CTTCATTTAATTATTATTATTA	3	2	2	37	0.666666667	0.301029996	0	0	0	3	1	0	2	chr3:47513961-47513983	minimal	NA	NA	AUUUA	UAUU	minimal
chr1	-	38268746	38268771	3'utr	YRDC	Ensembl	G1097.1	TTAATTATACCCATAACACCTTTAT	3	2	2	23	0.666666667	0.301029996	0	0	0	3	1	0	2	chr1:38268746-38268771	minimal	NA	NA	NA	NA	NA
chr3	-	48122921	48122952	intron	MAP4	Ensembl	G10970.1	TAACTAATTTAAATTATACTCCTATAATATT	2	2	2	21	1	0.301029996	0	0	0	2	0	0	2	chr3:48122921-48122952	minimal	NA	NA	AUUUA	UAUU	minimal
chr3	-	48725505	48725539	3'utr	IP6K2	Ensembl	G10976.1	TCTTTATTTATTTTAACTATTTCTTCAACATTCC	23	12	20	326	0.869565217	1.301029996	0	0.095238095	0.173913043	19	3	0	20	chr3:48725505-48725539	UUAUUUAUU	UUAUUUAUU	UAUUUAUU	AUUUA	UAUU	UUAUUUAUU
chr3	-	48786781	48786807	3'utr	PRKAR2A	Ensembl	G10977.1	TATTTATTTAAAACCCATTTAGCCTT	9	3	7	87	0.777777778	0.84509804	0	0.285714286	0.444444444	5	2	0	7	chr3:48786781-48786807	minimal	NA	UAUUUAUU	AUUUA	UAUU	UAUUUAUU
chr1	-	38277356	38277379	NoAnnotation			G1098.1	TTTTATTTTCAGGGTCAAGGCTG	2	2	2	17	1	0.301029996	0	0	0	2	0	0	2	chr1:38277356-38277379	minimal	NA	NA	NA	UAUU	minimal
chr3	-	49397539	49397566	3'utr	RHOA	Ensembl	G10982.1	CCTTTTTCATTTATCTATAATTTACCT	7	5	7	77	1	0.84509804	0	0.166666667	0.285714286	5	0	0	7	chr3:49397539-49397566	minimal	NA	NA	AUUUA	NA	minimal
chr3	-	51967501	51967522	coding	RRP9	Ensembl	G10986.1	ACACTCTTATCCTCCTTATTT	3	2	3	27	0.6	0	0	0.666666667	0.8	1	0	2	3	chr3:51967501-51967522	minimal	NA	NA	NA	UAUU	minimal
chr3	-	52016300	52016325	intron	ABHD14B	Ensembl	G10987.1	CTAATTATTTACCTATTTATTCATG	7	6	7	76	1	0.84509804	0	0.166666667	0.285714286	5	0	0	7	chr3:52016300-52016325	minimal	NA	UAUUUAUU	AUUUA	UAUU	UAUUUAUU
chr3	-	53320459	53320482	lincRNA	DCP1A	Ensembl	G11000.1	ATTTCTATTTATTCTTTTATGGC	8	5	8	104	1	0.903089987	0	0.2	0.5	4	0	0	8	chr3:53320459-53320482	minimal	NA	UAUUUAUU	AUUUA	UAUU	UAUUUAUU
chr3	-	55500212	55500236	3'utr	WNT5A	Ensembl	G11005.1	CTATACTTTTAAAATATTTATTTT	16	5	14	191	0.875	1.146128036	0	0.4	0.625	6	2	0	14	chr3:55500212-55500236	minimal	NA	UAUUUAUU	AUUUA	UAUU	UAUUUAUU
chr3	-	55503934	55503962	3'utr	WNT5A	Ensembl	G11006.1	TTTATTATTAATATTATAATTATTATTT	4	4	4	57	1	0.602059991	0	0	0	4	0	0	4	chr3:55503934-55503962	minimal	NA	NA	NA	UAUU	minimal
chr3	-	56657000	56657024	3'utr	C3orf63	Ensembl	G11008.1	TTTATTAACAATTTATATTTCATT	3	2	3	35	1	0.477121255	0	0	0	3	0	0	3	chr3:56657000-56657024	minimal	NA	NA	AUUUA	UAUU	minimal
chr3	-	61065183	61065212	intron	FHIT	Ensembl	G11016.1	TATTATCCTATTTTTACTATTTATTTATT	2	2	2	30	1	0.301029996	0	0	0	2	0	0	2	chr3:61065183-61065212	UUAUUUAUU	UUAUUUAUU	UAUUUAUU	AUUUA	UAUU	UUAUUUAUU
chr3	-	70988166	70988187	repeat	LINE-L1ME1	RepeatMasker	G11028.1	ACAAATATCCACTTTATTTAT	4	2	3	32	0.75	0.477121255	0	0.333333333	0.5	2	1	0	3	chr3:70988166-70988187	UUAUUUAU	NA	NA	AUUUA	UAUU	minimal
chr3	-	71331508	71331533	intron	FOXP1	Ensembl	G11030.1	TATTTTTAAATATCTTTAATAAATA	2	2	2	23	1	0.301029996	0	0	0	2	0	0	2	chr3:71331508-71331533	NA	NA	NA	NA	UAUU	minimal
chr3	-	71520403	71520427	intron	FOXP1	Ensembl	G11031.1	ACTTATTATACTATATAATTTATA	3	2	3	31	1	0.477121255	0	0.5	0.666666667	1	0	0	3	chr3:71520403-71520427	minimal	NA	NA	AUUUA	UAUU	minimal
chr3	-	72425528	72425549	3'utr	RYBP	Ensembl	G11036.1	CTTATCTTTTTAAATACATTT	4	3	4	44	0.8	0.301029996	0	0.25	0.4	3	0	1	4	chr3:72425528-72425549	minimal	NA	NA	NA	NA	NA
chr3	-	72426093	72426122	3'utr	RYBP	Ensembl	G11037.1	TTCTATTTCATTCTCTTCACTCTTTTTAC	2	2	2	28	1	0.301029996	0	0	0	2	0	0	2	chr3:72426093-72426122	NA	NA	NA	NA	UAUU	minimal
chr1	-	40042056	40042078	5'utr	PABPC4	Ensembl	G1104.1	TTTCCCTCTGCCCCGGCGGTTG	7	2	5	39	0.625	0.397940009	0	0.333333333	0.5	4	2	1	5	chr1:40042056-40042078	NA	NA	NA	NA	NA	NA
chr3	-	78970396	78970422	intron	ROBO1	Ensembl	G11046.1	CTAACATAATTAATTTATATCTATTT	4	4	4	40	1	0.602059991	0	0	0	4	0	0	4	chr3:78970396-78970422	minimal	NA	NA	AUUUA	UAUU	minimal
chr3	-	78983116	78983141	intron	ROBO1	Ensembl	G11047.1	CTTCATTAATTAAATTTATTTAAAT	3	2	3	35	1	0.477121255	0	0	0	3	0	0	3	chr3:78983116-78983141	minimal	NA	NA	AUUUA	UAUU	minimal
chr1	-	40306751	40306773	3'utr	TRIT1	Ensembl	G1105.1	TTACAAATCTATATTTTTATTG	11	4	8	120	0.727272727	0.903089987	0	0.1	0.181818182	9	3	0	8	chr1:40306751-40306773	minimal	NA	NA	NA	UAUU	minimal
chr3	-	88101276	88101299	3'utr	CGGBP1	Ensembl	G11061.1	TATTAAAATTTTACTATTTCATT	5	2	5	56	1	0.698970004	0	0.666666667	0.8	1	0	0	5	chr3:88101276-88101299	NA	NA	NA	NA	UAUU	minimal
chr3	-	88102582	88102607	3'utr	CGGBP1	Ensembl	G11062.1	ATAATCACTTAAATTTTATATATCT	10	6	9	94	0.9	0.954242509	0	0.25	0.4	6	1	0	9	chr3:88102582-88102607	minimal	NA	NA	NA	NA	NA
chr1	-	40324405	40324430	intron	TRIT1	Ensembl	G1107.1	CTCTTATTTACATTATTTTTTATTT	6	3	4	96	0.666666667	0.602059991	0	0.2	0.333333333	4	2	0	4	chr1:40324405-40324430	minimal	NA	NA	AUUUA	UAUU	minimal
chr3	-	98234427	98234454	3'utr	CLDND1	Ensembl	G11075.1	AACTTTAAAAAACTTATTTATTTATTC	9	3	6	95	0.666666667	0.77815125	0	0.5	0.666666667	3	3	0	6	chr3:98234427-98234454	UUAUUUAUU	UUAUUUAUU	UAUUUAUU	AUUUA	UAUU	UUAUUUAUU
chr3	-	100083602	100083631	3'utr	TOMM70A	Ensembl	G11078.1	ACTATTTTCTATAATAATTAGTACTATTT	48	5	46	479	0.958333333	1.662757832	0	0.461538462	0.854166667	7	2	0	46	chr3:100083602-100083631	NA	NA	NA	NA	UAUU	minimal
chr1	-	41692273	41692302	intron	SCMH1	Ensembl	G1108.1	AACATATATAATAAATAATATTAATATTT	2	2	2	22	1	0.301029996	0	0	0	2	0	0	2	chr1:41692273-41692302	NA	NA	NA	NA	UAUU	minimal
chr3	-	101369285	101369311	3'utr	ZBTB11	Ensembl	G11081.1	CTTATTAAAACCTTACTATACTATTT	10	3	7	90	0.7	0.84509804	0	0.25	0.4	6	3	0	7	chr3:101369285-101369311	minimal	NA	NA	NA	UAUU	minimal
chr3	-	101369448	101369475	3'utr	ZBTB11	Ensembl	G11083.1	ACTTACTATTTATTTTATCCCCTTTTA	22	7	19	232	0.863636364	1.278753601	0	0.5	0.681818182	7	3	0	19	chr3:101369448-101369475	minimal	NA	UAUUUAUU	AUUUA	UAUU	UAUUUAUU
chr3	-	108298222	108298246	coding	KIAA1524	Ensembl	G11092.1	ACTTTTCAACTAATATTTAATATT	5	2	3	53	0.6	0.477121255	0	0.25	0.4	3	2	0	3	chr3:108298222-108298246	minimal	NA	NA	AUUUA	UAUU	minimal
chr3	-	113163787	113163812	3'utr	SPICE1	Ensembl	G11101.1	ATCCATTTATTTATTTATTTTCCTG	3	2	3	42	1	0.477121255	0	0	0	3	0	0	3	chr3:113163787-113163812	UUAUUUAUU	UUAUUUAUU	UAUUUAUU	AUUUA	UAUU	UUAUUUAUU
chr3	-	113439131	113439156	3'utr	NAA50	Ensembl	G11104.1	TTTCATTCATATTTATCCTCTTATG	5	3	5	58	1	0.698970004	0	0.25	0.4	3	0	0	5	chr3:113439131-113439156	minimal	NA	NA	AUUUA	UAUU	minimal
chr3	-	114033638	114033661	NoAnnotation			G11108.1	CTTCATTATACTATTATATTATT	3	2	3	36	1	0.477121255	0	0.5	0.666666667	1	0	0	3	chr3:114033638-114033661	minimal	NA	NA	NA	UAUU	minimal
chr1	-	42644454	42644480	3'utr	FOXJ3	Ensembl	G1111.1	ACTATTATTATTTTTTTCTTTTTTTG	2	2	2	35	1	0.301029996	0	0	0	2	0	0	2	chr1:42644454-42644480	minimal	NA	NA	NA	UAUU	minimal
chr3	-	119545108	119545131	3'utr	GSK3B	Ensembl	G11114.1	AAAATTAATCCATATCTTCGGGT	7	3	5	51	0.714285714	0.698970004	0	0.5	0.714285714	2	2	0	5	chr3:119545108-119545131	NA	NA	NA	NA	NA	NA
chr3	-	120043621	120043644	3'utr	LRRC58	Ensembl	G11117.1	TTTATTATATTAATATCAAATTT	4	2	2	48	0.5	0.301029996	0	0.333333333	0.5	2	2	0	2	chr3:120043621-120043644	minimal	NA	NA	NA	UAUU	minimal
chr3	-	120047257	120047279	3'utr	LRRC58	Ensembl	G11120.1	CATAACATTAATATATTTAGAA	3	2	3	21	1	0.477121255	0	0	0	3	0	0	3	chr3:120047257-120047279	minimal	NA	NA	AUUUA	UAUU	minimal
chr3	-	120048455	120048485	3'utr	LRRC58	Ensembl	G11121.1	TTTTTTTCATATATATTTTTTATTTTAGAA	5	4	5	89	1	0.698970004	0	0	0	5	0	0	5	chr3:120048455-120048485	minimal	NA	NA	NA	UAUU	minimal
chr3	-	120115058	120115081	3'utr	FSTL1	Ensembl	G11125.1	TTTTTTAATATTTTATTTTCTTG	4	3	4	64	1	0.602059991	0	0.333333333	0.5	2	0	0	4	chr3:120115058-120115081	minimal	NA	NA	NA	UAUU	minimal
chr3	-	120115081	120115115	3'utr	FSTL1	Ensembl	G11126.1	ACTTTATTCTTCAATTATTATCATTATATTATTG	45	13	38	542	0.826086957	1.278753601	0	0.266666667	0.52173913	22	7	1	38	chr3:120115081-120115115	minimal	NA	NA	NA	UAUU	minimal
chr3	-	121119724	121119756	NoAnnotation			G11129.1	TTAACTTTTTTTATTATTCATAATATTCTATA	2	2	2	30	1	0.301029996	0	0	0	2	0	0	2	chr3:121119724-121119756	minimal	NA	NA	NA	UAUU	minimal
chr3	-	121156642	121156675	intron	POLQ	Ensembl	G11130.1	TATACTCTTATATAAATATACCATAATTTATCT	2	2	2	27	1	0.301029996	0	0	0	2	0	0	2	chr3:121156642-121156675	minimal	NA	NA	AUUUA	NA	minimal
chr3	-	121432639	121432666	intron	GOLGB1	Ensembl	G11135.1	ACTATATTTTAATATTTATTTATAATT	5	5	5	67	1	0.698970004	0	0	0	5	0	0	5	chr3:121432639-121432666	UUAUUUAU	NA	UAUUUAUU	AUUUA	UAUU	UAUUUAUU
chr3	-	121529443	121529475	intron	IQCB1	Ensembl	G11137.1	CATTAATAATTCTTTTTCCTTATATATTATTA	12	6	10	162	0.833333333	1	0	0.2	0.333333333	8	2	0	10	chr3:121529443-121529475	minimal	NA	NA	NA	UAUU	minimal
chr3	-	121529477	121529504	intron	IQCB1	Ensembl	G11138.1	CACCTTTATTTAATATTCCTATTTAAG	12	5	12	132	1	1.079181246	0	0.571428571	0.75	3	0	0	12	chr3:121529477-121529504	minimal	NA	NA	AUUUA	UAUU	minimal
chr3	-	124947289	124947316	3'utr	ZNF148	Ensembl	G11147.1	TTATTAATTATCCTTATTTCATTTAAT	3	3	3	40	1	0.477121255	0	0	0	3	0	0	3	chr3:124947289-124947316	minimal	NA	NA	AUUUA	UAUU	minimal
chr3	-	124949479	124949506	3'utr	ZNF148	Ensembl	G11148.1	TTATCCATTTAAATTATTTTTTCTTTT	9	4	7	123	0.7	0.544068044	0	0.428571429	0.6	4	2	1	7	chr3:124949479-124949506	minimal	NA	NA	AUUUA	UAUU	minimal
chr3	-	128888536	128888556	3'utr	CNBP	Ensembl	G11156.1	TATACTATATCACTTAGACA	16	2	14	98	0.875	1.146128036	0	0.25	0.8125	3	2	0	14	chr3:128888536-128888556	NA	NA	NA	NA	NA	NA
chr3	-	128888904	128888934	3'utr	CNBP	Ensembl	G11157.1	AACTTCCATAAATAACTTTAATTTTAGTAT	7	3	6	75	0.857142857	0.77815125	0	0.4	0.571428571	3	1	0	6	chr3:128888904-128888934	NA	NA	NA	NA	NA	NA
chr3	-	132258581	132258607	NoAnnotation			G11165.1	TATTCACAATACTTATATTCTTAGTA	5	2	5	55	1	0.698970004	0	1	1	0	0	0	5	chr3:132258581-132258607	minimal	NA	NA	NA	UAUU	minimal
chr3	-	135869068	135869094	3'utr	MSL2	Ensembl	G11174.1	ACTTATTTTCTCTAATAGTTTATTTG	3	3	3	40	1	0.477121255	0	0	0	3	0	0	3	chr3:135869068-135869094	minimal	NA	NA	NA	UAUU	minimal
chr3	-	135869158	135869178	3'utr	MSL2	Ensembl	G11175.1	ATTTACTTAAAATAATTTTG	3	2	2	26	0.666666667	0.301029996	0	0	0	3	1	0	2	chr3:135869158-135869178	minimal	NA	NA	AUUUA	NA	minimal
chr3	-	136397172	136397193	intron	STAG1	Ensembl	G11178.1	TACTATTTTATTTATATATTG	3	2	2	37	0.666666667	0.301029996	0	0	0	3	1	0	2	chr3:136397172-136397193	UUAUUUAU	NA	NA	AUUUA	UAUU	minimal
chr1	-	45442341	45442365	intron	EIF2B3	Ensembl	G1119.1	AATATACTACTATTTATTTATCTA	3	2	3	33	1	0.477121255	0	0.5	0.666666667	1	0	0	3	chr1:45442341-45442365	UUAUUUAU	NA	UAUUUAUU	AUUUA	UAUU	UAUUUAUU
chr3	-	149235764	149235788	3'utr	WWTR1	Ensembl	G11196.1	CTATTTATACTATATTTCTTATTA	12	3	11	150	0.846153846	0.740362689	0	0.125	0.461538462	7	1	1	11	chr3:149235764-149235788	minimal	NA	NA	AUUUA	UAUU	minimal
chr1	+	35848829	35848851	intron	ZMYM4	Ensembl	G112.1	CTATATATATTTCTAATTTTTA	3	2	2	37	0.666666667	0.301029996	0	0	0	3	1	0	2	chr1:35848829-35848851	NA	NA	NA	NA	UAUU	minimal
chr1	-	45465342	45465365	NoAnnotation			G1120.1	TCTTCATTATATTTTTCTTATTG	3	2	3	42	1	0.477121255	0	0.5	0.666666667	1	0	0	3	chr1:45465342-45465365	minimal	NA	NA	NA	UAUU	minimal
chr3	-	149236896	149236920	3'utr	WWTR1	Ensembl	G11200.1	AACTAATATTATTTATAATCTATG	3	3	3	29	1	0.477121255	0	0	0	3	0	0	3	chr3:149236896-149236920	UUAUUUAU	NA	NA	AUUUA	UAUU	minimal
chr3	-	149237207	149237228	3'utr	WWTR1	Ensembl	G11201.1	TTTAAAATAATTCTATCTATG	2	2	2	18	1	0.301029996	0	0	0	2	0	0	2	chr3:149237207-149237228	NA	NA	NA	NA	NA	NA
chr3	-	153990520	153990543	3'utr	DHX36	Ensembl	G11205.1	TATACTTATATATTTTTAATATG	5	2	5	60	1	0.698970004	0	0.333333333	0.6	2	0	0	5	chr3:153990520-153990543	minimal	NA	NA	NA	UAUU	minimal
chr3	-	153992759	153992781	3'utr	DHX36	Ensembl	G11207.1	TCTAACAATCTATTATATTACA	4	2	2	29	0.5	0.301029996	0	0	0	4	2	0	2	chr3:153992759-153992781	minimal	NA	NA	NA	UAUU	minimal
chr3	-	156260642	156260670	3'utr	SSR3	Ensembl	G11215.1	TTATTATTTATTATATAATAGTAGTAGG	7	3	7	83	0.875	0.544068044	0	0.333333333	0.5	4	0	1	7	chr3:156260642-156260670	UUAUUUAUU	UUAUUUAUU	UAUUUAUU	AUUUA	UAUU	UUAUUUAUU
chr3	-	156865552	156865581	3'utr	CCNL1	Ensembl	G11217.1	CTTCAAATACCTTATTTAAATAAATTATT	9	4	6	92	0.666666667	0.77815125	0	0.125	0.222222222	7	3	0	6	chr3:156865552-156865581	minimal	NA	NA	AUUUA	UAUU	minimal
chr3	-	159976087	159976139	3'utr	IFT80	Ensembl	G11221.1	TATTTCTATCTTTTATATTTTTTAGTCCAATAATTAGCAAAATATTACTATG	13	3	13	172	1	1.113943352	0	0.333333333	0.692307692	4	0	0	13	chr3:159976087-159976139	minimal	NA	NA	NA	UAUU	minimal
chr3	-	160153934	160153957	3'utr	TRIM59	Ensembl	G11224.1	TATTATATCAATTTATTATTAGA	6	2	6	66	1	0.77815125	0	0.666666667	0.833333333	1	0	0	6	chr3:160153934-160153957	minimal	NA	NA	AUUUA	UAUU	minimal
chr3	-	160219042	160219064	3'utr	KPNA4	Ensembl	G11226.1	TTTTATTTACTTTACCTAGTAT	5	2	5	56	1	0.698970004	0	0.5	0.8	1	0	0	5	chr3:160219042-160219064	minimal	NA	NA	AUUUA	UAUU	minimal
chr3	-	167405113	167405137	intron	PDCD10	Ensembl	G11236.1	TACTTTATTTCTTATTATATTTTG	3	2	2	31	1	0.477121255	0	0	0	3	0	0	3	chr3:167405113-167405137	minimal	NA	NA	NA	UAUU	minimal
chr3	-	169805416	169805444	intron	PHC3	Ensembl	G11243.1	TTTATATTACAATAATATATTGTAGATC	2	2	2	22	1	0.301029996	0	0	0	2	0	0	2	chr3:169805416-169805444	minimal	NA	NA	NA	UAUU	minimal
chr1	-	47098553	47098582	repeat	LINE-L2a	RepeatMasker	G1125.1	CAAACTCCAAATACATTATATTTATTTAT	9	4	5	84	0.454545455	0.22184875	0	0.222222222	0.363636364	7	4	2	5	chr1:47098553-47098582	UUAUUUAU	NA	UAUUUAUU	AUUUA	UAUU	UAUUUAUU
chr3	-	178740432	178740455	3'utr	ZMAT3	Ensembl	G11265.1	TATAATAACCCTTTTATTATTAT	7	4	5	74	0.857142857	0.77815125	0	0.166666667	0.285714286	5	1	0	6	chr3:178740432-178740455	minimal	NA	NA	NA	UAUU	minimal
chr3	-	178740880	178740907	3'utr	ZMAT3	Ensembl	G11266.1	AATATTCATTAACTACATTTTATCTAT	2	2	2	22	1	0.301029996	0	0	0	2	0	0	2	chr3:178740880-178740907	minimal	NA	NA	NA	UAUU	minimal
chr3	-	185208047	185208071	3'utr	TMEM41A	Ensembl	G11280.1	TATCTTTTAATTTATCTTTTAATT	6	2	5	80	0.833333333	0.698970004	0	0.25	0.5	3	1	0	5	chr3:185208047-185208071	minimal	NA	NA	AUUUA	NA	minimal
chr3	-	185651106	185651137	intron	TRA2B	Ensembl	G11284.1	AATTAAATCTAATATTTATAATAATTTAGTA	9	2	6	95	0.666666667	0.77815125	0	0.5	0.666666667	3	3	0	6	chr3:185651106-185651137	minimal	NA	NA	AUUUA	UAUU	minimal
chr3	-	185764595	185764623	3'utr	ETV5	Ensembl	G11285.1	ACTCTTTCTAAACCATATTTATAGCTTT	3	3	3	30	1	0.477121255	0	0	0	3	0	0	3	chr3:185764595-185764623	minimal	NA	NA	AUUUA	UAUU	minimal
chr1	-	49853103	49853126	intron	AGBL4	Ensembl	G1129.1	TTTTTTTTTTAAATCATCTAATG	5	2	3	65	0.6	0.477121255	0	0.666666667	0.8	1	2	0	3	chr1:49853103-49853126	NA	NA	NA	NA	NA	NA
chr3	-	192515413	192515438	3'utr	MB21D2	Ensembl	G11291.1	AACATACCATTATAATTATTATTTG	14	5	12	131	0.857142857	1.079181246	0	0.4	0.571428571	6	2	0	12	chr3:192515413-192515438	minimal	NA	NA	NA	UAUU	minimal
chr3	-	192515772	192515798	3'utr	MB21D2	Ensembl	G11292.1	ATTCTATCCTATTATTTTTATTATTT	6	4	6	70	1	0.77815125	0	0.2	0.333333333	4	0	0	6	chr3:192515772-192515798	minimal	NA	NA	NA	UAUU	minimal
chr3	-	194151561	194151590	intron	ATP13A3	Ensembl	G11298.1	TTTCTTATACTAATATTTCATATTTATAT	5	4	5	63	1	0.698970004	0	0	0	5	0	0	5	chr3:194151561-194151590	minimal	NA	NA	AUUUA	UAUU	minimal
chr1	-	50965689	50965716	intron	FAF1	Ensembl	G1130.1	ACTTATTTATCTCTCCATTTATTTATG	4	2	4	53	1	0.602059991	0	0.333333333	0.5	2	0	0	4	chr1:50965689-50965716	UUAUUUAU	NA	NA	AUUUA	UAUU	minimal
chr3	-	195777045	195777070	3'utr	TFRC	Ensembl	G11302.1	TCATTTTAACTTTATCACATTATTT	3	2	3	33	1	0.477121255	0	0.5	0.666666667	1	0	0	3	chr3:195777045-195777070	minimal	NA	NA	NA	UAUU	minimal
chr3	-	195777931	195777957	3'utr	TFRC	Ensembl	G11303.1	TCCTTTTGGCACTGAGATATTTATTG	7	3	4	78	0.571428571	0.602059991	0	0	0	7	3	0	4	chr3:195777931-195777957	minimal	NA	UAUUUAUU	AUUUA	UAUU	UAUUUAUU
chr3	-	196079909	196079929	3'utr	UBXN7	Ensembl	G11306.1	CCTATACATTTTTATTTATG	18	5	17	181	0.944444444	1.230448921	0	0.833333333	0.944444444	1	1	0	17	chr3:196079909-196079929	UUAUUUAU	NA	NA	AUUUA	UAUU	minimal
chr3	-	196433508	196433531	3'utr	CEP19	Ensembl	G11308.1	TTATATCTTTATATTATTTATCT	7	5	7	93	1	0.84509804	0	0.166666667	0.285714286	5	0	0	7	chr3:196433508-196433531	UUAUUUAU	NA	NA	AUUUA	UAUU	minimal
chr4	+	127172	127196	lincRNA	ZNF718	Ensembl	G11315.1	CTCTCAATTATTACCTTATTTCTT	5	4	5	53	1	0.698970004	0	0.25	0.4	3	0	0	5	chr4:127172-127196	minimal	NA	NA	NA	UAUU	minimal
chr4	+	131722	131747	lincRNA	ZNF718	Ensembl	G11317.1	CTTCTTACATTTAAATATTTAATTT	11	5	7	135	0.583333333	0.544068044	0	0.1	0.25	9	4	1	7	chr4:131722-131747	minimal	NA	NA	AUUUA	UAUU	minimal
chr4	+	152188	152208	lincRNA	ZNF718	Ensembl	G11321.1	CTTACTAATATTATTTTATT	3	2	3	33	1	0.477121255	0.333333333	0.5	0.666666667	1	0	0	3	chr4:152188-152208	minimal	NA	NA	NA	UAUU	minimal
chr4	+	167102	167122	NoAnnotation			G11322.1	TTAATACAAATTTATTTATT	4	2	2	42	0.5	0.301029996	0.25	0.333333333	0.5	2	2	0	2	chr4:167102-167122	UUAUUUAUU	UUAUUUAUU	UAUUUAUU	AUUUA	UAUU	UUAUUUAUU
chr4	+	574074	574096	lincRNA	AC116565.1	Ensembl	G11323.1	TAAACCTTATTTTAATATTTAC	2	2	2	20	0.666666667	0	0	0	0	3	0	1	2	chr4:574074-574096	minimal	NA	NA	AUUUA	UAUU	minimal
chr4	+	1245514	1245538	NoAnnotation			G11325.1	ACTATTTTATTCAACTCGGGTATT	23	6	17	198	0.739130435	1.230448921	0.304347826	0.5	0.739130435	6	6	0	17	chr4:1245514-1245538	minimal	NA	NA	NA	UAUU	minimal
chr1	-	51071548	51071571	intron	FAF1	Ensembl	G1133.1	ATATAATAACTTAATATTTATTG	4	2	4	40	1	0.602059991	0	0.5	0.75	1	0	0	4	chr1:51071548-51071571	minimal	NA	UAUUUAUU	AUUUA	UAUU	UAUUUAUU
chr4	+	4323463	4323487	3'utr	ZBTB49	Ensembl	G11331.1	AAACTCATACCATAATTTAATTCG	4	2	4	27	1	0.602059991	0.75	0.333333333	0.5	2	0	0	4	chr4:4323463-4323487	minimal	NA	NA	AUUUA	NA	minimal
chr4	+	6719128	6719150	repeat	Low_complexity-AT_rich	RepeatMasker	G11336.1	TACATTATTTAATATTATATTA	7	4	7	74	1	0.84509804	0	0.166666667	0.285714286	5	0	0	7	chr4:6719128-6719150	minimal	NA	NA	AUUUA	UAUU	minimal
chr4	+	6884100	6884122	3'utr	KIAA0232	Ensembl	G11338.1	TAAACACACATATAATTTATTA	4	2	4	27	1	0.602059991	0	0.333333333	0.5	2	0	0	4	chr4:6884100-6884122	minimal	NA	NA	AUUUA	UAUU	minimal
chr4	+	6884769	6884791	3'utr	KIAA0232	Ensembl	G11339.1	ATTCACAAATTATGTATTTATT	2	2	2	20	1	0.301029996	0	0	0	2	0	0	2	chr4:6884769-6884791	minimal	NA	UAUUUAUU	AUUUA	UAUU	UAUUUAUU
chr4	+	7034738	7034767	3'utr	TBC1D14	Ensembl	G11340.1	TACAGTTAACCTTTAATTTTATTTAGTAA	10	3	10	116	1	1	0	0.428571429	0.6	4	0	0	10	chr4:7034738-7034767	minimal	NA	NA	AUUUA	UAUU	minimal
chr4	+	15010117	15010139	intron	CPEB2	Ensembl	G11346.1	ATTTATTATTTACTTTCTTATT	3	2	3	42	1	0.477121255	0	0.5	0.666666667	1	0	0	3	chr4:15010117-15010139	minimal	NA	NA	AUUUA	UAUU	minimal
chr4	+	15070621	15070645	3'utr	CPEB2	Ensembl	G11348.1	ATCATATTTATTTTACTATTTTTG	5	2	4	70	0.8	0.602059991	0.8	0.333333333	0.6	2	1	0	4	chr4:15070621-15070645	minimal	NA	UAUUUAUU	AUUUA	UAUU	UAUUUAUU
chr4	+	17845742	17845764	3'utr	NCAPG	Ensembl	G11352.1	CATAACAAAATAATATTTATTT	9	3	3	75	0.333333333	0.477121255	0	0.4	0.666666667	3	6	0	3	chr4:17845742-17845764	minimal	NA	UAUUUAUU	AUUUA	UAUU	UAUUUAUU
chr4	+	20258703	20258724	intron	SLIT2	Ensembl	G11353.1	AAATTAACTAAAATATTTAAG	5	3	5	30	1	0.698970004	1	0.333333333	0.6	2	0	0	5	chr4:20258703-20258724	minimal	NA	NA	AUUUA	UAUU	minimal
chr4	+	20260016	20260036	repeat	Low_complexity-AT_rich	RepeatMasker	G11354.1	ATTTACTTTTTTATATTTAG	3	2	3	36	0.75	0.176091259	1	0.333333333	0.5	2	0	1	3	chr4:20260016-20260036	minimal	NA	NA	AUUUA	UAUU	minimal
chr4	+	20284120	20284148	repeat	Low_complexity-AT_rich	RepeatMasker	G11355.1	TAATACCTTTTATTTATTACTATACTAA	8	5	7	90	0.875	0.84509804	0	0	0	8	1	0	7	chr4:20284120-20284148	UUAUUUAUU	UUAUUUAUU	UAUUUAUU	AUUUA	UAUU	UUAUUUAUU
chr4	+	20317505	20317532	intron	SLIT2	Ensembl	G11356.1	ACTTATTACATATTAATTCATATTTAT	3	2	2	35	0.666666667	0.301029996	0.333333333	0	0	3	1	0	2	chr4:20317505-20317532	minimal	NA	NA	AUUUA	UAUU	minimal
chr4	+	20494407	20494433	intron	SLIT2	Ensembl	G11360.1	CTCATTTTTAACCAATTTATTTAATT	4	3	4	51	1	0.602059991	0	0	0	4	0	0	4	chr4:20494407-20494433	minimal	NA	NA	AUUUA	UAUU	minimal
chr4	+	20621465	20621486	repeat	Low_complexity-AT_rich	RepeatMasker	G11364.1	CTTTAATATATATTAATTTAT	5	3	4	56	0.8	0.602059991	0	0	0	5	1	0	4	chr4:20621465-20621486	minimal	NA	NA	AUUUA	UAUU	minimal
chr4	+	20729714	20729735	3'utr	PACRGL	Ensembl	G11365.1	AATACACTACTAATATTATTT	5	3	5	39	1	0.698970004	0.4	0.25	0.4	3	0	0	5	chr4:20729714-20729735	minimal	NA	NA	NA	UAUU	minimal
chr4	+	25393719	25393741	intron	ANAPC4	Ensembl	G11373.1	TTATATTACATTTATTCTATCT	2	2	2	23	1	0.301029996	0	0	0	2	0	0	2	chr4:25393719-25393741	minimal	NA	NA	AUUUA	UAUU	minimal
chr1	-	52292052	52292079	intron	NRD1	Ensembl	G1138.1	ATATTTATACTCTATTTTTATCAGTTG	2	2	2	28	1	0.301029996	0	0	0	2	0	0	2	chr1:52292052-52292079	minimal	NA	NA	AUUUA	UAUU	minimal
chr4	+	30728779	30728804	intron	PCDH7	Ensembl	G11384.1	ATTTCATTTTACATTCATTTTATTT	2	2	2	30	1	0.301029996	0	0	0	2	0	0	2	chr4:30728779-30728804	minimal	NA	NA	NA	UAUU	minimal
chr4	+	30733266	30733292	3'utr	PCDH7	Ensembl	G11386.1	TCCATATTTATTAAACATCCTATTTG	3	2	3	33	1	0.477121255	1	0.5	0.666666667	1	0	0	3	chr4:30733266-30733292	minimal	NA	UAUUUAUU	AUUUA	UAUU	UAUUUAUU
chr4	+	30815691	30815711	intron	PCDH7	Ensembl	G11390.1	CATTATAATATCATAATTTA	2	2	2	16	1	0.301029996	0	0	0	2	0	0	2	chr4:30815691-30815711	minimal	NA	NA	AUUUA	NA	minimal
chr4	+	39702755	39702782	repeat	Low_complexity-AT_rich	RepeatMasker	G11398.1	TTTCTTTTTATTAATTAATATTTATTT	2	2	2	34	1	0.301029996	0	0	0	2	0	0	2	chr4:39702755-39702782	minimal	NA	UAUUUAUU	AUUUA	UAUU	UAUUUAUU
chr4	+	39722032	39722056	intron	UBE2K	Ensembl	G11399.1	TAACTTTACATTTTTTATTTATTC	3	2	3	42	0.75	0.176091259	0	0.333333333	0.5	2	0	1	3	chr4:39722032-39722056	UUAUUUAUU	UUAUUUAUU	UAUUUAUU	AUUUA	UAUU	UUAUUUAUU
chr1	-	52934708	52934731	intron	ZCCHC11	Ensembl	G1140.1	AATTACATTAATTTTATTTAACT	3	2	3	32	1	0.477121255	0	0.5	0.666666667	1	0	0	3	chr1:52934708-52934731	minimal	NA	NA	AUUUA	UAUU	minimal
chr4	+	39760852	39760876	intron	UBE2K	Ensembl	G11400.1	ATATACCTTTATTAATATTTAACT	5	3	4	55	0.8	0.602059991	0	0	0	5	1	0	4	chr4:39760852-39760876	minimal	NA	NA	AUUUA	UAUU	minimal
chr4	+	41266313	41266347	intron	UCHL1	Ensembl	G11407.1	ATCCTCTTAGTAACTCTATCTACCTTATTTTATT	9	5	9	91	0.818181818	0.477121255	0.090909091	0.1	0.181818182	9	0	2	9	chr4:41266313-41266347	minimal	NA	NA	NA	UAUU	minimal
chr1	-	52940265	52940286	intron	ZCCHC11	Ensembl	G1141.1	TTCCTTTACTTTCTCATATAT	4	2	3	44	0.75	0.477121255	0	0.333333333	0.5	2	1	0	3	chr1:52940265-52940286	NA	NA	NA	NA	NA	NA
chr4	+	41959219	41959240	3'utr	TMEM33	Ensembl	G11413.1	TACCTTACTAATTTAAACTCT	2	2	2	16	0.666666667	0	0	0	0	3	0	1	2	chr4:41959219-41959240	minimal	NA	NA	AUUUA	NA	minimal
chr4	+	41965849	41965874	NoAnnotation			G11414.1	CTAATAATTTTTTCCATTATATTTA	5	3	4	63	0.8	0.602059991	0.4	0	0	5	1	0	4	chr4:41965849-41965874	minimal	NA	NA	AUUUA	UAUU	minimal
chr4	+	42003934	42003959	intron	SLC30A9	Ensembl	G11415.1	CACTTATTTAATTTCTTTATTTTTT	3	2	3	48	1	0.477121255	0	0.5	0.666666667	1	0	0	3	chr4:42003934-42003959	minimal	NA	NA	AUUUA	UAUU	minimal
chr4	+	48861147	48861172	intron	OCIAD1	Ensembl	G11432.1	CTAATTTTATTTTTAATCATTAGCG	5	2	5	60	1	0.698970004	1	0.5	0.8	1	0	0	5	chr4:48861147-48861172	minimal	NA	NA	NA	UAUU	minimal
chr4	+	52770787	52770812	intron	DCUN1D4	Ensembl	G11433.1	CTTACCTTATTTATTTTCTTTTTCT	3	2	3	48	1	0.477121255	0	0.5	0.666666667	1	0	0	3	chr4:52770787-52770812	UUAUUUAUU	UUAUUUAUU	UAUUUAUU	AUUUA	UAUU	UUAUUUAUU
chr4	+	54288004	54288027	intron	FIP1L1	Ensembl	G11438.1	CATCTATACATATCTATTTATTT	2	2	2	22	1	0.301029996	0	0	0	2	0	0	2	chr4:54288004-54288027	minimal	NA	UAUUUAUU	AUUUA	UAUU	UAUUUAUU
chr4	+	56897755	56897778	3'utr	CEP135	Ensembl	G11443.1	TATCTATATTTTTATTATTCATG	3	2	3	38	1	0.477121255	1	0.5	0.666666667	1	0	0	3	chr4:56897755-56897778	minimal	NA	NA	NA	UAUU	minimal
chr4	+	56897979	56898002	3'utr	CEP135	Ensembl	G11444.1	CTTAACTTTTTCTTCTTAAAATT	3	2	3	36	1	0.477121255	0	0.5	0.666666667	1	0	0	3	chr4:56897979-56898002	NA	NA	NA	NA	NA	NA
chr1	-	53152954	53152977	3'utr	SELRC1	Ensembl	G1145.1	TCATCATTTTCATCATTATTATT	4	2	3	44	0.75	0.477121255	0	0	0	4	1	0	3	chr1:53152954-53152977	minimal	NA	NA	NA	UAUU	minimal
chr4	+	57799029	57799051	3'utr	REST	Ensembl	G11455.1	TAACACTTTATACATATATATA	6	3	4	50	0.666666667	0.602059991	0.333333333	0.2	0.333333333	4	2	0	4	chr4:57799029-57799051	minimal	NA	NA	NA	NA	NA
chr4	+	57799211	57799232	3'utr	REST	Ensembl	G11456.1	ATTTTTACATCTTATATCTAT	4	4	4	44	1	0.602059991	0.5	0	0	4	0	0	4	chr4:57799211-57799232	minimal	NA	NA	NA	NA	NA
chr4	+	57799238	57799268	3'utr	REST	Ensembl	G11457.1	ATCTGTATTTCATATAACTTATTTATTTCG	5	4	5	63	1	0.698970004	0.6	0	0	5	0	0	5	chr4:57799238-57799268	UUAUUUAUU	UUAUUUAUU	UAUUUAUU	AUUUA	UAUU	UUAUUUAUU
chr4	+	71556198	71556226	3'utr	UTP3	Ensembl	G11472.1	TATTTTATTTACCTAACTATAATTATTG	6	3	3	81	0.428571429	0.176091259	0.285714286	0	0	7	3	1	3	chr4:71556198-71556226	minimal	NA	NA	AUUUA	UAUU	minimal
chr4	+	71852127	71852150	3'utr	MOBKL1A	Ensembl	G11474.1	TATAACCTTTTCATATATTTATA	5	2	5	51	1	0.698970004	0	0.666666667	0.8	1	0	0	5	chr4:71852127-71852150	minimal	NA	NA	AUUUA	UAUU	minimal
chr4	+	71852970	71853003	repeat	Low_complexity-AT_rich	RepeatMasker	G11476.1	TTAAAATTTCAATATTTAATTTCTCTATATATT	6	3	6	70	1	0.77815125	0	0.25	0.5	3	0	0	6	chr4:71852970-71853003	minimal	NA	NA	AUUUA	UAUU	minimal
chr4	+	71896061	71896083	3'utr	DCK	Ensembl	G11478.1	TATTAAACCTTTCCATTTTACG	5	2	5	44	1	0.698970004	0.4	0.25	0.4	3	0	0	5	chr4:71896061-71896083	NA	NA	NA	NA	UAUU	minimal
chr4	+	71896434	71896456	repeat	Low_complexity-AT_rich	RepeatMasker	G11479.1	AATTAAAATTTATTCTACTTTT	2	2	2	22	1	0.301029996	0	0	0	2	0	0	2	chr4:71896434-71896456	minimal	NA	NA	AUUUA	UAUU	minimal
chr1	-	53692643	53692665	3'utr	MAGOH	Ensembl	G1148.1	TATATCAGGGCAGTATTTTTTT	7	5	5	68	0.714285714	0.698970004	0	0.166666667	0.285714286	5	2	0	5	chr1:53692643-53692665	NA	NA	NA	NA	UAUU	minimal
chr4	+	71896593	71896616	repeat	Low_complexity-AT_rich	RepeatMasker	G11480.1	CTAATAAAAATTTATTATTTATT	9	3	9	96	1	0.954242509	0	0.333333333	0.555555556	4	0	0	9	chr4:71896593-71896616	UUAUUUAUU	UUAUUUAUU	UAUUUAUU	AUUUA	UAUU	UUAUUUAUU
chr4	+	74608816	74608840	3'utr	IL8	Ensembl	G11484.1	TAACTTATTAACCTATTTATTATT	12	8	12	126	1	1.079181246	0	0.333333333	0.5	6	0	0	12	chr4:74608816-74608840	minimal	NA	UAUUUAUU	AUUUA	UAUU	UAUUUAUU
chr4	+	74736392	74736421	3'utr	CXCL1	Ensembl	G11486.1	TCTTCTATTTATTTATTTATTCATTAGTT	5	3	4	80	0.8	0.602059991	0.2	0.25	0.4	3	1	0	4	chr4:74736392-74736421	UUAUUUAUU	UUAUUUAUU	UAUUUAUU	AUUUA	UAUU	UUAUUUAUU
chr4	+	76807186	76807217	rRNA	rRNA-LSU-rRNA_Hsa	RepeatMasker	G11493.1	TGAGACAGGTTAGTTTTACCCTACTGATGAT	1195	11	45	10481	0.017254601	-1.497236896	0.75958589	0.436440678	0.949003067	133	1150	1413	45	chr4:76807186-76807217	NA	NA	NA	NA	NA	NA
chr1	-	54497597	54497618	3'utr	TMEM59	Ensembl	G1150.1	ATTATTATTTTACTAATATCT	3	2	3	33	1	0.477121255	0	0.5	0.666666667	1	0	0	3	chr1:54497597-54497618	minimal	NA	NA	NA	UAUU	minimal
chr4	+	81208276	81208299	repeat	Low_complexity-AT_rich	RepeatMasker	G11507.1	CATATTTTCTTACTTTTATTATT	5	3	5	70	1	0.698970004	0	0.25	0.4	3	0	0	5	chr4:81208276-81208299	minimal	NA	NA	NA	UAUU	minimal
chr4	+	84005869	84005893	NoAnnotation			G11509.1	CTAAATTTAATTTTTTTAATTATT	3	2	3	42	1	0.477121255	0	0.5	0.666666667	1	0	0	3	chr4:84005869-84005893	minimal	NA	NA	AUUUA	UAUU	minimal
chr4	+	84382361	84382383	3'utr	MRPS18C	Ensembl	G11512.1	TTACCACTAATAAACTTATTTT	12	2	10	94	0.769230769	0.698970004	0.076923077	0.5	0.692307692	4	2	1	10	chr4:84382361-84382383	minimal	NA	NA	NA	UAUU	minimal
chr4	+	88061600	88061630	repeat	Simple_repeat-(TTATA)n	RepeatMasker	G11520.1	CCTTTTTTTTATTTATTACCATTATATATT	4	2	3	69	0.75	0.477121255	0	0.333333333	0.5	2	1	0	3	chr4:88061600-88061630	UUAUUUAUU	UUAUUUAUU	UAUUUAUU	AUUUA	UAUU	UUAUUUAUU
chr4	+	95147702	95147722	intron	SMARCAD1	Ensembl	G11530.1	ATACTTAATTTCCTTATTAT	3	2	3	30	1	0.477121255	0.333333333	0.5	0.666666667	1	0	0	3	chr4:95147702-95147722	minimal	NA	NA	NA	UAUU	minimal
chr4	+	95211814	95211837	3'utr	SMARCAD1	Ensembl	G11533.1	ATATTTAACTCTTTATTAAATCT	9	3	9	95	1	0.954242509	0	0.4	0.666666667	3	0	0	9	chr4:95211814-95211837	minimal	NA	NA	AUUUA	UAUU	minimal
chr4	+	95451604	95451624	intron	PDLIM5	Ensembl	G11534.1	ACTATATATTTTTATTCTTA	2	2	2	22	1	0.301029996	0	0	0	2	0	0	2	chr4:95451604-95451624	minimal	NA	NA	NA	UAUU	minimal
chr4	+	96472439	96472464	NoAnnotation			G11538.1	ATTATTATTATACTTTATATTTATA	2	2	2	27	1	0.301029996	0	0	0	2	0	0	2	chr4:96472439-96472464	minimal	NA	NA	AUUUA	UAUU	minimal
chr4	+	99957937	99957961	intron	METAP1	Ensembl	G11546.1	ACTGCAGTAACTACTCTTATATTT	3	2	3	25	1	0.477121255	0	0	0	3	0	0	3	chr4:99957937-99957961	minimal	NA	NA	NA	UAUU	minimal
chr4	+	99959585	99959609	intron	METAP1	Ensembl	G11547.1	ATTATTTACTTTTACTTTATTTAT	3	3	3	45	1	0.477121255	0.333333333	0	0	3	0	0	3	chr4:99959585-99959609	UUAUUUAU	NA	NA	AUUUA	UAUU	minimal
chr4	+	106198187	106198207	3'utr	TET2	Ensembl	G11556.1	TAATCTTAACTTTTATTTAT	4	3	4	44	1	0.602059991	0	0.333333333	0.5	2	0	0	4	chr4:106198187-106198207	UUAUUUAU	NA	NA	AUUUA	UAUU	minimal
chr4	+	106200923	106200952	repeat	Low_complexity-AT_rich	RepeatMasker	G11557.1	TTTTTAATAAAATTTATATTTATTTAATG	5	4	4	71	0.8	0.602059991	0.2	0	0	5	1	0	4	chr4:106200923-106200952	minimal	NA	UAUUUAUU	AUUUA	UAUU	UAUUUAUU
chr1	-	55631912	55631937	intron	USP24	Ensembl	G1156.1	CTTAAATTATTAATATATAATATTT	2	2	2	23	1	0.301029996	0	0	0	2	0	0	2	chr1:55631912-55631937	minimal	NA	NA	NA	UAUU	minimal
chr4	+	108835549	108835575	3'utr	SGMS2	Ensembl	G11568.1	CCAAGTTAGAATTCATTATTTAATTT	15	2	14	137	1	1.176091259	0	0.444444444	0.666666667	5	0	0	15	chr4:108835549-108835575	minimal	NA	NA	AUUUA	UAUU	minimal
chr4	+	113578649	113578671	3'utr	LARP7	Ensembl	G11580.1	TATACCACAATTTTTCTTAAAC	3	2	3	22	1	0.477121255	0	0.5	0.666666667	1	0	0	3	chr4:113578649-113578671	NA	NA	NA	NA	NA	NA
chr1	-	59121253	59121280	repeat	LINE-L4	RepeatMasker	G1159.1	CTTTCTCTATTTTCTTTTTTATTTAAC	8	4	8	134	1	0.903089987	0	0.166666667	0.375	5	0	0	8	chr1:59121253-59121280	minimal	NA	NA	AUUUA	UAUU	minimal
chr4	+	120216447	120216470	3'utr	USP53	Ensembl	G11591.1	ATACATATATACTAATCATTTTA	3	2	3	27	1	0.477121255	0	0.5	0.666666667	1	0	0	3	chr4:120216447-120216470	NA	NA	NA	NA	NA	NA
chr1	-	59143582	59143604	repeat	SINE-MIRb	RepeatMasker	G1160.1	AATACCTAAATTTATAATATCT	4	3	4	29	1	0.602059991	0	0.333333333	0.5	2	0	0	4	chr1:59143582-59143604	minimal	NA	NA	AUUUA	NA	minimal
chr1	-	59246850	59246871	3'utr	JUN	Ensembl	G1162.1	TTCTCTATTAGACTTTAGAAA	3	2	3	24	1	0.477121255	0	0	0	3	0	0	3	chr1:59246850-59246871	NA	NA	NA	NA	UAUU	minimal
chr4	+	131908308	131908330	NoAnnotation			G11620.1	TCACTTTTATTTCTAATTATTT	8	5	6	99	0.75	0.77815125	0	0.142857143	0.25	6	2	0	6	chr4:131908308-131908330	minimal	NA	NA	NA	UAUU	minimal
chr4	+	139968708	139968733	NoAnnotation			G11628.1	CCTCTTCCAAACAAAATAACTTATT	3	2	3	20	1	0.477121255	0	0.5	0.666666667	1	0	0	3	chr4:139968708-139968733	minimal	NA	NA	NA	UAUU	minimal
chr4	+	140286178	140286204	intron	NAA15	Ensembl	G11631.1	ATAAATTTTAATATTTATTTATTTAT	2	2	2	30	1	0.301029996	0	0	0	2	0	0	2	chr4:140286178-140286204	UUAUUUAUU	UUAUUUAUU	UAUUUAUU	AUUUA	UAUU	UUAUUUAUU
chr4	+	140311586	140311607	3'utr	NAA15	Ensembl	G11634.1	CCTCATTCATCCTATTAATTT	4	2	4	36	1	0.602059991	0	0.5	0.75	1	0	0	4	chr4:140311586-140311607	NA	NA	NA	NA	UAUU	minimal
chr4	+	140394276	140394308	coding	RAB33B	Ensembl	G11636.1	CTAAATAACAGTCTTTATTATATTATCTAATT	3	3	3	33	1	0.477121255	0	0	0	3	0	0	3	chr4:140394276-140394308	minimal	NA	NA	NA	UAUU	minimal
chr4	+	140395910	140395931	3'utr	RAB33B	Ensembl	G11638.1	CTTACATATTAAACTATTTAC	8	4	8	64	1	0.903089987	0.5	0.75	0.875	1	0	0	8	chr4:140395910-140395931	minimal	NA	NA	AUUUA	UAUU	minimal
chr4	+	140396754	140396778	3'utr	RAB33B	Ensembl	G11639.1	CTATCTAACAACTAATTACTAATT	3	2	3	22	1	0.477121255	0	0	0	3	0	0	3	chr4:140396754-140396778	NA	NA	NA	NA	NA	NA
chr1	-	59247077	59247099	3'utr	JUN	Ensembl	G1164.1	AGCACTCTGAGTTTACCATTTG	4	4	4	26	1	0.602059991	0	0	0	4	0	0	4	chr1:59247077-59247099	NA	NA	NA	NA	NA	NA
chr4	+	142146559	142146586	intron	ZNF330	Ensembl	G11643.1	ATTTCTATTATATATTTATATGTTAGA	3	2	3	42	1	0.477121255	0	0.5	0.666666667	1	0	0	3	chr4:142146559-142146586	minimal	NA	NA	AUUUA	UAUU	minimal
chr4	+	144141673	144141700	3'utr	USP38	Ensembl	G11645.1	ACTATAACAAATATCTATCTTTTATTT	8	3	7	90	0.777777778	0.544068044	0	0.142857143	0.333333333	6	1	1	7	chr4:144141673-144141700	minimal	NA	NA	NA	UAUU	minimal
chr1	-	59247204	59247233	3'utr	JUN	Ensembl	G1165.1	TATGTACATATATATATTTTTTAATTTGA	51	9	42	660	0.843137255	1.633468456	0	0.44	0.725490196	14	8	0	43	chr1:59247204-59247233	NA	NA	NA	NA	UAUU	minimal
chr4	+	146479532	146479556	NoAnnotation			G11651.1	TTTTCATAATATTTTAAAACTATT	3	2	2	35	0.666666667	0.301029996	0	0	0	3	1	0	2	chr4:146479532-146479556	NA	NA	NA	NA	UAUU	minimal
chr4	+	146574527	146574547	intron	MMAA	Ensembl	G11652.1	CATCCTTTATTTCTAATATT	23	4	6	247	0.260869565	0.77815125	0	0.6	0.913043478	2	17	0	6	chr4:146574527-146574547	minimal	NA	NA	NA	UAUU	minimal
chr4	+	152062801	152062826	repeat	Low_complexity-AT_rich	RepeatMasker	G11660.1	TTAAACAAATTAATTATTATTTATA	18	6	15	192	0.833333333	1.176091259	0	0.214285714	0.388888889	11	3	0	15	chr4:152062801-152062826	UUAUUUAU	NA	NA	AUUUA	UAUU	minimal
chr4	+	160221711	160221738	intron	RAPGEF2	Ensembl	G11675.1	TTACTTTTTCATTTAATTAACTTAATT	3	3	3	38	1	0.477121255	0	0	0	3	0	0	3	chr4:160221711-160221738	minimal	NA	NA	AUUUA	NA	minimal
chr4	+	160280834	160280854	3'utr	RAPGEF2	Ensembl	G11677.1	CTTTATTTAATAATTCTCTT	4	2	4	44	1	0.602059991	0	1	1	0	0	0	4	chr4:160280834-160280854	minimal	NA	NA	AUUUA	UAUU	minimal
chr4	+	166263495	166263521	3'utr	SC4MOL	Ensembl	G11687.1	CCTTATATTTAACTTTTTTTTTATTT	13	5	13	199	1	1.113943352	0	0.181818182	0.307692308	9	0	0	13	chr4:166263495-166263521	minimal	NA	NA	AUUUA	UAUU	minimal
chr4	+	166418781	166418806	3'utr	CPE	Ensembl	G11688.1	CTTTAAATCTATCTATATAATGTAG	4	2	4	38	1	0.602059991	0.75	0	0	4	0	0	4	chr4:166418781-166418806	NA	NA	NA	NA	NA	NA
chr4	+	175239749	175239770	repeat	Low_complexity-AT_rich	RepeatMasker	G11698.1	AAAATTAGTATTTTTTTTAAT	3	3	3	33	1	0.477121255	0	0	0	3	0	0	3	chr4:175239749-175239770	NA	NA	NA	NA	UAUU	minimal
chr4	+	181012175	181012195	NoAnnotation			G11709.1	TATACTCTAATTTATTTATT	2	2	2	20	1	0.301029996	0.5	0	0	2	0	0	2	chr4:181012175-181012195	UUAUUUAUU	UUAUUUAUU	UAUUUAUU	AUUUA	UAUU	UUAUUUAUU
chr4	+	184238784	184238809	3'utr	WWC2	Ensembl	G11715.1	ATTTTATTTTCTTCATTTATTTATT	7	2	5	119	0.714285714	0.698970004	0	0.4	0.571428571	3	2	0	5	chr4:184238784-184238809	UUAUUUAUU	UUAUUUAUU	UAUUUAUU	AUUUA	UAUU	UUAUUUAUU
chr4	+	184433130	184433153	NoAnnotation			G11719.1	TTTTCACATTTAATTAACTTATT	5	2	3	54	0.6	0.477121255	0	0	0	5	2	0	3	chr4:184433130-184433153	minimal	NA	NA	AUUUA	UAUU	minimal
chr4	-	432279	432307	intron	ZNF721	Ensembl	G11728.1	TTATTTATAATTTATCAATACAACATTC	2	2	2	24	1	0.301029996	0	0	0	2	0	0	2	chr4:432279-432307	UUAUUUAU	NA	NA	AUUUA	UAUU	minimal
chr4	-	458394	458422	intron	ZNF721	Ensembl	G11731.1	TTTTACTCCCTTCAACACACTATTTATG	4	3	4	41	1	0.602059991	0	0.333333333	0.5	2	0	0	4	chr4:458394-458422	minimal	NA	NA	AUUUA	UAUU	minimal
chr4	-	1717684	1717711	3'utr	TMEM129	Ensembl	G11734.1	ACACCATATTTAATAAAATTTAGTCTG	46	2	45	386	0.97826087	1.653212514	0	0.6	0.913043478	4	1	0	45	chr4:1717684-1717711	minimal	NA	NA	AUUUA	UAUU	minimal
chr4	-	1814774	1814794	3'utr	LETM1	Ensembl	G11735.1	ATCCTTAACTAATATTTATG	8	3	7	65	0.875	0.84509804	0	0.5	0.75	2	1	0	7	chr4:1814774-1814794	minimal	NA	NA	AUUUA	UAUU	minimal
chr4	-	2743412	2743441	3'utr	TNIP2	Ensembl	G11738.1	CACACTTACTTTATTCACCTATTTTTATA	8	5	8	80	1	0.903089987	0	0.333333333	0.5	4	0	0	8	chr4:2743412-2743441	minimal	NA	NA	NA	UAUU	minimal
chr4	-	4270346	4270369	intron	LYAR	Ensembl	G11740.1	TCTTAAATATTATTATTTATATT	4	3	4	49	1	0.602059991	0	0.333333333	0.5	2	0	0	4	chr4:4270346-4270369	UUAUUUAU	NA	NA	AUUUA	UAUU	minimal
chr4	-	7061810	7061834	3'utr	GRPEL1	Ensembl	G11743.1	TTTAATTTAAAATTTTTATTTAAG	3	2	3	38	1	0.477121255	0	0	0	3	0	0	3	chr4:7061810-7061834	minimal	NA	NA	AUUUA	UAUU	minimal
chr4	-	7061918	7061945	3'utr	GRPEL1	Ensembl	G11744.1	ACATATTTAAATCATATTCAACTAGTT	3	2	2	25	0.666666667	0.301029996	0	0	0	3	1	0	2	chr4:7061918-7061945	minimal	NA	NA	AUUUA	UAUU	minimal
chr4	-	17882454	17882477	3'utr	LCORL	Ensembl	G11764.1	AATTATTTATTACAATATTTTCT	3	2	2	36	0.666666667	0.301029996	0	0	0	3	1	0	2	chr4:17882454-17882477	UUAUUUAUU	UUAUUUAUU	UAUUUAUU	AUUUA	UAUU	UUAUUUAUU
chr4	-	24530470	24530497	intron	DHX15	Ensembl	G11774.1	AATTAGCCCTCAACTATTTATTATTTA	3	2	3	28	1	0.477121255	0	0	0	3	0	0	3	chr4:24530470-24530497	minimal	NA	UAUUUAUU	AUUUA	UAUU	UAUUUAUU
chr4	-	24557036	24557062	intron	DHX15	Ensembl	G11778.1	TACTATCATTATTTATTAAATTTATT	3	3	3	39	1	0.477121255	0	0	0	3	0	0	3	chr4:24557036-24557062	UUAUUUAUU	UUAUUUAUU	UAUUUAUU	AUUUA	UAUU	UUAUUUAUU
chr4	-	30578381	30578403	NoAnnotation			G11784.1	TTTGGGATTGACTGGTGGGGAG	379	5	280	2270	0.518518519	0.237643017	0.011111111	0.548387097	0.974074074	14	99	161	280	chr4:30578381-30578403	NA	NA	NA	NA	NA	NA
chr1	-	67876133	67876160	3'utr	SERBP1	Ensembl	G1179.1	TTCCTTTACTCTTATTTTTTTAAATAA	5	3	3	42	1	0.698970004	0	0.25	0.4	3	0	0	5	chr1:67876133-67876160	minimal	NA	NA	NA	UAUU	minimal
chr4	-	39388297	39388322	NoAnnotation			G11795.1	CATACACACACATTCATATTTATTT	2	2	2	17	1	0.301029996	0	0	0	2	0	0	2	chr4:39388297-39388322	minimal	NA	UAUUUAUU	AUUUA	UAUU	UAUUUAUU
chr4	-	39918886	39918909	intron	PDS5A	Ensembl	G11799.1	TAATACCTAATTAAATTATTTAT	3	2	3	28	1	0.477121255	0	0.5	0.666666667	1	0	0	3	chr4:39918886-39918909	UUAUUUAU	NA	NA	AUUUA	UAUU	minimal
chr1	+	36435120	36435144	intron	EIF2C3	Ensembl	G118.1	TATATTTTCTTTTACTCTATTTAT	3	2	3	45	0.75	0.176091259	0.75	0	0	4	0	1	3	chr1:36435120-36435144	minimal	NA	NA	AUUUA	UAUU	minimal
chr1	-	67877625	67877656	3'utr	SERBP1	Ensembl	G1181.1	TAATTATCTCTTCTCTCTTCCTCCATTAGAA	4	2	4	50	1	0.602059991	0	0	0	4	0	0	4	chr1:67877625-67877656	minimal	NA	NA	NA	NA	NA
chr4	-	46646933	46646953	NoAnnotation			G11814.1	CTATTTTATTTTATCTAATT	4	2	2	50	0.5	0.301029996	0	0.333333333	0.5	2	2	0	2	chr4:46646933-46646953	minimal	NA	NA	NA	UAUU	minimal
chr4	-	57260170	57260203	3'utr	PPAT	Ensembl	G11826.1	ATCCATTTAGAAATTTAATATTTATTAATAACT	28	7	27	322	0.931034483	1.130333768	0	0.1875	0.551724138	13	1	1	27	chr4:57260170-57260203	minimal	NA	UAUUUAUU	AUUUA	UAUU	UAUUUAUU
chr4	-	57260372	57260400	3'utr	PPAT	Ensembl	G11827.1	TATCATCTTATAATCACTTTTTTCTACT	6	4	6	76	1	0.77815125	0	0.2	0.333333333	4	0	0	6	chr4:57260372-57260400	minimal	NA	NA	NA	NA	NA
chr4	-	57260603	57260635	3'utr	PPAT	Ensembl	G11828.1	ATTCAAACAATCCCTTTATCCTTAATTTAATT	16	6	14	154	0.9375	1.176091259	0	0.071428571	0.1875	13	1	0	15	chr4:57260603-57260635	minimal	NA	NA	AUUUA	NA	minimal
chr4	-	57260966	57260988	3'utr	PPAT	Ensembl	G11829.1	ATACTTATTAAATAATTAATAA	4	2	4	32	1	0.602059991	0	1	1	0	0	0	4	chr4:57260966-57260988	minimal	NA	NA	NA	UAUU	minimal
chr1	-	67890727	67890751	intron	SERBP1	Ensembl	G1183.1	TTTTTATTTTACTTTAATATTTTA	6	4	5	91	0.833333333	0.698970004	0	0.2	0.333333333	4	1	0	5	chr1:67890727-67890751	minimal	NA	NA	NA	UAUU	minimal
chr4	-	68320735	68320758	lincRNA	RP11-584P21.2	Ensembl	G11838.1	CTTACTTATTCAATTATTTATTT	3	2	2	40	0.666666667	0.301029996	0	0	0	3	1	0	2	chr4:68320735-68320758	UUAUUUAUU	UUAUUUAUU	UAUUUAUU	AUUUA	UAUU	UUAUUUAUU
chr4	-	68336913	68336938	NoAnnotation			G11840.1	TTCTTTATTTCAATATTTATTCTTG	4	2	4	56	1	0.602059991	0	0.333333333	0.5	2	0	0	4	chr4:68336913-68336938	minimal	NA	UAUUUAUU	AUUUA	UAUU	UAUUUAUU
chr4	-	69179213	69179235	3'utr	YTHDC1	Ensembl	G11844.1	CTATCTAATTTTTAATCTTTTT	5	4	5	61	1	0.698970004	0	0.25	0.4	3	0	0	5	chr4:69179213-69179235	NA	NA	NA	NA	NA	NA
chr4	-	69184379	69184402	intron	YTHDC1	Ensembl	G11846.1	CATTTCATTTTATCTATTTAATG	5	2	4	58	0.8	0.602059991	0	0.333333333	0.6	2	1	0	4	chr4:69184379-69184402	minimal	NA	NA	AUUUA	UAUU	minimal
chr4	-	69187040	69187067	intron	YTHDC1	Ensembl	G11847.1	CTTTTAATTTTCTTAGTATTATTTATT	10	3	10	159	1	1	0	0.285714286	0.5	5	0	0	10	chr4:69187040-69187067	UUAUUUAUU	UUAUUUAUU	UAUUUAUU	AUUUA	UAUU	UUAUUUAUU
chr4	-	70296656	70296693	rRNA	rRNA-LSU-rRNA_Hsa	RepeatMasker	G11849.1	AACTAGCCCTGAAAATGGATGGCGCTGGAGCGTTGGG	68	3	14	280	0.13592233	-0.410174465	0.048543689	0.327272727	0.640776699	37	54	35	14	chr4:70296656-70296693	NA	NA	NA	NA	NA	NA
chr4	-	70296705	70296732	rRNA	rRNA-LSU-rRNA_Hsa	RepeatMasker	G11849.2	AATCCGCTAAGGAGTGTGTAACAACTC	78	2	3	376	0.015625	-1.583576586	0.067708333	0.43373494	0.755208333	47	75	114	3	chr4:70296705-70296732	NA	NA	NA	NA	NA	NA
chr4	-	73941413	73941436	3'utr	ANKRD17	Ensembl	G11854.1	TTTCCTTCATACATTAAACTATT	3	3	3	25	0.6	0	0	0.25	0.4	3	0	2	3	chr4:73941413-73941436	NA	NA	NA	NA	UAUU	minimal
chr4	-	74012444	74012470	intron	ANKRD17	Ensembl	G11856.1	TTACTTTTTAAATCTTAATATTTAAC	7	4	7	89	1	0.84509804	0	0.25	0.571428571	3	0	0	7	chr4:74012444-74012470	minimal	NA	NA	AUUUA	UAUU	minimal
chr1	-	68211446	68211469	intron	GNG12	Ensembl	G1186.1	ATTTCCACAAACATCTATTTATG	3	3	3	24	1	0.477121255	0	0	0	3	0	0	3	chr1:68211446-68211469	minimal	NA	NA	AUUUA	UAUU	minimal
chr4	-	74963213	74963237	3'utr	CXCL2	Ensembl	G11865.1	CACACTCTCCCATTATATTTATTG	3	2	3	25	0.75	0.176091259	0	0	0	4	0	1	3	chr4:74963213-74963237	minimal	NA	UAUUUAUU	AUUUA	UAUU	UAUUUAUU
chr4	-	76502763	76502786	NoAnnotation			G11869.1	CTTATTTCAATACTATTTTTATG	2	2	2	23	1	0.301029996	0	0	0	2	0	0	2	chr4:76502763-76502786	minimal	NA	NA	NA	UAUU	minimal
chr4	-	76568566	76568588	3'utr	G3BP2	Ensembl	G11872.1	CCTTTATTAATACTACTTTTAA	4	2	4	40	1	0.602059991	0	0.333333333	0.5	2	0	0	4	chr4:76568566-76568588	minimal	NA	NA	NA	UAUU	minimal
chr4	-	76569696	76569718	3'utr	G3BP2	Ensembl	G11873.1	CCTTCTATTAATACATCATTCC	4	2	4	32	1	0.602059991	0	0.5	0.75	1	0	0	4	chr4:76569696-76569718	NA	NA	NA	NA	UAUU	minimal
chr4	-	77035956	77035981	3'utr	NUP54	Ensembl	G11876.1	TATTTTTATATTATTTTACTTATTT	6	4	6	93	1	0.77815125	0	0.2	0.333333333	4	0	0	6	chr4:77035956-77035981	minimal	NA	NA	NA	UAUU	minimal
chr4	-	83275801	83275834	intron	HNRNPD	Ensembl	G11886.1	TCTTAATTTTATATTTTATTAATCTATTTTAAT	3	3	3	47	1	0.477121255	0	0	0	3	0	0	3	chr4:83275801-83275834	minimal	NA	NA	NA	UAUU	minimal
chr4	-	83276479	83276502	coding	HNRNPD	Ensembl	G11887.1	CTACAAACCATACTAAATTATTC	3	2	2	19	0.666666667	0.301029996	0	0	0	3	1	0	2	chr4:83276479-83276502	minimal	NA	NA	NA	UAUU	minimal
chr4	-	83847159	83847181	3'utr	LIN54	Ensembl	G11891.1	ATTTTCAAAAATCTATCTATCT	5	3	5	43	1	0.698970004	0	0.25	0.4	3	0	0	5	chr4:83847159-83847181	NA	NA	NA	NA	NA	NA
chr4	-	83862247	83862276	intron	LIN54	Ensembl	G11892.1	TATCTTCTTTAATAATATTTATCTTATTT	2	2	2	33	0.666666667	0	0	0	0	3	0	1	2	chr4:83862247-83862276	minimal	NA	NA	AUUUA	UAUU	minimal
chr4	-	85413244	85413271	3'utr	NKX6-1	Ensembl	G11895.1	CATCTTTAACCTTTATTAATTTATATA	8	5	8	84	0.888888889	0.602059991	0	0.285714286	0.444444444	5	0	1	8	chr4:85413244-85413271	minimal	NA	NA	AUUUA	UAUU	minimal
chr1	-	68942113	68942141	3'utr	DEPDC1	Ensembl	G1190.1	CACTCTTTTATATATTCTTTTTCCACTT	19	6	17	247	0.894736842	1.230448921	0	0.454545455	0.684210526	6	2	0	17	chr1:68942113-68942141	minimal	NA	NA	NA	UAUU	minimal
chr4	-	89183455	89183475	3'utr	PPM1K	Ensembl	G11901.1	TCACATTAATAATTTTTAAG	3	2	3	24	1	0.477121255	0	0.5	0.666666667	1	0	0	3	chr4:89183455-89183475	NA	NA	NA	NA	NA	NA
chr4	-	89938750	89938777	intron	FAM13A	Ensembl	G11904.1	ATATCTTTAGTATTCTTAATATTATTC	3	2	3	34	1	0.477121255	0	0	0	3	0	0	3	chr4:89938750-89938777	minimal	NA	NA	NA	UAUU	minimal
chr4	-	90168295	90168321	3'utr	GPRIN3	Ensembl	G11906.1	CAACTCTTTTTATAAACCTTCTTATT	6	3	6	52	0.857142857	0.477121255	0	0.5	0.714285714	2	0	1	6	chr4:90168295-90168321	minimal	NA	NA	NA	UAUU	minimal
chr4	-	99829707	99829731	intron	EIF4E	Ensembl	G11915.1	CTCATTATTTCATACCTTTATTTA	2	2	2	23	1	0.301029996	0	0	0	2	0	0	2	chr4:99829707-99829731	minimal	NA	NA	AUUUA	UAUU	minimal
chr4	-	100468664	100468687	3'utr	RG9MTD2	Ensembl	G11916.1	CCTTTTACTTAAATTATTTTATG	2	2	2	23	1	0.301029996	0	0	0	2	0	0	2	chr4:100468664-100468687	minimal	NA	NA	NA	UAUU	minimal
chr4	-	100819301	100819326	3'utr	DNAJB14	Ensembl	G11918.1	TTTTTACTTTAATTATACTTTTATG	3	2	3	41	1	0.477121255	0	0.5	0.666666667	1	0	0	3	chr4:100819301-100819326	minimal	NA	NA	NA	NA	NA
chr4	-	101627388	101627410	NoAnnotation			G11923.1	ACATATATATATTTTTTAACTC	8	2	4	84	0.5	0.602059991	0	0.166666667	0.375	5	4	0	4	chr4:101627388-101627410	NA	NA	NA	NA	UAUU	minimal
chr4	-	103718450	103718474	3'utr	UBE2D3	Ensembl	G11928.1	ACCTCATCTTTTTTAATTTTATTT	8	3	7	100	0.875	0.84509804	0	0.166666667	0.375	5	1	0	7	chr4:103718450-103718474	minimal	NA	NA	NA	UAUU	minimal
chr4	-	106393574	106393598	intron	PPA2	Ensembl	G11939.1	ATACCCAAATAATAAATATTTATG	4	3	3	28	0.75	0.477121255	0	0	0	4	1	0	3	chr4:106393574-106393598	minimal	NA	NA	AUUUA	UAUU	minimal
chr4	-	107924521	107924542	rRNA	rRNA-LSU-rRNA_Hsa	RepeatMasker	G11942.1	AAGATGGTGAACTATGCCTGA	44	2	2	218	0.02	-1.45484486	0.24	0.466666667	0.84	16	42	56	2	chr4:107924521-107924542	NA	NA	NA	NA	NA	NA
chr4	-	109729981	109730003	NoAnnotation			G11950.1	AATTATTTTTACACTATTTATG	3	2	3	33	1	0.477121255	0	0.5	0.666666667	1	0	0	3	chr4:109729981-109730003	minimal	NA	NA	AUUUA	UAUU	minimal
chr4	-	110632362	110632384	NoAnnotation			G11951.1	TACACATCTATAATTATTTATG	2	2	2	17	1	0.301029996	0	0	0	2	0	0	2	chr4:110632362-110632384	UUAUUUAU	NA	NA	AUUUA	UAUU	minimal
chr4	-	111538760	111538782	3'utr	PITX2	Ensembl	G11953.1	TTTCTAACATATTATTATTATT	9	4	6	102	0.666666667	0.77815125	0	0.285714286	0.444444444	5	3	0	6	chr4:111538760-111538782	minimal	NA	NA	NA	UAUU	minimal
chr4	-	114822874	114822897	3'utr	ARSJ	Ensembl	G11962.1	TTTTTTAATTAATTCTATTTTAT	3	3	3	43	1	0.477121255	0	0	0	3	0	0	3	chr4:114822874-114822897	minimal	NA	NA	NA	UAUU	minimal
chr4	-	117935651	117935672	NoAnnotation			G11967.1	CTTTTAAAATAATCTATATTT	5	2	2	49	0.4	0.301029996	0	0.333333333	0.6	2	3	0	2	chr4:117935651-117935672	NA	NA	NA	NA	UAUU	minimal
chr1	-	70611287	70611310	3'utr	LRRC40	Ensembl	G1197.1	TAAATATTTTTACATTTTTATTT	4	4	4	54	1	0.602059991	0	0	0	4	0	0	4	chr1:70611287-70611310	minimal	NA	NA	NA	UAUU	minimal
chr4	-	122589357	122589381	3'utr	ANXA5	Ensembl	G11979.1	CCATTTTCCATTTATATATATTTT	8	6	6	88	0.75	0.77815125	0	0.142857143	0.25	6	2	0	6	chr4:122589357-122589381	minimal	NA	NA	AUUUA	UAUU	minimal
chr4	-	122782612	122782636	intron	BBS7	Ensembl	G11981.1	TATTTTTACATACTTATTTATAAT	2	2	2	25	0.5	-0.176091259	0	0	0	4	0	2	2	chr4:122782612-122782636	UUAUUUAU	NA	NA	AUUUA	UAUU	minimal
chr4	-	125586831	125586853	3'utr	ANKRD50	Ensembl	G11987.1	AATTCTTGTCCCTATGGGACAT	4	3	4	26	1	0.602059991	0	0.333333333	0.5	2	0	0	4	chr4:125586831-125586853	NA	NA	NA	NA	NA	NA
chr4	-	125589190	125589215	intron	ANKRD50	Ensembl	G11988.1	CATACACTGCAGCTATATTTATCCC	3	2	3	21	1	0.477121255	0	0.5	0.666666667	1	0	0	3	chr4:125589190-125589215	minimal	NA	NA	AUUUA	UAUU	minimal
chr1	+	2329407	2329430	repeat	Low_complexity-AT_rich	RepeatMasker	G12.1	CACACACCTTAATTTATTTATTT	3	3	3	29	1	0.477121255	0	0	0	3	0	0	3	chr1:2329407-2329430	UUAUUUAUU	UUAUUUAUU	UAUUUAUU	AUUUA	UAUU	UUAUUUAUU
chr4	-	129960454	129960480	3'utr	SCLT1	Ensembl	G12003.1	TTACATAAAATATTTCTATTTTATTT	3	2	2	42	0.666666667	0.301029996	0	0	0	3	1	0	2	chr4:129960454-129960480	minimal	NA	NA	NA	UAUU	minimal
chr1	-	70727211	70727235	3'utr	ANKRD13C	Ensembl	G1202.1	CACTTAAAATTTTTCTTATTTATT	5	3	4	63	0.8	0.602059991	0	0.25	0.4	3	1	0	4	chr1:70727211-70727235	UUAUUUAUU	UUAUUUAUU	UAUUUAUU	AUUUA	UAUU	UUAUUUAUU
chr4	-	140432141	140432167	3'utr	SETD7	Ensembl	G12022.1	TTCTTTCTATATCATCATTTTATTAT	4	4	4	54	1	0.602059991	0	0	0	4	0	0	4	chr4:140432141-140432167	minimal	NA	NA	NA	UAUU	minimal
chr4	-	141543244	141543269	3'utr	TBC1D9	Ensembl	G12029.1	CTTTCTTTTAAATTAAATATTTATT	6	2	2	79	0.333333333	0.301029996	0	0	0	6	4	0	2	chr4:141543244-141543269	minimal	NA	UAUUUAUU	AUUUA	UAUU	UAUUUAUU
chr1	-	70727300	70727321	3'utr	ANKRD13C	Ensembl	G1203.1	ATTACTCCTATTATTTTTTTT	3	2	2	39	0.666666667	0.301029996	0	0	0	3	1	0	2	chr1:70727300-70727321	minimal	NA	NA	NA	UAUU	minimal
chr4	-	145947782	145947802	intron	ANAPC10	Ensembl	G12040.1	ACTATTTTCTCTTATTTAAG	3	2	3	30	1	0.477121255	0	0.5	0.666666667	1	0	0	3	chr4:145947782-145947802	minimal	NA	NA	AUUUA	UAUU	minimal
chr4	-	148556989	148557010	NoAnnotation			G12045.1	TCATTATTTTCATTATTTATG	10	4	8	122	0.8	0.903089987	0	0.6	0.8	2	2	0	8	chr4:148556989-148557010	UUAUUUAU	NA	NA	AUUUA	UAUU	minimal
chr1	-	70728046	70728070	3'utr	ANKRD13C	Ensembl	G1205.1	CATATAAATATATCTATATCTATA	7	2	7	61	1	0.84509804	0	0.75	0.857142857	1	0	0	7	chr1:70728046-70728070	NA	NA	NA	NA	NA	NA
chr4	-	156268240	156268263	3'utr	MAP9	Ensembl	G12063.1	AATTCTATCTCACTTTATTATTT	3	2	3	35	1	0.477121255	0	0.5	0.666666667	1	0	0	3	chr4:156268240-156268263	minimal	NA	NA	NA	UAUU	minimal
chr1	-	70771275	70771298	intron	ANKRD13C	Ensembl	G1207.1	CCATATTTATAAATTATCTATTT	3	3	3	33	0.75	0.176091259	0	0	0	4	0	1	3	chr1:70771275-70771298	minimal	NA	NA	AUUUA	UAUU	minimal
chr4	-	159589977	159589998	3'utr	C4orf46	Ensembl	G12071.1	CATATTTTTTCCCTATTTATT	4	2	4	48	1	0.602059991	0	0.5	0.75	1	0	0	4	chr4:159589977-159589998	minimal	NA	UAUUUAUU	AUUUA	UAUU	UAUUUAUU
chr4	-	165998449	165998481	3'utr	TMEM192	Ensembl	G12079.1	ATTAACTCTTATTTATTTTTAAAATTTAATTT	6	4	5	92	0.833333333	0.698970004	0	0	0	6	1	0	5	chr4:165998449-165998481	UUAUUUAUU	UUAUUUAUU	UAUUUAUU	AUUUA	UAUU	UUAUUUAUU
chr1	-	70790696	70790728	intron	ANKRD13C	Ensembl	G1208.1	AATTTGGTTTATTAAACTTTTATATATTTATA	6	4	6	83	1	0.77815125	0	0	0	6	0	0	6	chr1:70790696-70790728	minimal	NA	NA	AUUUA	UAUU	minimal
chr5	+	6755568	6755589	3'utr	PAPD7	Ensembl	G12115.1	ATATTTTTTATTTAATTTCCT	6	2	4	76	0.833333333	0.698970004	0	0.2	0.333333333	4	1	0	5	chr5:6755568-6755589	minimal	NA	NA	AUUUA	UAUU	minimal
chr5	+	6756768	6756792	repeat	Low_complexity-AT_rich	RepeatMasker	G12116.1	TTATCAAAAATATTTAAAATATTT	3	3	3	28	1	0.477121255	0.333333333	0	0	3	0	0	3	chr5:6756768-6756792	minimal	NA	NA	AUUUA	UAUU	minimal
chr5	+	7887276	7887299	intron	MTRR	Ensembl	G12118.1	TAATACTACATAACTATTTATTG	9	3	6	80	0.666666667	0.77815125	0.666666667	0.5	0.666666667	3	3	0	6	chr5:7887276-7887299	minimal	NA	UAUUUAUU	AUUUA	UAUU	UAUUUAUU
chr5	+	10264995	10265022	3'utr	CCT5	Ensembl	G12124.1	ACACTGTAGATGCTATAATAAAAATAG	30	5	23	171	0.78125	0.920818754	0.25	0.277777778	0.59375	13	5	2	25	chr5:10264995-10265022	NA	NA	NA	NA	NA	NA
chr5	+	10355943	10355965	intron	MARCH6	Ensembl	G12126.1	CACTTAAATTAGATTATTTATT	10	2	10	100	1	1	0	0.75	0.9	1	0	0	10	chr5:10355943-10355965	UUAUUUAUU	UUAUUUAUU	UAUUUAUU	AUUUA	UAUU	UUAUUUAUU
chr5	+	10374754	10374777	rRNA	rRNA-SSU-rRNA_Hsa	RepeatMasker	G12127.1	TTTGCCAAGGATGTTTTCATTAA	50	3	43	412	0.843137255	1.33243846	0	0.647058824	0.882352941	6	7	1	43	chr5:10374754-10374777	NA	NA	NA	NA	NA	NA
chr5	+	10411446	10411466	coding	MARCH6	Ensembl	G12131.1	ATCTTCATTCTTATTTATTG	16	4	15	177	0.9375	1.176091259	1	0.6	0.875	2	1	0	15	chr5:10411446-10411466	UUAUUUAUU	UUAUUUAUU	UAUUUAUU	AUUUA	UAUU	UUAUUUAUU
chr5	+	10434079	10434099	3'utr	MARCH6	Ensembl	G12132.1	TATATTAATTTATTAAATCT	4	2	3	40	0.75	0.477121255	0.25	0.333333333	0.5	2	1	0	3	chr5:10434079-10434099	minimal	NA	NA	AUUUA	UAUU	minimal
chr1	-	71536438	71536466	intron	ZRANB2	Ensembl	G1214.1	TATCTAACTTTTTTATTTATAAATTTTG	11	4	11	130	1	1.041392685	0	0.5	0.727272727	3	0	0	11	chr1:71536438-71536466	UUAUUUAU	NA	NA	AUUUA	UAUU	minimal
chr5	+	14156116	14156143	intron	TRIO	Ensembl	G12145.1	CTTTCCTTATCTTCCACTTATTTATTT	5	3	5	70	1	0.698970004	0	0.25	0.4	3	0	0	5	chr5:14156116-14156143	UUAUUUAUU	UUAUUUAUU	UAUUUAUU	AUUUA	UAUU	UUAUUUAUU
chr5	+	14170957	14170982	intron	TRIO	Ensembl	G12146.1	AACTATCTTTATCACTTTATTTAAC	2	2	2	22	1	0.301029996	0	0	0	2	0	0	2	chr5:14170957-14170982	minimal	NA	NA	AUUUA	UAUU	minimal
chr5	+	14510138	14510158	3'utr	TRIO	Ensembl	G12148.1	TAACCTCATAATTTTTATTT	6	3	4	62	0.666666667	0.602059991	0.833333333	0.5	0.666666667	2	2	0	4	chr5:14510138-14510158	minimal	NA	NA	NA	UAUU	minimal
chr5	+	23208036	23208058	NoAnnotation			G12160.1	TATAATTTTCCACTTATTTATT	9	3	3	113	0.333333333	0.477121255	0	0.2	0.555555556	4	6	0	3	chr5:23208036-23208058	UUAUUUAUU	UUAUUUAUU	UAUUUAUU	AUUUA	UAUU	UUAUUUAUU
chr5	+	31537043	31537064	intron	C5orf22	Ensembl	G12169.1	ATACTTTATTTCTAATTTATT	3	2	3	36	1	0.477121255	0	0.5	0.666666667	1	0	0	3	chr5:31537043-31537064	minimal	NA	NA	AUUUA	UAUU	minimal
chr5	+	33466416	33466460	intron	TARS	Ensembl	G12176.1	TTCTAATCTAAATTACTTTTAGACTATTAAATATTATTCTATTT	6	5	5	64	0.833333333	0.698970004	0.333333333	0	0	6	1	0	5	chr5:33466416-33466460	minimal	NA	NA	NA	UAUU	minimal
chr5	+	34925620	34925652	3'utr	BRIX1	Ensembl	G12179.1	TTTTTCAGTTACTTTATATTTATTTTGTATTC	10	4	9	140	0.9	0.954242509	0	0.25	0.4	6	1	0	9	chr5:34925620-34925652	minimal	NA	UAUUUAUU	AUUUA	UAUU	UAUUUAUU
chr5	+	34925656	34925691	3'utr	BRIX1	Ensembl	G12180.1	TGTAAATACTTTTATTATCTAATACTATCTTACGT	76	15	70	844	0.909090909	1.544068044	0.038961039	0.277777778	0.493506494	39	6	1	70	chr5:34925656-34925691	minimal	NA	NA	NA	UAUU	minimal
chr5	+	36182498	36182526	3'utr	SKP2	Ensembl	G12185.1	CCCATATAACTTTTATCTATTTAATTTT	47	7	39	494	0.829787234	1.591064607	0	0.3125	0.531914894	22	8	0	39	chr5:36182498-36182526	minimal	NA	NA	AUUUA	UAUU	minimal
chr5	+	36903560	36903583	repeat	LINE-L2c	RepeatMasker	G12192.1	TAATACCTATTATTTTCATATTG	3	2	3	33	1	0.477121255	1	0.5	0.666666667	1	0	0	3	chr5:36903560-36903583	minimal	NA	NA	NA	UAUU	minimal
chr5	+	36905711	36905733	intron	NIPBL	Ensembl	G12194.1	CCTATTCATAAATTATTTATTG	6	4	6	57	1	0.77815125	0.166666667	0.25	0.5	3	0	0	6	chr5:36905711-36905733	UUAUUUAUU	UUAUUUAUU	UAUUUAUU	AUUUA	UAUU	UUAUUUAUU
chr5	+	36933857	36933879	intron	NIPBL	Ensembl	G12199.1	CTCCTTCATCAACTATACCATA	5	2	3	26	0.6	0.477121255	0	0.666666667	0.8	1	2	0	3	chr5:36933857-36933879	NA	NA	NA	NA	NA	NA
chr5	+	37048653	37048677	coding	NIPBL	Ensembl	G12204.1	AATCTATATAATAATATTTTATCT	3	2	2	32	0.666666667	0.301029996	0	0	0	3	1	0	2	chr5:37048653-37048677	minimal	NA	NA	NA	UAUU	minimal
chr5	+	41917969	41917992	3'utr	C5orf51	Ensembl	G12219.1	TATTTAAAATTTCTACTTCCCTT	5	4	5	50	1	0.698970004	0.2	0	0	5	0	0	5	chr5:41917969-41917992	minimal	NA	NA	AUUUA	UAUU	minimal
chr5	+	41918414	41918438	3'utr	C5orf51	Ensembl	G12220.1	TTTTTTCACTTCCTTATTTTATTG	5	3	5	69	1	0.698970004	0.6	0	0	5	0	0	5	chr5:41918414-41918438	minimal	NA	NA	NA	UAUU	minimal
chr5	+	41918650	41918673	3'utr	C5orf51	Ensembl	G12221.1	ATTAATCCTATTTATTATCTACC	6	3	5	61	0.833333333	0.698970004	0.333333333	0.5	0.666666667	2	1	0	5	chr5:41918650-41918673	minimal	NA	UAUUUAUU	AUUUA	UAUU	UAUUUAUU
chr5	+	43080484	43080507	repeat	LTR-ERVL-E-int	RepeatMasker	G12227.1	AATTCACCTTTACCATATCTTTT	4	2	2	40	1	0.602059991	0	0.333333333	0.5	2	0	0	4	chr5:43080484-43080507	NA	NA	NA	NA	NA	NA
chr5	+	43175931	43175951	3'utr	ZNF131	Ensembl	G12231.1	CTATAATACTTTATATTTTT	3	3	3	33	1	0.477121255	0.666666667	0	0	3	0	0	3	chr5:43175931-43175951	minimal	NA	NA	NA	UAUU	minimal
chr5	+	43176040	43176062	3'utr	ZNF131	Ensembl	G12232.1	AAAATTTATTTACATCTGTGGT	3	2	2	24	0.666666667	0.301029996	0	0	0	3	1	0	2	chr5:43176040-43176062	minimal	NA	NA	AUUUA	UAUU	minimal
chr5	+	44817322	44817344	NoAnnotation			G12236.1	TTATCTAATTTTCATAATTACC	3	2	3	30	1	0.477121255	0	0.5	0.666666667	1	0	0	3	chr5:44817322-44817344	minimal	NA	NA	NA	NA	NA
chr5	+	44817430	44817454	NoAnnotation			G12237.1	TATCAAATTCCACTTAATTATAAG	2	2	2	15	0.5	-0.176091259	0.25	0.333333333	0.5	2	0	2	2	chr5:44817430-44817454	minimal	NA	NA	NA	NA	NA
chr5	+	44819033	44819059	NoAnnotation			G12238.1	ACTTTTATTTACAATATTTATGTTAG	42	9	32	481	0.727272727	1.028028724	0.909090909	0.375	0.772727273	10	10	2	32	chr5:44819033-44819059	minimal	NA	NA	AUUUA	UAUU	minimal
chr5	+	44823170	44823192	NoAnnotation			G12239.1	TATATATCAAATATTATCTTAT	4	3	4	40	1	0.602059991	0.75	0.333333333	0.5	2	0	0	4	chr5:44823170-44823192	minimal	NA	NA	NA	UAUU	minimal
chr1	-	78030453	78030476	3'utr	ZZZ3	Ensembl	G1224.1	CCTAATATAAAAATCATATATAT	8	3	8	47	1	0.903089987	0	0.4	0.625	3	0	0	8	chr1:78030453-78030476	NA	NA	NA	NA	NA	NA
chr5	+	44843136	44843158	repeat	Simple_repeat-(TATAA)n	RepeatMasker	G12244.1	CATATAAATATAAATAATATTT	3	2	2	24	0.666666667	0.301029996	0	0	0	3	1	0	2	chr5:44843136-44843158	NA	NA	NA	NA	UAUU	minimal
chr5	+	44844109	44844129	NoAnnotation			G12245.1	AATCATTCATCTATCTAACT	4	2	4	28	1	0.602059991	0.75	0.5	0.75	1	0	0	4	chr5:44844109-44844129	NA	NA	NA	NA	NA	NA
chr5	+	44855186	44855215	NoAnnotation			G12247.1	CTTATAATTCAATTTTTATTATTCATTAT	12	8	12	148	1	1.079181246	0	0.090909091	0.166666667	10	0	0	12	chr5:44855186-44855215	minimal	NA	NA	NA	UAUU	minimal
chr5	+	52979117	52979144	3'utr	NDUFS4	Ensembl	G12254.1	TATAATAAATACATCTCTTAATCTCCT	6	3	6	46	1	0.77815125	0.166666667	0.25	0.5	3	0	0	6	chr5:52979117-52979144	NA	NA	NA	NA	NA	NA
chr1	-	78036769	78036795	intron	ZZZ3	Ensembl	G1226.1	CTTACTATATTATCTAATTATTCGGG	2	2	2	22	1	0.301029996	0	0	0	2	0	0	2	chr1:78036769-78036795	minimal	NA	NA	NA	UAUU	minimal
chr5	+	56471768	56471795	5'utr	GPBP1	Ensembl	G12263.1	TTTTTTTCCTTTTATCTTTTATTTACG	7	6	6	117	0.857142857	0.77815125	0.428571429	0	0	7	1	0	6	chr5:56471768-56471795	minimal	NA	NA	AUUUA	UAUU	minimal
chr5	+	56494954	56494986	intron	GPBP1	Ensembl	G12264.1	AATACTACTATATCAATTCCACAATATTTATG	2	2	2	22	1	0.301029996	1	0	0	2	0	0	2	chr5:56494954-56494986	minimal	NA	NA	AUUUA	UAUU	minimal
chr5	+	56559606	56559628	3'utr	GPBP1	Ensembl	G12265.1	TTAACTACTTTATTTTCATTTG	2	2	2	23	1	0.301029996	1	0	0	2	0	0	2	chr5:56559606-56559628	minimal	NA	NA	NA	UAUU	minimal
chr5	+	56559751	56559773	3'utr	GPBP1	Ensembl	G12267.1	TTTAAATATATTCTAACTTATG	4	3	3	39	0.75	0.477121255	1	0	0	4	1	0	3	chr5:56559751-56559773	minimal	NA	NA	NA	UAUU	minimal
chr1	-	78062438	78062462	intron	ZZZ3	Ensembl	G1227.1	TCAACTATTTAATTATTTAATTTC	2	2	2	23	1	0.301029996	0	0	0	2	0	0	2	chr1:78062438-78062462	minimal	NA	NA	AUUUA	UAUU	minimal
chr5	+	60840821	60840842	3'utr	ZSWIM6	Ensembl	G12274.1	AAAATATAACATTAACTAATT	4	2	3	25	0.6	0.176091259	0	0	0	5	1	1	3	chr5:60840821-60840842	NA	NA	NA	NA	NA	NA
chr5	+	60841380	60841404	3'utr	ZSWIM6	Ensembl	G12275.1	CACAAATAACATTATATATATTAT	6	3	5	47	0.833333333	0.698970004	0	0.2	0.333333333	4	1	0	5	chr5:60841380-60841404	minimal	NA	NA	NA	UAUU	minimal
chr1	-	78063632	78063654	intron	ZZZ3	Ensembl	G1228.1	TATACTCTATACCCAATTTCCT	2	2	2	15	1	0.301029996	0	0	0	2	0	0	2	chr1:78063632-78063654	NA	NA	NA	NA	NA	NA
chr5	+	61923340	61923360	3'utr	IPO11	Ensembl	G12285.1	AATTTAATTTTATATTTATG	8	3	5	91	0.625	0.698970004	1	0.5	0.75	2	3	0	5	chr5:61923340-61923360	minimal	NA	NA	AUUUA	UAUU	minimal
chr5	+	64083345	64083366	intron	CWC27	Ensembl	G12287.1	TATTTAACTTTTTACTCCTTT	7	4	7	84	1	0.84509804	0	0.5	0.714285714	2	0	0	7	chr5:64083345-64083366	minimal	NA	NA	AUUUA	UAUU	minimal
chr1	-	78079707	78079733	intron	ZZZ3	Ensembl	G1229.1	CATTTAAAATAATTTTCTATTTATTG	7	4	6	89	0.857142857	0.77815125	0	0.166666667	0.285714286	5	1	0	6	chr1:78079707-78079733	minimal	NA	UAUUUAUU	AUUUA	UAUU	UAUUUAUU
chr5	+	64196195	64196218	intron	CWC27	Ensembl	G12290.1	TATATATTCAACTCTTTTTATCC	4	2	4	44	1	0.602059991	0	0.333333333	0.5	2	0	0	4	chr5:64196195-64196218	minimal	NA	NA	NA	UAUU	minimal
chr5	+	64870887	64870910	intron	PPWD1	Ensembl	G12293.1	TAAATTATCTTTTAGTATTTATT	2	2	2	25	1	0.301029996	0	0	0	2	0	0	2	chr5:64870887-64870910	minimal	NA	UAUUUAUU	AUUUA	UAUU	UAUUUAUU
chr5	+	64960634	64960660	3'utr	C5orf44	Ensembl	G12296.1	TATATTTTCTACACCTATTATTTAAT	3	3	3	36	1	0.477121255	0	0	0	3	0	0	3	chr5:64960634-64960660	minimal	NA	NA	AUUUA	UAUU	minimal
chr1	-	78083633	78083657	repeat	LINE-L1MB5	RepeatMasker	G1230.1	CAATTCCACATTTATTTATTTATT	3	2	3	34	1	0.477121255	0	0.5	0.666666667	1	0	0	3	chr1:78083633-78083657	UUAUUUAUU	UUAUUUAUU	UAUUUAUU	AUUUA	UAUU	UUAUUUAUU
chr5	+	65313381	65313402	intron	ERBB2IP	Ensembl	G12300.1	CTTCTTATATATTCTAATTAT	2	2	2	22	1	0.301029996	0	0	0	2	0	0	2	chr5:65313381-65313402	minimal	NA	NA	NA	UAUU	minimal
chr5	+	65320474	65320495	repeat	Low_complexity-AT_rich	RepeatMasker	G12302.1	AATCTCATTTTTATTTCTAAT	4	2	4	44	1	0.602059991	0	1	1	0	0	0	4	chr5:65320474-65320495	minimal	NA	NA	NA	UAUU	minimal
chr5	+	65375252	65375273	repeat	Low_complexity-AT_rich	RepeatMasker	G12304.1	CTCCATTTAAATCTAATTTAT	3	2	2	28	0.666666667	0.301029996	0	0	0	3	1	0	2	chr5:65375252-65375273	minimal	NA	NA	AUUUA	NA	minimal
chr5	+	65459312	65459333	intron	SREK1	Ensembl	G12307.1	TATCAACATTTTAATTTATTT	4	3	3	45	0.75	0.477121255	0	0	0	4	1	0	3	chr5:65459312-65459333	minimal	NA	NA	AUUUA	UAUU	minimal
chr5	+	65463539	65463560	intron	SREK1	Ensembl	G12309.1	CTTTTTATTATTAACTTATTT	13	4	8	168	0.615384615	0.903089987	0.384615385	0.285714286	0.615384615	5	5	0	8	chr5:65463539-65463560	minimal	NA	NA	NA	UAUU	minimal
chr5	+	65477530	65477556	3'utr	SREK1	Ensembl	G12311.1	TTATCATCTTAGTTATTTTCTATCTA	8	2	4	91	1	0.903089987	0	0.5	0.75	2	0	0	8	chr5:65477530-65477556	minimal	NA	NA	NA	UAUU	minimal
chr5	+	65478121	65478143	3'utr	SREK1	Ensembl	G12313.1	TTTAAATATTTTTTATTTTCAC	3	2	2	39	0.666666667	0.301029996	0	0	0	3	1	0	2	chr5:65478121-65478143	minimal	NA	NA	NA	UAUU	minimal
chr5	+	68473928	68473953	3'utr	CCNB1	Ensembl	G12321.1	TTATTTACTTTTACCACTATTTAAG	22	9	21	248	0.954545455	1.322219295	0.181818182	0.157894737	0.272727273	16	1	0	21	chr5:68473928-68473953	minimal	NA	NA	AUUUA	UAUU	minimal
chr5	+	68505787	68505817	3'utr	CENPH	Ensembl	G12325.1	TAATTTTTTTCTTTTTATATTTCTATATTT	8	6	7	133	0.875	0.84509804	0	0	0	8	1	0	7	chr5:68505787-68505817	minimal	NA	NA	NA	UAUU	minimal
chr5	+	70859979	70860003	intron	BDP1	Ensembl	G12330.1	CTAAATTTCTATATATATTGGGGT	3	2	3	30	1	0.477121255	0	0.5	0.666666667	1	0	0	3	chr5:70859979-70860003	NA	NA	NA	NA	UAUU	minimal
chr5	+	71146741	71146788	rRNA	rRNA-LSU-rRNA_Hsa	RepeatMasker	G12335.1	TCCAGTGCGGTAACGTGACCGATCCCGGAGAAGCCGGCGGGAGCCCC	1110	2	257	804	0.19515885	0.083240103	0.838124054	0.389830508	0.918305598	108	852	212	258	chr5:71146741-71146788	NA	NA	NA	NA	NA	NA
chr5	+	71146851	71146914	rRNA	rRNA-LSU-rRNA_Hsa	RepeatMasker	G12336.1	GGGCCCGTGCCTTGGAAAGCGTCGCGGTTCTGGCGGCATCCGGTGAGCTCTCGCTGGCCCTTG	647	8	27	3557	0.024193548	-1.240734094	0.454301075	0.406593407	0.903225806	108	620	469	27	chr5:71146851-71146914	NA	NA	NA	NA	NA	NA
chr5	+	71503362	71503394	3'utr	MAP1B	Ensembl	G12339.1	CTTTTATTTATTACCCCATTTCTTTCAAGTCC	23	8	20	282	0.8	0.823908741	0	0.2	0.36	16	3	2	20	chr5:71503362-71503394	UUAUUUAUU	UUAUUUAUU	UAUUUAUU	AUUUA	UAUU	UUAUUUAUU
chr5	+	71503652	71503673	3'utr	MAP1B	Ensembl	G12340.1	TTATTTTCCAATTTCACAATT	4	3	4	39	1	0.602059991	0	0.333333333	0.5	2	0	0	4	chr5:71503652-71503673	minimal	NA	NA	NA	UAUU	minimal
chr5	+	71504524	71504548	3'utr	MAP1B	Ensembl	G12341.1	CTTTCCAATACTCATTTAATTAAG	3	2	3	27	1	0.477121255	0.333333333	0	0	3	0	0	3	chr5:71504524-71504548	minimal	NA	NA	AUUUA	NA	minimal
chr5	+	72170838	72170862	repeat	SINE-MIRc	RepeatMasker	G12344.1	TTACTTAACTTCTATTAATTTATT	3	2	2	38	0.666666667	0.301029996	0	0	0	3	1	0	2	chr5:72170838-72170862	minimal	NA	NA	AUUUA	UAUU	minimal
chr5	+	72877526	72877547	3'utr	UTP15	Ensembl	G12349.1	TTTAACATATTAAATTAATTT	3	2	3	30	1	0.477121255	0	0.5	0.666666667	1	0	0	3	chr5:72877526-72877547	NA	NA	NA	NA	UAUU	minimal
chr1	-	78146473	78146499	intron	ZZZ3	Ensembl	G1235.1	TATTTAACTTTATATATTATATATTC	4	4	4	49	1	0.602059991	0	0	0	4	0	0	4	chr1:78146473-78146499	minimal	NA	NA	AUUUA	UAUU	minimal
chr5	+	72877556	72877580	3'utr	UTP15	Ensembl	G12350.1	ACTAACATTAACATTTAAATTAAT	4	4	4	30	1	0.602059991	0	0	0	4	0	0	4	chr5:72877556-72877580	minimal	NA	NA	AUUUA	NA	minimal
chr5	+	72893318	72893343	NoAnnotation			G12352.1	CTTATTAACTCCCCTATTATTTAAT	3	3	3	32	1	0.477121255	0	0	0	3	0	0	3	chr5:72893318-72893343	minimal	NA	NA	AUUUA	UAUU	minimal
chr5	+	74073154	74073176	NoAnnotation			G12355.1	TATTCTAAACAATATATTTATA	5	3	5	45	1	0.698970004	0	0.666666667	0.8	1	0	0	5	chr5:74073154-74073176	minimal	NA	NA	AUUUA	UAUU	minimal
chr5	+	74895516	74895544	3'utr	POLK	Ensembl	G12361.1	TTTATTTTTATTATCTTCAATATTAGAA	4	2	4	56	1	0.602059991	0	0.333333333	0.5	2	0	0	4	chr5:74895516-74895544	minimal	NA	NA	NA	UAUU	minimal
chr5	+	76131074	76131096	repeat	Low_complexity-AT_rich	RepeatMasker	G12365.1	ACTTTTAAAAATAATTATTTTA	5	3	5	50	0.833333333	0.397940009	0.666666667	0.2	0.333333333	4	0	1	5	chr5:76131074-76131096	minimal	NA	NA	NA	UAUU	minimal
chr5	+	76531109	76531131	intron	PDE8B	Ensembl	G12367.1	ACCATATTTATTCACCTTTAGT	4	2	4	34	1	0.602059991	0.5	0.333333333	0.5	2	0	0	4	chr5:76531109-76531131	minimal	NA	UAUUUAUU	AUUUA	UAUU	UAUUUAUU
chr5	+	78619067	78619100	3'utr	JMY	Ensembl	G12375.1	CCCAGCCTGACAAAATCTTTTATTTATTTAAAT	5	2	4	55	1	0.698970004	0	0.25	0.4	3	0	0	5	chr5:78619067-78619100	UUAUUUAUU	UUAUUUAUU	UAUUUAUU	AUUUA	UAUU	UUAUUUAUU
chr5	+	78621117	78621142	3'utr	JMY	Ensembl	G12376.1	TACTATTGGGTCCTTAAGGGCTCTA	3	3	3	21	1	0.477121255	0	0	0	3	0	0	3	chr5:78621117-78621142	NA	NA	NA	NA	UAUU	minimal
chr5	+	78622982	78623005	3'utr	JMY	Ensembl	G12377.1	CTTTTAACAATATTCCTCTTTTT	7	2	6	76	0.857142857	0.77815125	0	0.5	0.714285714	2	1	0	6	chr5:78622982-78623005	NA	NA	NA	NA	UAUU	minimal
chr5	+	79024666	79024692	repeat	Low_complexity-AT_rich	RepeatMasker	G12379.1	TATTTACTTATTCTATTAATTAGTAT	5	2	5	67	1	0.698970004	0	0.25	0.4	3	0	0	5	chr5:79024666-79024692	minimal	NA	NA	AUUUA	UAUU	minimal
chr1	-	78206630	78206650	intron	USP33	Ensembl	G1238.1	TTTTCTTCCTATATAATTAT	2	2	2	18	1	0.301029996	0	0	0	2	0	0	2	chr1:78206630-78206650	minimal	NA	NA	NA	NA	NA
chr5	+	79055584	79055611	intron	CMYA5	Ensembl	G12380.1	TAATATATTATACTATTACTAATATTT	5	3	5	53	1	0.698970004	0	0	0	5	0	0	5	chr5:79055584-79055611	minimal	NA	NA	NA	UAUU	minimal
chr5	+	80061352	80061375	intron	MSH3	Ensembl	G12387.1	CCTTAATCTATTTCATATATACT	3	3	3	29	1	0.477121255	0	0	0	3	0	0	3	chr5:80061352-80061375	NA	NA	NA	NA	UAUU	minimal
chr1	+	36646274	36646294	3'utr	MAP7D1	Ensembl	G124.1	ATCTTCCTCTCTCTATTTAA	3	2	2	28	1	0.477121255	0	0	0	3	0	0	3	chr1:36646274-36646294	minimal	NA	NA	AUUUA	UAUU	minimal
chr5	+	89809118	89809141	repeat	SINE-MIR3	RepeatMasker	G12406.1	ATTCTATTTCTACCTATACTATT	2	2	2	22	1	0.301029996	0	0	0	2	0	0	2	chr5:89809118-89809141	NA	NA	NA	NA	UAUU	minimal
chr5	+	89863281	89863306	intron	GPR98	Ensembl	G12407.1	CAATTACTAATTCAATCTATTTAAT	4	3	4	40	1	0.602059991	0	0	0	4	0	0	4	chr5:89863281-89863306	minimal	NA	NA	AUUUA	UAUU	minimal
chr5	+	89974267	89974290	repeat	Low_complexity-AT_rich	RepeatMasker	G12410.1	ATATTATTTATTTTCCATTATTT	3	3	3	42	1	0.477121255	0	0	0	3	0	0	3	chr5:89974267-89974290	UUAUUUAUU	UUAUUUAUU	UAUUUAUU	AUUUA	UAUU	UUAUUUAUU
chr5	+	91174436	91174457	repeat	LINE-L2	RepeatMasker	G12412.1	CATGGGCCATTATTATCATCA	19	2	19	114	1	1.278753601	0	0.833333333	0.947368421	1	0	0	19	chr5:91174436-91174457	minimal	NA	NA	NA	UAUU	minimal
chr5	+	92930187	92930208	3'utr	NR2F1	Ensembl	G12416.1	ATTCTATACTAATAATTTTTG	15	7	13	152	0.866666667	1.113943352	0.8	0.625	0.8	3	2	0	13	chr5:92930187-92930208	NA	NA	NA	NA	NA	NA
chr5	+	93960103	93960125	intron	ANKRD32	Ensembl	G12417.1	TCATTTCCATCATATTTATTTT	3	3	3	35	1	0.477121255	0	0	0	3	0	0	3	chr5:93960103-93960125	minimal	NA	UAUUUAUU	AUUUA	UAUU	UAUUUAUU
chr5	+	94032206	94032235	3'utr	ANKRD32	Ensembl	G12419.1	CATCATACAAATCTCTTTATTATTAATCT	4	4	4	38	1	0.602059991	0	0	0	4	0	0	4	chr5:94032206-94032235	minimal	NA	NA	NA	UAUU	minimal
chr5	+	96369696	96369717	3'utr	LNPEP	Ensembl	G12429.1	TATATATACTTTTCATTAACT	2	2	2	20	1	0.301029996	0	0	0	2	0	0	2	chr5:96369696-96369717	NA	NA	NA	NA	NA	NA
chr5	+	98129490	98129515	repeat	Low_complexity-AT_rich	RepeatMasker	G12432.1	TCTATAACAAAATTTTAAAATATAT	5	2	5	42	1	0.698970004	0	0.666666667	0.8	1	0	0	5	chr5:98129490-98129515	NA	NA	NA	NA	NA	NA
chr5	+	98129718	98129753	repeat	Low_complexity-AT_rich	RepeatMasker	G12433.1	AAAGCACTTTATTTTTTATATATTAAATATTTATG	54	11	48	742	0.827586207	0.982271233	0.086206897	0.205128205	0.465517241	31	6	4	48	chr5:98129718-98129753	minimal	NA	NA	AUUUA	UAUU	minimal
chr5	+	98130090	98130110	3'utr	RGMB	Ensembl	G12434.1	ATTACTCTCAATTCTAATTG	3	3	3	24	1	0.477121255	1	0	0	3	0	0	3	chr5:98130090-98130110	NA	NA	NA	NA	NA	NA
chr5	+	98132141	98132164	3'utr	RGMB	Ensembl	G12436.1	TGTAAATACTTTAAATTATTATG	6	5	6	53	1	0.77815125	0.833333333	0	0	6	0	0	6	chr5:98132141-98132164	minimal	NA	NA	NA	UAUU	minimal
chr5	+	99922041	99922061	3'utr	FAM174A	Ensembl	G12438.1	TATCCTTTTATTATATCTTT	3	2	3	36	1	0.477121255	0	0.5	0.666666667	1	0	0	3	chr5:99922041-99922061	minimal	NA	NA	NA	UAUU	minimal
chr5	+	102129673	102129693	intron	PAM	Ensembl	G12441.1	ACCATATTTATATAACTACT	3	2	3	21	1	0.477121255	0	0.5	0.666666667	1	0	0	3	chr5:102129673-102129693	minimal	NA	NA	AUUUA	UAUU	minimal
chr5	+	102365282	102365309	3'utr	PAM	Ensembl	G12444.1	TCTCTATTTAAATTCTTTTTTAAATTT	4	2	4	54	1	0.602059991	0	0.333333333	0.5	2	0	0	4	chr5:102365282-102365309	minimal	NA	NA	AUUUA	UAUU	minimal
chr5	+	102613990	102614010	3'utr	C5orf30	Ensembl	G12447.1	ATTAAACACCATTATTTATT	6	5	6	48	1	0.77815125	0.666666667	0.2	0.333333333	4	0	0	6	chr5:102613990-102614010	UUAUUUAUU	UUAUUUAUU	UAUUUAUU	AUUUA	UAUU	UUAUUUAUU
chr5	+	110098599	110098624	3'utr	SLC25A46	Ensembl	G12461.1	CAATTATTCTTATCACCTTTTATTT	4	2	3	39	1	0.602059991	0	0	0	4	0	0	4	chr5:110098599-110098624	minimal	NA	NA	NA	UAUU	minimal
chr5	+	110462954	110462976	3'utr	WDR36	Ensembl	G12465.1	TCTCTTCACATTAACTTTTATA	3	3	3	28	1	0.477121255	0	0	0	3	0	0	3	chr5:110462954-110462976	minimal	NA	NA	NA	NA	NA
chr5	+	110820765	110820788	3'utr	CAMK4	Ensembl	G12471.1	CTTTATTTTATTCTTATTTATAT	2	2	2	30	1	0.301029996	0	0	0	2	0	0	2	chr5:110820765-110820788	UUAUUUAU	NA	NA	AUUUA	UAUU	minimal
chr5	+	112230332	112230355	NoAnnotation			G12474.1	TTACTTACTATATTAACTATTTG	13	5	13	134	1	1.113943352	0.076923077	0.3	0.461538462	7	0	0	13	chr5:112230332-112230355	NA	NA	NA	NA	UAUU	minimal
chr5	+	112355945	112355971	3'utr	DCP2	Ensembl	G12483.1	AACTTTATTTCTTTAGTAATTATTTT	17	5	16	239	0.941176471	1.204119983	0	0.4	0.647058824	6	1	0	16	chr5:112355945-112355971	minimal	NA	NA	NA	UAUU	minimal
chr5	+	115280060	115280082	NoAnnotation			G12489.1	AATCTTTCCATTTTAACATATT	3	2	3	30	1	0.477121255	0	0.5	0.666666667	1	0	0	3	chr5:115280060-115280082	NA	NA	NA	NA	UAUU	minimal
chr5	+	115354004	115354030	intron	AC010282.1	Ensembl	G12490.1	CATACTTCTTAATTATTTATTTTATG	4	3	4	50	1	0.602059991	0.5	0	0	4	0	0	4	chr5:115354004-115354030	UUAUUUAUU	UUAUUUAUU	UAUUUAUU	AUUUA	UAUU	UUAUUUAUU
chr5	+	121363234	121363256	3'utr	SRFBP1	Ensembl	G12500.1	ATCTCATATTTTCTCTTTAGTG	3	2	3	33	1	0.477121255	1	0.5	0.666666667	1	0	0	3	chr5:121363234-121363256	NA	NA	NA	NA	UAUU	minimal
chr5	+	121363635	121363660	3'utr	SRFBP1	Ensembl	G12504.1	TTTTTACTATACTTATTTTAAAATT	5	3	3	60	0.428571429	0	0	0.166666667	0.285714286	5	2	2	3	chr5:121363635-121363660	minimal	NA	NA	NA	UAUU	minimal
chr5	+	121370320	121370341	NoAnnotation			G12506.1	CATTATCATATAACCTATTAT	5	2	3	42	0.428571429	0	0	0.4	0.571428571	3	2	2	3	chr5:121370320-121370341	minimal	NA	NA	NA	UAUU	minimal
chr5	+	121394291	121394314	repeat	SINE-MIR	RepeatMasker	G12509.1	CAACAACTCATTAAATATTTAAT	3	3	3	20	1	0.477121255	0	0	0	3	0	0	3	chr5:121394291-121394314	minimal	NA	NA	AUUUA	UAUU	minimal
chr5	+	126888668	126888692	3'utr	PRRC1	Ensembl	G12525.1	CCTTTTCCCCTCAAATAATATATT	2	2	2	17	0.666666667	0	0	0	0	3	0	1	2	chr5:126888668-126888692	NA	NA	NA	NA	UAUU	minimal
chr5	+	126890510	126890531	3'utr	PRRC1	Ensembl	G12528.1	TTAACTAAATTACTTTAATAT	4	2	4	36	1	0.602059991	0.75	0.5	0.75	1	0	0	4	chr5:126890510-126890531	NA	NA	NA	NA	NA	NA
chr5	+	127523005	127523036	repeat	Low_complexity-AT_rich	RepeatMasker	G12529.1	CTATTATTACTATATTTATTATTATTTATTG	4	3	3	66	0.75	0.477121255	0.5	0	0	4	1	0	3	chr5:127523005-127523036	UUAUUUAUU	UUAUUUAUU	UAUUUAUU	AUUUA	UAUU	UUAUUUAUU
chr5	+	130730230	130730250	3'utr	CDC42SE2	Ensembl	G12535.1	ACATATTTTTATAATATAAG	3	2	3	24	1	0.477121255	1	0.5	0.666666667	1	0	0	3	chr5:130730230-130730250	minimal	NA	NA	NA	UAUU	minimal
chr5	+	132203157	132203179	intron	UQCRQ	Ensembl	G12537.1	TTTACTCTCTTAATTTTTAAAG	3	2	3	31	1	0.477121255	1	0.5	0.666666667	1	0	0	3	chr5:132203157-132203179	NA	NA	NA	NA	NA	NA
chr1	-	84335475	84335502	3'utr	TTLL7	Ensembl	G1254.1	CACCCTAATAACATATATTTATTATAT	7	4	6	60	0.857142857	0.77815125	0	0.166666667	0.285714286	5	1	0	6	chr1:84335475-84335502	minimal	NA	UAUUUAUU	AUUUA	UAUU	UAUUUAUU
chr5	+	133726614	133726636	3'utr	UBE2B	Ensembl	G12543.1	ATTATAATCTCCAACTTTATTT	4	3	4	38	1	0.602059991	0.25	0	0	4	0	0	4	chr5:133726614-133726636	minimal	NA	NA	NA	UAUU	minimal
chr5	+	134194251	134194274	3'utr	C5orf24	Ensembl	G12552.1	TTTCATTATTCTATATTTAAACT	4	3	3	46	0.75	0.477121255	0	0	0	4	1	0	3	chr5:134194251-134194274	minimal	NA	NA	AUUUA	UAUU	minimal
chr5	+	134194570	134194593	repeat	Low_complexity-AT_rich	RepeatMasker	G12554.1	ACTAAAAATTCTTTATATTTTTT	3	2	3	33	1	0.477121255	0	0	0	3	0	0	3	chr5:134194570-134194593	minimal	NA	NA	NA	UAUU	minimal
chr5	+	134210532	134210555	intron	TXNDC15	Ensembl	G12555.1	CAATTTATTATTAATAACATTAT	4	3	4	38	1	0.602059991	0	0.333333333	0.5	2	0	0	4	chr5:134210532-134210555	minimal	NA	NA	AUUUA	UAUU	minimal
chr5	+	135513454	135513480	repeat	Low_complexity-AT_rich	RepeatMasker	G12565.1	CCCTAACAATTTTTTATTAAATTTAT	5	3	4	60	0.8	0.602059991	0	0.25	0.4	3	1	0	4	chr5:135513454-135513480	minimal	NA	NA	AUUUA	UAUU	minimal
chr5	+	135516194	135516220	NoAnnotation			G12567.1	CTTAACATTTCTACATAATATTTATG	21	8	16	225	0.727272727	0.903089987	0.590909091	0.176470588	0.363636364	14	5	1	16	chr5:135516194-135516220	minimal	NA	NA	AUUUA	UAUU	minimal
chr5	+	135516810	135516832	NoAnnotation			G12569.1	ATCTATTTCTTTATACTTTTTC	2	2	2	26	1	0.301029996	0	0	0	2	0	0	2	chr5:135516810-135516832	minimal	NA	NA	NA	UAUU	minimal
chr5	+	135517544	135517566	NoAnnotation			G12570.1	ATTTCACACATCAATTTTTATT	4	2	4	40	1	0.602059991	0	0.333333333	0.5	2	0	0	4	chr5:135517544-135517566	minimal	NA	NA	NA	UAUU	minimal
chr5	+	135517949	135517970	NoAnnotation			G12571.1	ATTTTCCCTTCTAATATCATT	4	2	4	40	1	0.602059991	0.25	0.5	0.75	1	0	0	4	chr5:135517949-135517970	NA	NA	NA	NA	NA	NA
chr5	+	135518388	135518411	NoAnnotation			G12572.1	CTAATTCTTTACTTTAATAAACC	5	4	5	45	1	0.698970004	0	0	0	5	0	0	5	chr5:135518388-135518411	NA	NA	NA	NA	NA	NA
chr5	+	137677960	137677985	intron	FAM53C	Ensembl	G12576.1	TATATATTTATTTCCTTTCTTTTTT	3	2	3	51	1	0.477121255	0	0.5	0.666666667	1	0	0	3	chr5:137677960-137677985	minimal	NA	UAUUUAUU	AUUUA	UAUU	UAUUUAUU
chr5	+	138270624	138270652	3'utr	CTNNA1	Ensembl	G12578.1	TATAATTTACTATCACCTTATTTAAATT	18	7	13	190	0.684210526	0.812913357	0	0.142857143	0.368421053	12	5	1	13	chr5:138270624-138270652	minimal	NA	NA	AUUUA	UAUU	minimal
chr5	+	138661472	138661503	intron	MATR3	Ensembl	G12587.1	TTTCTATGGGGAACAATTTATAAATCTTAAT	6	4	5	44	0.833333333	0.698970004	0	0.2	0.333333333	4	1	0	5	chr5:138661472-138661503	minimal	NA	NA	AUUUA	NA	minimal
chr5	+	138664012	138664032	intron	MATR3	Ensembl	G12589.1	CTTTTAATTCTTACTATTTT	6	2	4	74	0.666666667	0.602059991	0.333333333	0.25	0.5	3	2	0	4	chr5:138664012-138664032	NA	NA	NA	NA	UAUU	minimal
chr5	+	138705350	138705379	repeat	Low_complexity-AT_rich	RepeatMasker	G12591.1	TAAAAAAATTATATTTTTTCAAAAATATT	4	2	3	48	0.75	0.477121255	0	0.333333333	0.5	2	1	0	3	chr5:138705350-138705379	minimal	NA	NA	NA	UAUU	minimal
chr5	+	139495719	139495742	repeat	Low_complexity-AT_rich	RepeatMasker	G12592.1	TTCATAATATATTTTTTTTATTA	9	6	9	119	1	0.954242509	0.111111111	0.285714286	0.444444444	5	0	0	9	chr5:139495719-139495742	minimal	NA	NA	NA	UAUU	minimal
chr5	+	139496791	139496814	NoAnnotation			G12594.1	TTTCTTTACTTACAAAATCACTG	4	2	3	35	0.75	0.477121255	0.75	0.333333333	0.5	2	1	0	3	chr5:139496791-139496814	NA	NA	NA	NA	NA	NA
chr5	+	140560024	140560046	repeat	Low_complexity-AT_rich	RepeatMasker	G12603.1	ATTTCATATTATATATTTTAAT	2	2	2	24	1	0.301029996	0	0	0	2	0	0	2	chr5:140560024-140560046	minimal	NA	NA	NA	UAUU	minimal
chr5	+	140781454	140781475	intron	PCDHGA1	Ensembl	G12606.1	TTCTTTTTCCCAAATTATTAT	2	2	2	22	1	0.301029996	0	0	0	2	0	0	2	chr5:140781454-140781475	minimal	NA	NA	NA	UAUU	minimal
chr1	-	85645113	85645141	intron	SYDE2	Ensembl	G1261.1	CTTATCATCTCAAATATTTTAGATAATA	3	2	3	29	1	0.477121255	0	0.5	0.666666667	1	0	0	3	chr1:85645113-85645141	minimal	NA	NA	NA	UAUU	minimal
chr5	+	140809198	140809223	repeat	Low_complexity-AT_rich	RepeatMasker	G12611.1	CTACCTATATATTTCTTCCCAATTT	3	3	3	30	1	0.477121255	0	0	0	3	0	0	3	chr5:140809198-140809223	NA	NA	NA	NA	UAUU	minimal
chr5	+	140892469	140892496	3'utr	PCDHGA5	Ensembl	G12613.1	CAAGTTTTATACTCTAATATTTATATG	20	8	18	229	0.9	1.255272505	0.15	0.307692308	0.55	9	2	0	18	chr5:140892469-140892496	minimal	NA	NA	AUUUA	UAUU	minimal
chr5	+	141370312	141370341	NoAnnotation			G12614.1	CTATCAAATAACTTATTTATTTATTTATT	2	2	2	30	1	0.301029996	0	0	0	2	0	0	2	chr5:141370312-141370341	UUAUUUAUU	UUAUUUAUU	UAUUUAUU	AUUUA	UAUU	UUAUUUAUU
chr5	+	145720990	145721014	NoAnnotation			G12625.1	TTCATTACTATTATTTATTTAATT	4	4	4	56	1	0.602059991	0	0	0	4	0	0	4	chr5:145720990-145721014	UUAUUUAUU	UUAUUUAUU	UAUUUAUU	AUUUA	UAUU	UUAUUUAUU
chr5	+	145877852	145877879	repeat	Low_complexity-AT_rich	RepeatMasker	G12628.1	TTTTTTTTTTTAATAATAATATTTATT	2	2	2	31	1	0.301029996	0	0	0	2	0	0	2	chr5:145877852-145877879	minimal	NA	UAUUUAUU	AUUUA	UAUU	UAUUUAUU
chr5	+	145878377	145878399	intron	TCERG1	Ensembl	G12629.1	TTAACTTTTATAATTATTTATG	4	2	3	45	0.75	0.477121255	0.75	0.333333333	0.5	2	1	0	3	chr5:145878377-145878399	UUAUUUAU	NA	NA	AUUUA	UAUU	minimal
chr1	-	85645567	85645589	intron	SYDE2	Ensembl	G1263.1	TAAAATATCCCATTAATTTATT	3	3	3	26	1	0.477121255	0	0	0	3	0	0	3	chr1:85645567-85645589	minimal	NA	NA	AUUUA	UAUU	minimal
chr5	+	145879626	145879648	repeat	Low_complexity-AT_rich	RepeatMasker	G12631.1	ACATCTAAATTAAATAAATCTA	5	2	4	31	0.8	0.602059991	0	0.333333333	0.6	2	1	0	4	chr5:145879626-145879648	NA	NA	NA	NA	NA	NA
chr5	+	148730892	148730913	3'utr	GRPEL2	Ensembl	G12636.1	TTTCTTTTATTTATTAAACTA	4	2	4	48	1	0.602059991	0.5	0	0	4	0	0	4	chr5:148730892-148730913	UUAUUUAUU	UUAUUUAUU	UAUUUAUU	AUUUA	UAUU	UUAUUUAUU
chr5	+	148731296	148731320	3'utr	GRPEL2	Ensembl	G12637.1	ATTTTTATACACATAGATTTTCAG	3	2	3	30	1	0.477121255	1	0.5	0.666666667	1	0	0	3	chr5:148731296-148731320	minimal	NA	NA	NA	NA	NA
chr5	+	148731689	148731711	3'utr	GRPEL2	Ensembl	G12638.1	TCAATTTTACCTTATAATCCTT	5	3	4	51	0.8	0.602059991	0	0.25	0.4	3	1	0	4	chr5:148731689-148731711	minimal	NA	NA	NA	NA	NA
chr5	+	148731808	148731829	3'utr	GRPEL2	Ensembl	G12640.1	TTTCCTCTGGCTCTATTTATG	5	2	2	38	1	0.698970004	1	0.333333333	0.6	2	0	0	5	chr5:148731808-148731829	minimal	NA	NA	AUUUA	UAUU	minimal
chr5	+	148732047	148732081	3'utr	GRPEL2	Ensembl	G12641.1	TTATATTGACAAGCTCTATTTCCTATTCTTTGTA	9	5	8	88	0.888888889	0.903089987	0	0.285714286	0.444444444	5	1	0	8	chr5:148732047-148732081	minimal	NA	NA	NA	UAUU	minimal
chr5	+	148732101	148732135	3'utr	GRPEL2	Ensembl	G12642.1	TAAACATTGAGCTCACCTTTTATATATTAACCTC	10	6	9	90	0.9	0.954242509	0	0	0	10	1	0	9	chr5:148732101-148732135	minimal	NA	NA	NA	UAUU	minimal
chr5	+	148732948	148732989	3'utr	GRPEL2	Ensembl	G12643.1	CTATCATTACCAGTTAGAATTAACATTAATTACAATTAACA	9	5	9	60	1	0.954242509	0	0.333333333	0.555555556	4	0	0	9	chr5:148732948-148732989	NA	NA	NA	NA	NA	NA
chr5	+	149362640	149362666	3'utr	SLC26A2	Ensembl	G12649.1	TTTCTAAACAATTTTAAATATTTATG	4	3	4	44	1	0.602059991	0.25	0	0	4	0	0	4	chr5:149362640-149362666	minimal	NA	NA	AUUUA	UAUU	minimal
chr5	+	149364291	149364312	3'utr	SLC26A2	Ensembl	G12650.1	CATTATTTTAAACACTATATT	3	3	3	26	1	0.477121255	0.333333333	0	0	3	0	0	3	chr5:149364291-149364312	minimal	NA	NA	NA	UAUU	minimal
chr5	+	151184025	151184045	3'utr	G3BP1	Ensembl	G12653.1	AATATTTCTTATTTTCTACG	4	2	4	40	1	0.602059991	1	0.5	0.75	1	0	0	4	chr5:151184025-151184045	minimal	NA	NA	NA	UAUU	minimal
chr5	+	151184437	151184466	3'utr	G3BP1	Ensembl	G12654.1	CAAAACTGTTGTGCCTTCTATTTATCTTT	2	2	2	22	1	0.301029996	0	0	0	2	0	0	2	chr5:151184437-151184466	minimal	NA	NA	AUUUA	UAUU	minimal
chr5	+	151187257	151187280	3'utr	G3BP1	Ensembl	G12656.1	ATACTTTTCTTCATCCCTCTATT	4	2	3	43	1	0.602059991	0.25	0.333333333	0.5	2	0	0	4	chr5:151187257-151187280	NA	NA	NA	NA	UAUU	minimal
chr5	+	151187837	151187857	3'utr	G3BP1	Ensembl	G12658.1	TTTATATTTACATTCTTATT	4	3	4	48	1	0.602059991	0	0	0	4	0	0	4	chr5:151187837-151187857	minimal	NA	NA	AUUUA	UAUU	minimal
chr1	-	85656127	85656147	coding	SYDE2	Ensembl	G1266.1	CTACAAACTCTTCATTATCG	4	2	4	24	1	0.602059991	0	0.5	0.75	1	0	0	4	chr1:85656127-85656147	minimal	NA	NA	NA	NA	NA
chr5	+	153435961	153435984	3'utr	MFAP3	Ensembl	G12662.1	TATCTAATCAAATACTCTTCATA	16	5	15	121	0.9375	1.176091259	0	0.444444444	0.6875	5	1	0	15	chr5:153435961-153435984	NA	NA	NA	NA	NA	NA
chr5	+	154193299	154193324	repeat	SINE-MIRb	RepeatMasker	G12663.1	CTTAATAACTTATAATTTATTTTTA	12	5	12	124	1	1.079181246	0	0.428571429	0.666666667	4	0	0	12	chr5:154193299-154193324	minimal	NA	NA	AUUUA	UAUU	minimal
chr5	+	162871069	162871094	3'utr	CCNG1	Ensembl	G12680.1	TCATTATTCTAATCCTACTCCTACT	5	3	4	45	0.8	0.602059991	0	0	0	5	1	0	4	chr5:162871069-162871094	minimal	NA	NA	NA	UAUU	minimal
chr5	+	164360586	164360606	NoAnnotation			G12688.1	TGAAGTCAGTTACCTTTGGA	6	2	6	36	1	0.77815125	0	1	1	0	0	0	6	chr5:164360586-164360606	NA	NA	NA	NA	NA	NA
chr5	+	167284774	167284795	intron	ODZ2	Ensembl	G12691.1	TCCATTTATATCATTTTCTAT	11	2	7	119	0.636363636	0.84509804	0	0.666666667	0.818181818	2	4	0	7	chr5:167284774-167284795	minimal	NA	NA	AUUUA	NA	minimal
chr5	+	169031649	169031671	3'utr	CCDC99	Ensembl	G12694.1	CTTAAAATATATACATTATATT	7	2	5	49	0.714285714	0.698970004	0	1	1	0	2	0	5	chr5:169031649-169031671	minimal	NA	NA	NA	UAUU	minimal
chr5	+	170837296	170837321	intron	NPM1	Ensembl	G12698.1	CTAAACTATTAAATAATTATTAGTA	7	3	7	61	1	0.84509804	0.142857143	0.4	0.571428571	3	0	0	7	chr5:170837296-170837321	minimal	NA	NA	NA	UAUU	minimal
chr5	+	173316148	173316173	repeat	Low_complexity-AT_rich	RepeatMasker	G12701.1	ATAACCTAATATAATCTATATATAT	7	3	6	59	0.857142857	0.77815125	0	0.166666667	0.285714286	5	1	0	6	chr5:173316148-173316173	NA	NA	NA	NA	NA	NA
chr5	+	173383931	173383956	3'utr	CPEB4	Ensembl	G12703.1	CACTTATTTATTTAACTTACTTATC	6	4	6	67	1	0.77815125	0	0	0	6	0	0	6	chr5:173383931-173383956	UUAUUUAUU	UUAUUUAUU	UAUUUAUU	AUUUA	UAUU	UUAUUUAUU
chr5	+	173387032	173387055	3'utr	CPEB4	Ensembl	G12704.1	TTTTTACTGTGTATGGGGAGGTT	5	2	3	33	0.8	0.602059991	0.2	0	0	5	1	0	4	chr5:173387032-173387055	NA	NA	NA	NA	NA	NA
chr5	+	174954464	174954484	3'utr	SFXN1	Ensembl	G12708.1	ACTTTATATTCAATTATTTA	4	3	4	40	1	0.602059991	0	0.333333333	0.5	2	0	0	4	chr5:174954464-174954484	minimal	NA	NA	AUUUA	UAUU	minimal
chr5	+	174954789	174954814	3'utr	SFXN1	Ensembl	G12709.1	ATTTCATAGATAATATATTTAATAT	13	3	13	128	1	1.113943352	0.076923077	0.5	0.692307692	4	0	0	13	chr5:174954789-174954814	minimal	NA	NA	AUUUA	UAUU	minimal
chr5	+	175772657	175772681	repeat	Low_complexity-AT_rich	RepeatMasker	G12711.1	TATATATATTTTTTAATAAATTAT	4	3	3	45	0.75	0.477121255	0	0	0	4	1	0	3	chr5:175772657-175772681	minimal	NA	NA	NA	UAUU	minimal
chr5	+	175934046	175934074	repeat	Low_complexity-AT_rich	RepeatMasker	G12716.1	AAATTCATATTATTATTATTATTATAAT	2	2	2	27	1	0.301029996	0	0	0	2	0	0	2	chr5:175934046-175934074	minimal	NA	NA	NA	UAUU	minimal
chr1	-	85731936	85731958	3'utr	BCL10	Ensembl	G1272.1	CTATCAACAATAAAATTTTTTT	4	2	3	35	0.75	0.477121255	0	0.333333333	0.5	2	1	0	3	chr1:85731936-85731958	NA	NA	NA	NA	NA	NA
chr5	+	177637736	177637758	3'utr	HNRNPAB	Ensembl	G12721.1	CATCTTATTTAAAATTTCCCCC	13	4	13	104	1	1.113943352	0	0.25	0.538461538	6	0	0	13	chr5:177637736-177637758	minimal	NA	NA	AUUUA	UAUU	minimal
chr5	+	177637967	177637995	3'utr	HNRNPAB	Ensembl	G12723.1	TCACCTTTTTTTCACCTTTTAATTTTAT	6	3	5	89	0.833333333	0.698970004	0	0	0	6	1	0	5	chr5:177637967-177637995	minimal	NA	NA	NA	NA	NA
chr5	+	178311524	178311544	3'utr	ZNF354B	Ensembl	G12724.1	TTTATAAAATCTCTTTATAT	3	2	3	30	1	0.477121255	0	0.5	0.666666667	1	0	0	3	chr5:178311524-178311544	minimal	NA	NA	NA	NA	NA
chr5	+	178314583	178314605	NoAnnotation			G12726.1	TATTTCTCTATTTAATATTATG	4	3	4	45	1	0.602059991	0.75	0.333333333	0.5	2	0	0	4	chr5:178314583-178314605	minimal	NA	NA	AUUUA	UAUU	minimal
chr1	-	85731987	85732010	3'utr	BCL10	Ensembl	G1273.1	TCTCCTATATATTTCTATTATTA	9	3	9	102	1	0.954242509	0	0.333333333	0.555555556	4	0	0	9	chr1:85731987-85732010	minimal	NA	NA	NA	UAUU	minimal
chr5	+	179204170	179204191	3'utr	MAML1	Ensembl	G12730.1	TCCTATTAATCCCCATATTCT	3	2	3	24	1	0.477121255	0	0.5	0.666666667	1	0	0	3	chr5:179204170-179204191	NA	NA	NA	NA	UAUU	minimal
chr5	-	1463161	1463185	3'utr	LPCAT1	Ensembl	G12736.1	TTTCTACTTCATTTTTCCTTTTAG	3	2	3	42	1	0.477121255	0	0.5	0.666666667	1	0	0	3	chr5:1463161-1463185	NA	NA	NA	NA	NA	NA
chr5	-	1792167	1792187	NoAnnotation			G12739.1	ATACTATTTATTTATTATTG	22	8	22	242	1	1.342422681	0	0.375	0.772727273	5	0	0	22	chr5:1792167-1792187	UUAUUUAUU	UUAUUUAUU	UAUUUAUU	AUUUA	UAUU	UUAUUUAUU
chr1	-	85732024	85732050	3'utr	BCL10	Ensembl	G1274.1	TTTTTATTTAAATTACAATTTTATCT	6	3	6	78	1	0.77815125	0	0.5	0.666666667	2	0	0	6	chr1:85732024-85732050	minimal	NA	NA	AUUUA	UAUU	minimal
chr5	-	1793922	1793942	NoAnnotation			G12740.1	TTATATCTTACTTTTATATT	4	2	4	46	1	0.602059991	0	0.333333333	0.5	2	0	0	4	chr5:1793922-1793942	minimal	NA	NA	NA	UAUU	minimal
chr5	-	6599649	6599672	3'utr	NSUN2	Ensembl	G12743.1	TATTTTTTAAATTATTATTTATA	7	3	5	91	0.714285714	0.698970004	0	0.2	0.428571429	4	2	0	5	chr5:6599649-6599672	UUAUUUAU	NA	NA	AUUUA	UAUU	minimal
chr5	-	6628480	6628504	intron	NSUN2	Ensembl	G12744.1	CACCTTATTATCATTCTATTTATG	3	2	2	34	0.666666667	0.301029996	0	0	0	3	1	0	2	chr5:6628480-6628504	minimal	NA	NA	AUUUA	UAUU	minimal
chr5	-	7859359	7859384	3'utr	FASTKD3	Ensembl	G12746.1	TAAAATTTAAAATTAATTTTAATTT	6	5	6	66	1	0.77815125	0	0	0	6	0	0	6	chr5:7859359-7859384	minimal	NA	NA	AUUUA	NA	minimal
chr5	-	7859403	7859428	3'utr	FASTKD3	Ensembl	G12747.1	AAGCATCTGTAGTTTTCCTTATACT	4	2	2	35	0.5	0.301029996	0	0.333333333	0.5	2	2	0	2	chr5:7859403-7859428	minimal	NA	NA	NA	NA	NA
chr5	-	8329725	8329746	NoAnnotation			G12749.1	TTATTTAATTTCTTAACTATG	6	4	6	62	1	0.77815125	0	0.2	0.333333333	4	0	0	6	chr5:8329725-8329746	minimal	NA	NA	AUUUA	UAUU	minimal
chr1	-	85733040	85733068	3'utr	BCL10	Ensembl	G1275.1	TACTTTTTTAAATATTTTCTATTTTAAG	16	9	15	226	0.9375	1.176091259	0	0.071428571	0.1875	13	1	0	15	chr1:85733040-85733068	NA	NA	NA	NA	UAUU	minimal
chr5	-	8329875	8329904	NoAnnotation			G12750.1	CTTTAATTTTACATATTTTCTTTTAATAT	3	3	3	39	0.75	0.176091259	0	0	0	4	0	1	3	chr5:8329875-8329904	NA	NA	NA	NA	UAUU	minimal
chr5	-	14709953	14709976	3'utr	ANKH	Ensembl	G12756.1	CTATAATACATTTCCTATTTTCG	4	3	4	39	1	0.602059991	0	0.333333333	0.5	2	0	0	4	chr5:14709953-14709976	NA	NA	NA	NA	UAUU	minimal
chr5	-	17740785	17740806	repeat	DNA-Tigger9b	RepeatMasker	G12761.1	ACATTTATTCTATTATTTATT	6	2	2	74	0.333333333	0.301029996	0	0.5	0.666666667	2	4	0	2	chr5:17740785-17740806	UUAUUUAUU	UUAUUUAUU	UAUUUAUU	AUUUA	UAUU	UUAUUUAUU
chr5	-	32125081	32125107	3'utr	GOLPH3	Ensembl	G12770.1	TTTATTTTTACTATTTCTTTATCACT	4	3	3	56	0.75	0.477121255	0	0	0	4	1	0	3	chr5:32125081-32125107	minimal	NA	NA	NA	UAUU	minimal
chr5	-	32125715	32125739	3'utr	GOLPH3	Ensembl	G12772.1	TTATAATTTTAACTATAAAGGTCC	5	2	5	42	1	0.698970004	0	0.666666667	0.8	1	0	0	5	chr5:32125715-32125739	minimal	NA	NA	NA	NA	NA
chr5	-	32154205	32154228	intron	GOLPH3	Ensembl	G12777.1	TTCATTCACTTATATTAATTACT	2	2	2	22	1	0.301029996	0	0	0	2	0	0	2	chr5:32154205-32154228	minimal	NA	NA	NA	UAUU	minimal
chr5	-	32355526	32355554	3'utr	ZFR	Ensembl	G12780.1	TCTTATTAAATCTTCACTGTATTTAATG	6	2	6	75	0.857142857	0.477121255	0	0.4	0.571428571	3	0	1	6	chr5:32355526-32355554	minimal	NA	NA	AUUUA	UAUU	minimal
chr5	-	34908212	34908238	3'utr	RAD1	Ensembl	G12795.1	ATCTTTTATTTATTTATTATTAGAAA	167	6	164	2337	0.970414201	1.737722593	0	0.5	0.964497041	6	3	2	164	chr5:34908212-34908238	UUAUUUAUU	UUAUUUAUU	UAUUUAUU	AUUUA	UAUU	UUAUUUAUU
chr5	-	34908686	34908708	3'utr	RAD1	Ensembl	G12796.1	TAAATCCATTTTGTAGAGGGCA	4	2	4	24	1	0.602059991	0	1	1	0	0	0	4	chr5:34908686-34908708	NA	NA	NA	NA	NA	NA
chr1	-	86063408	86063430	NoAnnotation			G1280.1	ATTCTAATCTTATTTATTTATT	2	2	2	26	1	0.301029996	0	0	0	2	0	0	2	chr1:86063408-86063430	UUAUUUAUU	UUAUUUAUU	UAUUUAUU	AUUUA	UAUU	UUAUUUAUU
chr5	-	36873308	36873335	lincRNA	CTD-2653M23.2	Ensembl	G12802.1	AAAATCATTTTCTACTCACTATTTTAT	2	2	2	22	1	0.301029996	0	0	0	2	0	0	2	chr5:36873308-36873335	minimal	NA	NA	NA	UAUU	minimal
chr5	-	37288234	37288258	3'utr	NUP155	Ensembl	G12808.1	AATAAAACTTTTTTCTAATATTTT	2	2	2	23	1	0.301029996	0	0	0	2	0	0	2	chr5:37288234-37288258	NA	NA	NA	NA	UAUU	minimal
chr5	-	37290185	37290208	3'utr	NUP155	Ensembl	G12810.1	AATATATTTTTCCTTCCATTATT	3	3	3	34	1	0.477121255	0	0	0	3	0	0	3	chr5:37290185-37290208	minimal	NA	NA	NA	UAUU	minimal
chr5	-	37290255	37290277	3'utr	NUP155	Ensembl	G12811.1	CTACCACAAATAATTACCTTCT	4	2	4	21	1	0.602059991	0	0.333333333	0.5	2	0	0	4	chr5:37290255-37290277	NA	NA	NA	NA	NA	NA
chr5	-	37323782	37323809	intron	NUP155	Ensembl	G12813.1	ACTATTTATATAAATATTATATTTTAT	2	2	2	23	1	0.301029996	0	0	0	2	0	0	2	chr5:37323782-37323809	minimal	NA	NA	AUUUA	UAUU	minimal
chr5	-	37364323	37364347	intron	NUP155	Ensembl	G12815.1	TATCCTATTACTTTGTATTTATTT	3	2	2	41	0.666666667	0.301029996	0	0	0	3	1	0	2	chr5:37364323-37364347	minimal	NA	UAUUUAUU	AUUUA	UAUU	UAUUUAUU
chr5	-	37814732	37814758	3'utr	GDNF	Ensembl	G12816.1	AATTTCTCTTTTTTCCCTTATTTATT	3	2	3	43	1	0.477121255	0	0	0	3	0	0	3	chr5:37814732-37814758	UUAUUUAUU	UUAUUUAUU	UAUUUAUU	AUUUA	UAUU	UUAUUUAUU
chr5	-	38939591	38939616	3'utr	RICTOR	Ensembl	G12819.1	CTCTAAAATTTCCTATACTTTTATT	3	2	3	30	1	0.477121255	0	0.5	0.666666667	1	0	0	3	chr5:38939591-38939616	minimal	NA	NA	NA	UAUU	minimal
chr5	-	38959941	38959964	coding	RICTOR	Ensembl	G12820.1	TCAACACTACTTTTTATTTATTG	7	4	6	76	0.857142857	0.77815125	0	0.166666667	0.285714286	5	1	0	6	chr5:38959941-38959964	UUAUUUAUU	UUAUUUAUU	UAUUUAUU	AUUUA	UAUU	UUAUUUAUU
chr5	-	40715323	40715346	3'utr	TTC33	Ensembl	G12825.1	ATGACTGGGAATTACTTTTCTAG	5	2	5	37	1	0.698970004	0	0.333333333	0.6	2	0	0	5	chr5:40715323-40715346	NA	NA	NA	NA	NA	NA
chr5	-	40761243	40761265	3'utr	AC008810.1	Ensembl	G12826.1	ATATAACATTATTATTATTTTG	3	2	3	32	1	0.477121255	0	0	0	3	0	0	3	chr5:40761243-40761265	minimal	NA	NA	NA	UAUU	minimal
chr5	-	40762501	40762526	3'utr	AC008810.1	Ensembl	G12828.1	TATAAATTTATTCAATAAATATTTG	3	2	3	31	1	0.477121255	0	0.5	0.666666667	1	0	0	3	chr5:40762501-40762526	minimal	NA	NA	AUUUA	UAUU	minimal
chr5	-	43479115	43479139	intron	C5orf28	Ensembl	G12840.1	TTCATATTTATCTAATTATTTCCT	2	2	2	25	1	0.301029996	0	0	0	2	0	0	2	chr5:43479115-43479139	minimal	NA	NA	AUUUA	UAUU	minimal
chr5	-	43574057	43574093	repeat	LTR-LTR49-int	RepeatMasker	G12841.1	CTTTATTAAAATTAGCTTTAGCATTTATAATACACT	5	2	5	52	1	0.698970004	0	0.333333333	0.6	2	0	0	5	chr5:43574057-43574093	minimal	NA	NA	AUUUA	UAUU	minimal
chr5	-	46104894	46104914	NoAnnotation			G12844.1	TAATAAATTATTTTCTAGAT	3	2	2	28	0.666666667	0.301029996	0	0	0	3	1	0	2	chr5:46104894-46104914	minimal	NA	NA	NA	UAUU	minimal
chr5	-	56216608	56216633	3'utr	MIER3	Ensembl	G12859.1	TAAATTCTTCATATCTTTTTAGATC	7	4	7	79	1	0.84509804	0	0.166666667	0.285714286	5	0	0	7	chr5:56216608-56216633	NA	NA	NA	NA	NA	NA
chr1	-	87363034	87363058	intron	RP4-604K5.1	Ensembl	G1287.1	ATTTACACTATATTATATCTATTG	8	5	6	87	0.75	0.77815125	0	0	0	8	2	0	6	chr1:87363034-87363058	minimal	NA	NA	AUUUA	UAUU	minimal
chr5	-	60454540	60454584	3'utr	C5orf43	Ensembl	G12877.1	TCCAATAATTTTATTCACTGTTAGTATTTAATTCACTGTCAGCT	18	2	18	225	1	1.255272505	0	0.833333333	0.944444444	1	0	0	18	chr5:60454540-60454584	minimal	NA	NA	AUUUA	UAUU	minimal
chr5	-	60455156	60455181	3'utr	C5orf43	Ensembl	G12878.1	ATTTTCCATTTTTTAAAACATAATT	2	2	2	21	1	0.301029996	0	0	0	2	0	0	2	chr5:60455156-60455181	NA	NA	NA	NA	NA	NA
chr5	-	60455294	60455323	3'utr	C5orf43	Ensembl	G12880.1	TATATTAATTACATCTTTTATTATTATTG	29	8	20	370	0.64516129	0.823908741	0	0.272727273	0.483870968	16	9	2	20	chr5:60455294-60455323	minimal	NA	NA	NA	UAUU	minimal
chr5	-	64015992	64016014	NoAnnotation			G12884.1	ACTTAAATTCTATCACTATTTT	3	2	3	28	1	0.477121255	0	0.5	0.666666667	1	0	0	3	chr5:64015992-64016014	NA	NA	NA	NA	UAUU	minimal
chr5	-	64017986	64018011	3'utr	SREK1IP1	Ensembl	G12888.1	TAAATTTCCCATAATTTTAGCATAG	3	2	3	26	1	0.477121255	0	0	0	3	0	0	3	chr5:64017986-64018011	NA	NA	NA	NA	NA	NA
chr1	-	89318695	89318719	3'utr	GTF2B	Ensembl	G1289.1	ATTTAAATTTCTTATCAAATTTCT	5	2	3	61	0.6	0.477121255	0	0.666666667	0.8	1	2	0	3	chr1:89318695-89318719	minimal	NA	NA	AUUUA	NA	minimal
chr5	-	64828352	64828382	intron	CENPK	Ensembl	G12894.1	CCATACTATATTAATCTTTCTTATTTATTG	7	6	7	103	0.875	0.544068044	0	0.142857143	0.25	6	0	1	7	chr5:64828352-64828382	UUAUUUAUU	UUAUUUAUU	UAUUUAUU	AUUUA	UAUU	UUAUUUAUU
chr5	-	64962124	64962149	3'utr	SGTB	Ensembl	G12898.1	CATTATTTAATCTTTACTTAAAACT	3	2	3	31	1	0.477121255	0	0.5	0.666666667	1	0	0	3	chr5:64962124-64962149	minimal	NA	NA	AUUUA	UAUU	minimal
chr5	-	64964929	64964958	3'utr	SGTB	Ensembl	G12899.1	ACTTAAAATATTTTATTATAAATTAGATG	3	2	3	33	1	0.477121255	0	0.5	0.666666667	1	0	0	3	chr5:64964929-64964958	minimal	NA	NA	NA	UAUU	minimal
chr5	-	68659934	68659960	intron	TAF9	Ensembl	G12906.1	CTATCATACAACTACTCATTTTCCAT	2	2	2	15	1	0.301029996	0	0	0	2	0	0	2	chr5:68659934-68659960	NA	NA	NA	NA	NA	NA
chr5	-	74073842	74073868	3'utr	FAM169A	Ensembl	G12911.1	ATCCACACATCACCCATTTATATTAG	3	2	3	19	1	0.477121255	0	0.5	0.666666667	1	0	0	3	chr5:74073842-74073868	minimal	NA	NA	AUUUA	UAUU	minimal
chr5	-	74669294	74669325	3'utr	COL4A3BP	Ensembl	G12914.1	ATATCTTTATATTTCTATTATATTTTTTAGT	9	7	8	125	0.888888889	0.903089987	0	0.125	0.222222222	7	1	0	8	chr5:74669294-74669325	minimal	NA	NA	NA	UAUU	minimal
chr5	-	74976488	74976511	intron	POC5	Ensembl	G12916.1	CAACTTTTTTCTAATAATTTATC	2	2	2	22	1	0.301029996	0	0	0	2	0	0	2	chr5:74976488-74976511	minimal	NA	NA	AUUUA	NA	minimal
chr5	-	76369548	76369571	3'utr	ZBED3	Ensembl	G12919.1	TAATTACTAATCATTTATCTTTA	7	4	6	69	0.857142857	0.77815125	0	0.166666667	0.285714286	5	1	0	6	chr5:76369548-76369571	minimal	NA	NA	AUUUA	NA	minimal
chr1	-	91169157	91169184	NoAnnotation			G1292.1	TAATACAAATATTTCTTTATATTATTT	2	2	2	27	1	0.301029996	0	0	0	2	0	0	2	chr1:91169157-91169184	minimal	NA	NA	NA	UAUU	minimal
chr5	-	77003567	77003595	intron	TBCA	Ensembl	G12924.1	ACTAATCTTATATTAATTATATATTTAG	2	2	2	22	1	0.301029996	0	0	0	2	0	0	2	chr5:77003567-77003595	minimal	NA	NA	AUUUA	UAUU	minimal
chr5	-	77012277	77012308	intron	TBCA	Ensembl	G12925.1	CTTTTATCATCATATTTAATTTTTATTTATG	4	3	3	61	0.75	0.477121255	0	0	0	4	1	0	3	chr5:77012277-77012308	UUAUUUAU	NA	NA	AUUUA	UAUU	minimal
chr5	-	78730703	78730729	intron	HOMER1	Ensembl	G12932.1	TATTACAACTTTTTATATCATACCTG	2	2	2	22	1	0.301029996	0	0	0	2	0	0	2	chr5:78730703-78730729	minimal	NA	NA	NA	UAUU	minimal
chr5	-	78730948	78730973	intron	HOMER1	Ensembl	G12933.1	ATTTAAAACATTTTTAGTATTTATA	5	3	5	60	1	0.698970004	0	0.25	0.4	3	0	0	5	chr5:78730948-78730973	minimal	NA	NA	AUUUA	UAUU	minimal
chr5	-	79274451	79274478	repeat	DNA-MER103C	RepeatMasker	G12934.1	CACCTCTATTTTATACATCATTTCCCT	3	2	2	34	0.666666667	0.301029996	0	0	0	3	1	0	2	chr5:79274451-79274478	minimal	NA	NA	NA	UAUU	minimal
chr5	-	79275173	79275199	NoAnnotation			G12935.1	TTTACTTTTCAATATTTTCATATTTC	3	2	3	44	1	0.477121255	0	0.5	0.666666667	1	0	0	3	chr5:79275173-79275199	NA	NA	NA	NA	UAUU	minimal
chr5	-	79275507	79275536	NoAnnotation			G12936.1	ATTTAAAATATCTAATTATATTTTTTTCT	9	5	8	119	0.888888889	0.903089987	0	0.125	0.222222222	7	1	0	8	chr5:79275507-79275536	minimal	NA	NA	AUUUA	UAUU	minimal
chr5	-	79278105	79278126	NoAnnotation			G12937.1	TATTTAGGTAGTTATTTATAC	3	2	3	30	1	0.477121255	0	0.5	0.666666667	1	0	0	3	chr5:79278105-79278126	UUAUUUAU	NA	NA	AUUUA	UAUU	minimal
chr5	-	79279354	79279376	3'utr	MTX3	Ensembl	G12938.1	CCATCTATTTTTACTATTATTA	3	3	3	33	1	0.477121255	0	0	0	3	0	0	3	chr5:79279354-79279376	minimal	NA	NA	NA	UAUU	minimal
chr5	-	81545297	81545324	repeat	SINE-MIR	RepeatMasker	G12945.1	CTATTAGTATTTAACCCATTAATATCT	4	2	3	41	0.75	0.477121255	0	0	0	4	1	0	3	chr5:81545297-81545324	minimal	NA	NA	AUUUA	UAUU	minimal
chr5	-	81571888	81571915	3'utr	RPS23	Ensembl	G12947.1	AAAACACTGTAGTAATAAATTTTCATA	4	2	3	26	0.75	0.477121255	0	0	0	4	1	0	3	chr5:81571888-81571915	NA	NA	NA	NA	NA	NA
chr5	-	82685549	82685570	NoAnnotation			G12950.1	TATATTATTACTATTTAATTC	3	2	3	33	1	0.477121255	0	0.5	0.666666667	1	0	0	3	chr5:82685549-82685570	minimal	NA	NA	AUUUA	UAUU	minimal
chr5	-	86648142	86648170	NoAnnotation			G12954.1	TTTAACCTTCTATATATATATAATTAGA	2	2	2	22	1	0.301029996	0	0	0	2	0	0	2	chr5:86648142-86648170	NA	NA	NA	NA	NA	NA
chr5	-	87494684	87494707	3'utr	TMEM161B	Ensembl	G12956.1	TATTTCAACCCATCATATTCTTA	2	2	2	17	1	0.301029996	0	0	0	2	0	0	2	chr5:87494684-87494707	NA	NA	NA	NA	UAUU	minimal
chr5	-	87498185	87498209	3'utr	TMEM161B	Ensembl	G12957.1	TATCTAATACTAATACCTTAATAT	4	2	4	36	1	0.602059991	0	1	1	0	0	0	4	chr5:87498185-87498209	NA	NA	NA	NA	NA	NA
chr5	-	87502210	87502234	intron	TMEM161B	Ensembl	G12959.1	CATTATTTAAATTTAACCTTTTCT	2	2	2	23	1	0.301029996	0	0	0	2	0	0	2	chr5:87502210-87502234	minimal	NA	NA	AUUUA	UAUU	minimal
chr1	-	91378971	91378993	NoAnnotation			G1296.1	ATTTTACTTATTTAATTATGGG	6	2	6	66	1	0.77815125	0	1	1	0	0	0	6	chr1:91378971-91378993	minimal	NA	NA	AUUUA	UAUU	minimal
chr5	-	87516057	87516077	intron	TMEM161B	Ensembl	G12961.1	TTACTATTTATATATTATTG	4	2	3	45	0.75	0.477121255	0	0.333333333	0.5	2	1	0	3	chr5:87516057-87516077	minimal	NA	NA	AUUUA	UAUU	minimal
chr5	-	88017396	88017419	3'utr	MEF2C	Ensembl	G12962.1	CTTTCTAATATATATAATATTAT	7	5	7	72	1	0.84509804	0	0.166666667	0.285714286	5	0	0	7	chr5:88017396-88017419	minimal	NA	NA	NA	UAUU	minimal
chr5	-	89689824	89689845	3'utr	CETN3	Ensembl	G12963.1	TACCATCTTATATTCTATTTT	4	2	4	41	1	0.602059991	0	0.333333333	0.5	2	0	0	4	chr5:89689824-89689845	minimal	NA	NA	NA	UAUU	minimal
chr5	-	89811543	89811565	3'utr	AC027323.1	Ensembl	G12965.1	TAACTGTAGAACATTGTTAGCA	4	2	4	9	1	0.602059991	0	0.5	0.75	1	0	0	4	chr5:89811543-89811565	NA	NA	NA	NA	NA	NA
chr5	-	89811842	89811865	3'utr	AC027323.1	Ensembl	G12966.1	TATCTACTTCTAAAATTACCTAG	6	2	6	47	1	0.77815125	0	0.25	0.5	3	0	0	6	chr5:89811842-89811865	NA	NA	NA	NA	NA	NA
chr5	-	90666105	90666135	3'utr	ARRDC3	Ensembl	G12968.1	CTCTTAAAAATTATTTTTTTTATTATTATT	7	4	5	103	0.714285714	0.698970004	0	0.166666667	0.285714286	5	2	0	5	chr5:90666105-90666135	minimal	NA	NA	NA	UAUU	minimal
chr1	-	91381048	91381071	3'utr	ZNF644	Ensembl	G1297.1	CACCATTTTATTTCATGTAGTAT	3	2	3	29	1	0.477121255	0	0.5	0.666666667	1	0	0	3	chr1:91381048-91381071	minimal	NA	NA	NA	UAUU	minimal
chr5	-	93855099	93855124	3'utr	KIAA0825	Ensembl	G12970.1	ATTATTTCTAAAATTATCATTAGTT	3	2	3	32	1	0.477121255	0	0	0	3	0	0	3	chr5:93855099-93855124	minimal	NA	NA	NA	UAUU	minimal
chr5	-	94800206	94800233	3'utr	TTC37	Ensembl	G12972.1	CAACATTTTTTTAAACTATATTTATTC	7	2	2	71	0.285714286	0.301029996	0	0.2	0.428571429	4	5	0	2	chr5:94800206-94800233	minimal	NA	UAUUUAUU	AUUUA	UAUU	UAUUUAUU
chr5	-	94859733	94859755	intron	TTC37	Ensembl	G12974.1	AAAATATTTTTATATTTCCTTT	4	2	3	49	0.75	0.477121255	0	0.333333333	0.5	2	1	0	3	chr5:94859733-94859755	minimal	NA	NA	NA	UAUU	minimal
chr5	-	94883754	94883775	intron	TTC37	Ensembl	G12976.1	CTAATTTATTTAAAATTAATA	2	2	2	18	1	0.301029996	0	0	0	2	0	0	2	chr5:94883754-94883775	minimal	NA	NA	AUUUA	UAUU	minimal
chr5	-	94886055	94886083	intron	TTC37	Ensembl	G12977.1	TCATTATCATTACTATTTATTATTATTG	6	4	6	74	1	0.77815125	0	0.5	0.666666667	2	0	0	6	chr5:94886055-94886083	minimal	NA	UAUUUAUU	AUUUA	UAUU	UAUUUAUU
chr1	-	91381381	91381401	3'utr	ZNF644	Ensembl	G1298.1	TCTCATTTATATTATCTTCC	2	2	2	20	1	0.301029996	0	0	0	2	0	0	2	chr1:91381381-91381401	minimal	NA	NA	AUUUA	UAUU	minimal
chr5	-	96502530	96502552	intron	RIOK2	Ensembl	G12981.1	TTATTCCTCATATATTTTCCTA	3	2	2	32	0.666666667	0.301029996	0	0	0	3	1	0	2	chr5:96502530-96502552	minimal	NA	NA	NA	UAUU	minimal
chr1	-	91381446	91381473	3'utr	ZNF644	Ensembl	G1299.1	CCTCTTACTTTATTTAACATTGTAGAA	11	3	11	115	0.916666667	0.740362689	0	0.222222222	0.416666667	7	0	1	11	chr1:91381446-91381473	minimal	NA	NA	AUUUA	UAUU	minimal
chr5	-	101483432	101483456	NoAnnotation			G12994.1	ATACTATCATTACTCTTATTTATG	3	2	2	33	0.666666667	0.301029996	0	0	0	3	1	0	2	chr5:101483432-101483456	UUAUUUAU	NA	NA	AUUUA	UAUU	minimal
chr5	-	102074371	102074398	NoAnnotation			G12997.1	TTTAACTTAACTTTTCATTATTTATTT	3	2	2	39	0.666666667	0.301029996	0	0	0	3	1	0	2	chr5:102074371-102074398	UUAUUUAUU	UUAUUUAUU	UAUUUAUU	AUUUA	UAUU	UUAUUUAUU
chr5	-	102885093	102885117	3'utr	NUDT12	Ensembl	G12999.1	ATACTTAACATTTATTTAACTTAA	5	3	4	47	0.8	0.602059991	0	0	0	5	1	0	4	chr5:102885093-102885117	minimal	NA	NA	AUUUA	UAUU	minimal
chr1	+	2335164	2335191	repeat	Low_complexity-AT_rich	RepeatMasker	G13.1	AATTATAAATATATATTATATTTTAAT	7	5	7	79	1	0.84509804	0	0.2	0.428571429	4	0	0	7	chr1:2335164-2335191	minimal	NA	NA	NA	UAUU	minimal
chr1	-	91381589	91381611	3'utr	ZNF644	Ensembl	G1300.1	CTATTTACCCTTTACATTTTTG	6	2	4	66	0.666666667	0.602059991	0	0.666666667	0.833333333	1	2	0	4	chr1:91381589-91381611	minimal	NA	NA	AUUUA	UAUU	minimal
chr5	-	102885618	102885644	3'utr	NUDT12	Ensembl	G13000.1	TATAATCATTACCAATACTATTTATT	3	3	3	32	0.75	0.176091259	0	0	0	4	0	1	3	chr5:102885618-102885644	minimal	NA	UAUUUAUU	AUUUA	UAUU	UAUUUAUU
chr5	-	107006449	107006471	5'utr	EFNA5	Ensembl	G13008.1	TGGGCGCCTCTTTCCTTTCTCG	3	2	2	25	0.666666667	0.301029996	0	0	0	3	1	0	2	chr5:107006449-107006471	NA	NA	NA	NA	NA	NA
chr5	-	108670676	108670707	3'utr	PJA2	Ensembl	G13012.1	ACTTAACCTAATTTTATTTTTTTAACATTTT	14	8	12	187	0.8	0.77815125	0	0.071428571	0.133333333	13	2	1	12	chr5:108670676-108670707	minimal	NA	NA	NA	UAUU	minimal
chr5	-	108670712	108670738	3'utr	PJA2	Ensembl	G13013.1	CATTTATCTTATTTCTCTATTTTATG	20	7	17	251	0.85	1.230448921	0	0.416666667	0.65	7	3	0	17	chr5:108670712-108670738	minimal	NA	NA	AUUUA	UAUU	minimal
chr5	-	108671360	108671387	3'utr	PJA2	Ensembl	G13014.1	ATCTTTCCATATCATATTTCATTAATG	5	2	3	54	0.6	0.477121255	0	0.666666667	0.8	1	2	0	3	chr5:108671360-108671387	NA	NA	NA	NA	UAUU	minimal
chr5	-	108672837	108672864	3'utr	PJA2	Ensembl	G13016.1	CAAATAATTATATATAAATATATTTAA	5	4	5	47	1	0.698970004	0	0	0	5	0	0	5	chr5:108672837-108672864	minimal	NA	NA	AUUUA	UAUU	minimal
chr5	-	114545731	114545756	NoAnnotation			G13021.1	ATCTTTAGTTATTTATATTTAATCT	2	2	2	27	1	0.301029996	0	0	0	2	0	0	2	chr5:114545731-114545756	UUAUUUAU	NA	NA	AUUUA	UAUU	minimal
chr5	-	114566763	114566786	intron	PGGT1B	Ensembl	G13024.1	CAACTTATTTATTCATTTATTAT	3	2	3	35	1	0.477121255	0	0.5	0.666666667	1	0	0	3	chr5:114566763-114566786	UUAUUUAUU	UUAUUUAUU	UAUUUAUU	AUUUA	UAUU	UUAUUUAUU
chr1	-	91404228	91404251	coding	ZNF644	Ensembl	G1303.1	TAAATTTATTCCCTTTATTTAAG	4	3	3	43	0.75	0.477121255	0	0	0	4	1	0	3	chr1:91404228-91404251	minimal	NA	NA	AUUUA	UAUU	minimal
chr5	-	114914718	114914742	3'utr	TICAM2	Ensembl	G13031.1	CTTAATTTCTTTTTTCTTATTCCC	3	2	3	42	1	0.477121255	0	0	0	3	0	0	3	chr5:114914718-114914742	minimal	NA	NA	NA	UAUU	minimal
chr5	-	114950884	114950907	3'utr	TMED7	Ensembl	G13034.1	CATATTTTATTTCTGTAGTTTCT	5	4	5	61	1	0.698970004	0	0.25	0.4	3	0	0	5	chr5:114950884-114950907	minimal	NA	NA	NA	UAUU	minimal
chr5	-	115165488	115165516	3'utr	ATG12	Ensembl	G13040.1	TACTTTTTCAAATCATATTTAATTATTT	9	4	9	107	1	0.954242509	0	0.8	0.888888889	1	0	0	9	chr5:115165488-115165516	minimal	NA	NA	AUUUA	UAUU	minimal
chr5	-	115781550	115781573	3'utr	SEMA6A	Ensembl	G13045.1	ACTCTTCCAAATATCATCCTATG	3	3	3	19	1	0.477121255	0	0	0	3	0	0	3	chr5:115781550-115781573	NA	NA	NA	NA	NA	NA
chr5	-	118239551	118239578	intron	DTWD2	Ensembl	G13048.1	ATAACTTATTTCTTTTTAACTCTATTT	2	2	2	27	1	0.301029996	0	0	0	2	0	0	2	chr5:118239551-118239578	minimal	NA	NA	NA	UAUU	minimal
chr5	-	123939338	123939359	NoAnnotation			G13055.1	TTCCTATACTATATAATATTG	4	2	4	36	1	0.602059991	0	0.5	0.75	1	0	0	4	chr5:123939338-123939359	NA	NA	NA	NA	UAUU	minimal
chr5	-	130757423	130757449	NoAnnotation			G13064.1	TTCATAATAACTTATTTATTTCTAGT	3	2	3	37	1	0.477121255	0	0.5	0.666666667	1	0	0	3	chr5:130757423-130757449	UUAUUUAUU	UUAUUUAUU	UAUUUAUU	AUUUA	UAUU	UUAUUUAUU
chr5	-	130759660	130759681	3'utr	RAPGEF6	Ensembl	G13065.1	TAAAAATACCATTTATTATTA	3	2	3	24	0.75	0.176091259	0	0.333333333	0.5	2	0	1	3	chr5:130759660-130759681	minimal	NA	NA	AUUUA	UAUU	minimal
chr5	-	130761672	130761693	3'utr	RAPGEF6	Ensembl	G13066.1	CAAATTAAATATATTTTATAT	5	2	2	45	0.4	0.301029996	0	0.25	0.4	3	3	0	2	chr5:130761672-130761693	minimal	NA	NA	NA	UAUU	minimal
chr5	-	130797814	130797836	intron	RAPGEF6	Ensembl	G13067.1	CTCTTATTTAATCATATTTATG	3	2	3	33	1	0.477121255	0	0.5	0.666666667	1	0	0	3	chr5:130797814-130797836	minimal	NA	NA	AUUUA	UAUU	minimal
chr5	-	130977749	130977771	3'utr	FNIP1	Ensembl	G13072.1	AATTAAAACTAATTTTTTCTTG	3	2	2	31	0.666666667	0.301029996	0	0	0	3	1	0	2	chr5:130977749-130977771	NA	NA	NA	NA	NA	NA
chr5	-	130979594	130979614	3'utr	FNIP1	Ensembl	G13073.1	ATACTACTTTATACCATTTG	6	2	5	49	0.833333333	0.698970004	0	0.333333333	0.666666667	2	1	0	5	chr5:130979594-130979614	minimal	NA	NA	NA	NA	NA
chr5	-	130982382	130982407	intron	FNIP1	Ensembl	G13074.1	TATCCATATATTACTCCTTCCCCCC	2	2	2	16	1	0.301029996	0	0	0	2	0	0	2	chr5:130982382-130982407	NA	NA	NA	NA	UAUU	minimal
chr5	-	131032307	131032332	intron	FNIP1	Ensembl	G13075.1	CTAACAAATAATTTTAATTTAATAT	3	2	3	26	1	0.477121255	0	0.5	0.666666667	1	0	0	3	chr5:131032307-131032332	minimal	NA	NA	AUUUA	NA	minimal
chr5	-	131051459	131051482	intron	FNIP1	Ensembl	G13076.1	ACATCCTATTATTTATTTTTTAT	3	3	3	38	1	0.477121255	0	0	0	3	0	0	3	chr5:131051459-131051482	UUAUUUAUU	UUAUUUAUU	UAUUUAUU	AUUUA	UAUU	UUAUUUAUU
chr5	-	132029122	132029144	3'utr	KIF3A	Ensembl	G13077.1	TATTCTCTTTTCCCTTTAATTT	3	2	3	38	1	0.477121255	0	0.5	0.666666667	1	0	0	3	chr5:132029122-132029144	NA	NA	NA	NA	UAUU	minimal
chr5	-	132030722	132030748	3'utr	KIF3A	Ensembl	G13078.1	TATTTATTAAATTAATATTATTTTAA	4	2	2	45	0.75	0.477121255	0	0	0	4	1	0	3	chr5:132030722-132030748	minimal	NA	UAUUUAUU	AUUUA	UAUU	UAUUUAUU
chr5	-	132039612	132039633	intron	KIF3A	Ensembl	G13079.1	ACATATATATTTTTTAATTTG	3	2	2	34	0.5	0	0	0	0	4	1	1	2	chr5:132039612-132039633	NA	NA	NA	NA	UAUU	minimal
chr5	-	132093858	132093881	3'utr	SEPT8	Ensembl	G13080.1	CCTATCATATACAGGGAGAGGTG	7	2	3	29	0.428571429	0.477121255	0	0.2	0.428571429	4	4	0	3	chr5:132093858-132093881	NA	NA	NA	NA	NA	NA
chr5	-	132213131	132213154	3'utr	AFF4	Ensembl	G13081.1	CAACTATTTCCACATTATTTATT	22	4	12	223	0.5	0.602059991	0	0.4	0.75	6	10	2	12	chr5:132213131-132213154	UUAUUUAUU	UUAUUUAUU	UAUUUAUU	AUUUA	UAUU	UUAUUUAUU
chr5	-	132216296	132216318	3'utr	AFF4	Ensembl	G13085.1	CTTTATTACCTAATATCTTTTT	4	2	2	47	0.5	0.301029996	0	0	0	4	2	0	2	chr5:132216296-132216318	minimal	NA	NA	NA	UAUU	minimal
chr5	-	133529805	133529838	NoAnnotation			G13087.1	TACATTTTATTTCTACTTTTTATTATATATATT	40	10	34	589	0.790697674	0.929418926	0	0.176470588	0.348837209	28	6	3	34	chr5:133529805-133529838	minimal	NA	NA	NA	UAUU	minimal
chr5	-	133529860	133529891	NoAnnotation			G13088.1	ATTTCTATATTTTTTCCAATTACATTTAAAG	6	3	6	67	1	0.77815125	0	0.5	0.666666667	2	0	0	6	chr5:133529860-133529891	minimal	NA	NA	AUUUA	UAUU	minimal
chr5	-	137087162	137087188	3'utr	HNRNPA0	Ensembl	G13098.1	ATGTTAATATTTAACTTAAATATTTG	13	4	11	138	0.846153846	1.041392685	0	0.2	0.384615385	8	2	0	11	chr5:137087162-137087188	minimal	NA	NA	AUUUA	UAUU	minimal
chr5	-	137088317	137088339	3'utr	HNRNPA0	Ensembl	G13100.1	TTTTATTTTTAATAAATCATTG	10	5	10	120	1	1	0	0.428571429	0.6	4	0	0	10	chr5:137088317-137088339	minimal	NA	NA	NA	UAUU	minimal
chr5	-	137088568	137088593	3'utr	HNRNPA0	Ensembl	G13103.1	ACTCTATTTTTTTATTATTACTTGG	60	9	54	806	0.9	1.73239376	0	0.458333333	0.783333333	13	6	0	54	chr5:137088568-137088593	minimal	NA	NA	NA	UAUU	minimal
chr5	-	137218799	137218824	NoAnnotation			G13105.1	AACTCTTAATTTCTATATTTAGAAC	3	2	3	30	1	0.477121255	0	0	0	3	0	0	3	chr5:137218799-137218824	minimal	NA	NA	AUUUA	UAUU	minimal
chr5	-	137331109	137331132	intron	FAM13B	Ensembl	G13108.1	CATATTTTAGTAATTTCATATTT	2	2	2	23	1	0.301029996	0	0	0	2	0	0	2	chr5:137331109-137331132	NA	NA	NA	NA	UAUU	minimal
chr1	-	91482249	91482272	intron	ZNF644	Ensembl	G1311.1	TCTATCAATTATTTTATCTAATT	3	3	3	28	1	0.477121255	0	0	0	3	0	0	3	chr1:91482249-91482272	minimal	NA	NA	NA	UAUU	minimal
chr5	-	137891189	137891211	3'utr	HSPA9	Ensembl	G13110.1	AAACTTAGCTATTTATATTAGG	5	2	5	40	0.714285714	0.22184875	0	0.666666667	0.857142857	1	0	2	5	chr5:137891189-137891211	minimal	NA	NA	AUUUA	UAUU	minimal
chr5	-	139713218	139713245	3'utr	HBEGF	Ensembl	G13114.1	TTTTTAACAATCTAACAATAATATTTC	2	2	2	22	1	0.301029996	0	0	0	2	0	0	2	chr5:139713218-139713245	NA	NA	NA	NA	UAUU	minimal
chr5	-	139713266	139713294	3'utr	HBEGF	Ensembl	G13115.1	CCTCTTAAATTATATATTTATTTTATTC	22	5	20	270	0.833333333	0.823908741	0	0.4	0.625	9	2	2	20	chr5:139713266-139713294	minimal	NA	UAUUUAUU	AUUUA	UAUU	UAUUUAUU
chr5	-	140698281	140698306	3'utr	TAF7	Ensembl	G13119.1	TTCAACCTTAATTATAGCTTCATTG	3	2	3	27	1	0.477121255	0	0	0	3	0	0	3	chr5:140698281-140698306	minimal	NA	NA	NA	NA	NA
chr5	-	142659923	142659947	3'utr	NR3C1	Ensembl	G13122.1	AACTTCTAATATATTTTTATATTT	5	3	5	57	1	0.698970004	0	0	0	5	0	0	5	chr5:142659923-142659947	minimal	NA	NA	NA	UAUU	minimal
chr5	-	142660029	142660057	3'utr	NR3C1	Ensembl	G13123.1	TAAACTCAAAACTTAACATATTTACTAA	8	3	8	62	1	0.903089987	0	0.4	0.625	3	0	0	8	chr5:142660029-142660057	minimal	NA	NA	AUUUA	UAUU	minimal
chr5	-	142660869	142660898	3'utr	NR3C1	Ensembl	G13124.1	CTCATTTTTTCTTACATAATTTTTTATTC	3	3	3	41	1	0.477121255	0	0	0	3	0	0	3	chr5:142660869-142660898	minimal	NA	NA	NA	UAUU	minimal
chr5	-	143538828	143538859	3'utr	YIPF5	Ensembl	G13130.1	CTTATTAAAACTTTCCCAATTAATTTTAACT	5	3	5	49	1	0.698970004	0	0	0	5	0	0	5	chr5:143538828-143538859	minimal	NA	NA	NA	UAUU	minimal
chr5	-	145471054	145471084	intron	PLAC8L1	Ensembl	G13133.1	ATCTTTTTCTCTATATTTCTCTATATTTAT	2	2	2	31	1	0.301029996	0	0	0	2	0	0	2	chr5:145471054-145471084	minimal	NA	NA	AUUUA	UAUU	minimal
chr5	-	145521363	145521389	intron	LARS	Ensembl	G13134.1	TTATTACTTACCTAATTTATTTATTT	5	2	2	77	0.4	0.301029996	0	0.25	0.4	3	3	0	2	chr5:145521363-145521389	UUAUUUAUU	UUAUUUAUU	UAUUUAUU	AUUUA	UAUU	UUAUUUAUU
chr5	-	145526038	145526063	intron	LARS	Ensembl	G13135.1	TTCTAACCTCTATTTTATTTTATTT	3	2	3	43	1	0.477121255	0	0.5	0.666666667	1	0	0	3	chr5:145526038-145526063	minimal	NA	NA	NA	UAUU	minimal
chr1	-	91852782	91852953	rRNA	rRNA-LSU-rRNA_Hsa	RepeatMasker	G1315.1	TTTTAAGCAGGAGGTGTCAGAAAAGTTACCACAGGGATAACTGGCTTGTGGCGGCCAAGCGTTCATAGCGACGTCGCTTTTTGATCCTTCGATGTCGGCTCTTCCTATCATTGTGAAGCAGAATTCACCAAGCGTTGGATTGTTCACCCACTAATAGGGAACGTGAGCTGG	6679	41	293	50405	0.033114828	-0.869592113	0.06272604	0.393788131	0.876469259	1093	6386	2169	293	chr1:91852782-91852953	NA	NA	NA	NA	NA	NA
chr1	-	91852954	91853046	rRNA	rRNA-LSU-rRNA_Hsa	RepeatMasker	G1315.2	TGGAGCAGAAGGGCAAAAGCTCGCTTGATCTTGATTTTCAGTACGAATACAGACCGTGAAAGCGGGGCCTCACGATCCTTCTGACCTTTTGG	3238	21	104	25920	0.02723226	-0.747889645	0.117831893	0.342178771	0.876669285	471	3134	581	104	chr1:91852954-91853046	NA	NA	NA	NA	NA	NA
chr5	-	156560405	156560428	NoAnnotation			G13153.1	TTCTCTTATTTAATCCTTAGAAC	3	2	3	27	1	0.477121255	0	0	0	3	0	0	3	chr5:156560405-156560428	minimal	NA	NA	AUUUA	UAUU	minimal
chr5	-	157213334	157213364	3'utr	CLINT1	Ensembl	G13155.1	ATAAAACTTTATTTCCATTATATTCATAAT	4	2	4	40	1	0.602059991	0	0.5	0.75	1	0	0	4	chr5:157213334-157213364	minimal	NA	NA	NA	UAUU	minimal
chr5	-	157214041	157214067	3'utr	CLINT1	Ensembl	G13156.1	CTATTATACTATCCAAATTTTTATTG	3	2	3	36	1	0.477121255	0	0.5	0.666666667	1	0	0	3	chr5:157214041-157214067	minimal	NA	NA	NA	UAUU	minimal
chr1	-	91853094	91853149	rRNA	rRNA-LSU-rRNA_Hsa	RepeatMasker	G1316.1	TTCCGGGGACAGTGCCAGGTGGGGAGTTTGACTGGGGCTGTACACCTGTCAAACG	628	8	558	2136	0.119537275	-0.859854652	0.011139674	0.442105263	0.988646101	53	70	4040	558	chr1:91853094-91853149	NA	NA	NA	NA	NA	NA
chr5	-	157253010	157253035	intron	CLINT1	Ensembl	G13160.1	TTCCATAATATTTATCTATTTTATC	2	2	2	25	1	0.301029996	0	0	0	2	0	0	2	chr5:157253010-157253035	minimal	NA	NA	AUUUA	UAUU	minimal
chr1	-	92148072	92148098	3'utr	TGFBR3	Ensembl	G1317.1	CCTTAAATATATCCCATATATTTAAT	5	2	5	44	1	0.698970004	0	0.25	0.4	3	0	0	5	chr1:92148072-92148098	minimal	NA	NA	AUUUA	UAUU	minimal
chr5	-	159830179	159830204	3'utr	SLU7	Ensembl	G13170.1	TTTATTCTTCTTGCTGCCTGGCTTT	5	4	4	62	0.8	0.602059991	0	0	0	5	1	0	4	chr5:159830179-159830204	minimal	NA	NA	NA	UAUU	minimal
chr5	-	162880215	162880241	NoAnnotation			G13174.1	ACATTTTATTCAATATCCTATTTATG	5	4	5	54	1	0.698970004	0	0	0	5	0	0	5	chr5:162880215-162880241	minimal	NA	NA	AUUUA	UAUU	minimal
chr5	-	162880695	162880725	3'utr	NUDCD2	Ensembl	G13175.1	CATTTTACTAATTCCATATTTAACCATATT	28	8	26	278	0.896551724	1.113943352	0	0.3	0.517241379	14	2	1	26	chr5:162880695-162880725	minimal	NA	NA	AUUUA	UAUU	minimal
chr5	-	167975524	167975559	3'utr	PANK3	Ensembl	G13178.1	ATGTTAGAATCATACTTTTTATTTTCTACTTTCTA	30	10	27	384	0.870967742	1.130333768	0	0.24	0.387096774	19	3	1	27	chr5:167975524-167975559	minimal	NA	NA	NA	UAUU	minimal
chr5	-	167975825	167975853	3'utr	PANK3	Ensembl	G13180.1	CCATAAATTTTATTCATAATAAACTAAG	8	7	8	69	1	0.903089987	0	0.142857143	0.25	6	0	0	8	chr5:167975825-167975853	minimal	NA	NA	NA	UAUU	minimal
chr5	-	167976508	167976529	3'utr	PANK3	Ensembl	G13182.1	ATATTATTAAATTTTTTATTG	9	4	6	111	0.666666667	0.77815125	0	0.5	0.666666667	3	3	0	6	chr5:167976508-167976529	minimal	NA	NA	NA	UAUU	minimal
chr5	-	167977848	167977875	repeat	SINE-MIR3	RepeatMasker	G13184.1	TCTTGCCTCTTTGAACATTATTTTTAT	2	2	2	23	1	0.301029996	0.5	0	0	2	0	0	2	chr5:167977848-167977875	minimal	NA	NA	NA	UAUU	minimal
chr5	-	167992149	167992175	intron	PANK3	Ensembl	G13190.1	TTTAAATTATACTTAATTAGTACTTT	26	2	26	264	1	1.414973348	0	0.4	0.769230769	6	0	0	26	chr5:167992149-167992175	minimal	NA	NA	NA	NA	NA
chr5	-	171423810	171423833	intron	FBXW11	Ensembl	G13194.1	AAAAATATTTTCCCTTATTTATT	2	2	2	22	1	0.301029996	0	0	0	2	0	0	2	chr5:171423810-171423833	UUAUUUAUU	UUAUUUAUU	UAUUUAUU	AUUUA	UAUU	UUAUUUAUU
chr5	-	171637177	171637201	3'utr	UBTD2	Ensembl	G13195.1	CTTTAACTACTTCCTTATTTTTAT	4	2	4	50	1	0.602059991	0	1	1	0	0	0	4	chr5:171637177-171637201	minimal	NA	NA	NA	UAUU	minimal
chr5	-	172744112	172744136	3'utr	STC2	Ensembl	G13196.1	ATTTCACTTTTTTTATTTATCCAG	56	11	50	734	0.892857143	1.698970004	0	0.7	0.892857143	6	6	0	50	chr5:172744112-172744136	UUAUUUAU	NA	NA	AUUUA	UAUU	minimal
chr1	-	93071929	93071955	intron	EVI5	Ensembl	G1320.1	TAACTAAATTTAATCTTTTATTTATT	2	2	2	28	1	0.301029996	0	0	0	2	0	0	2	chr1:93071929-93071955	UUAUUUAUU	UUAUUUAUU	UAUUUAUU	AUUUA	UAUU	UUAUUUAUU
chr5	-	174542072	174542106	rRNA	rRNA-SSU-rRNA_Hsa	RepeatMasker	G13201.1	TGGTGGTGCATGGCCATTCTTAGTTGGTGGAGTG	26	3	3	180	0.063829787	-0.865301426	0.234042553	0.333333333	0.617021277	18	23	21	3	chr5:174542072-174542106	NA	NA	NA	NA	NA	NA
chr5	-	175819480	175819502	3'utr	CLTB	Ensembl	G13202.1	ACTCTTTTTACACTTATTTATT	3	2	3	36	0.75	0.176091259	0	0.333333333	0.5	2	0	1	3	chr5:175819480-175819502	UUAUUUAUU	UUAUUUAUU	UAUUUAUU	AUUUA	UAUU	UUAUUUAUU
chr5	-	175953762	175953785	3'utr	RNF44	Ensembl	G13204.1	CAATCATTATTTTTTTTAATATT	5	2	4	64	0.8	0.602059991	0	0.25	0.4	3	1	0	4	chr5:175953762-175953785	minimal	NA	NA	NA	UAUU	minimal
chr5	-	178030533	178030556	3'utr	CLK4	Ensembl	G13209.1	TCAACTAAACATTCTAATATTTT	7	3	6	55	0.857142857	0.77815125	0	0.166666667	0.285714286	5	1	0	6	chr5:178030533-178030556	NA	NA	NA	NA	UAUU	minimal
chr5	-	178138928	178138962	3'utr	ZNF354A	Ensembl	G13212.1	TAATAATTTAGCCCTCATTAGGTATTTAATTCCA	6	2	6	49	1	0.77815125	0	0.2	0.333333333	4	0	0	6	chr5:178138928-178138962	minimal	NA	NA	AUUUA	UAUU	minimal
chr5	-	179662860	179662882	3'utr	MAPK9	Ensembl	G13217.1	ATCATATCTTATTCCCTTTTAT	2	2	2	21	1	0.301029996	0	0	0	2	0	0	2	chr5:179662860-179662882	minimal	NA	NA	NA	UAUU	minimal
chr5	-	180270328	180270360	NoAnnotation			G13218.1	ATTCTATTCATACTCTATTTTTCCATCTTTTG	5	3	5	63	1	0.698970004	0	0.25	0.4	3	0	0	5	chr5:180270328-180270360	NA	NA	NA	NA	UAUU	minimal
chr5	-	180615455	180615488	tRNA	tRNA-tRNA-Val-GTY	RepeatMasker	G13220.1	GTTTCCGTAGTGTAGTGGTCATCACGTTCGCCT	55	3	3	551	0.04109589	-0.801632346	0.520547945	0.333333333	0.671232877	24	52	18	3	chr5:180615455-180615488	NA	NA	NA	NA	NA	NA
chr6	+	1395676	1395699	3'utr	FOXF2	Ensembl	G13228.1	TTTTCTACCACCATATTTTAAAG	2	2	2	15	1	0.301029996	1	0	0	2	0	0	2	chr6:1395676-1395699	NA	NA	NA	NA	UAUU	minimal
chr6	+	1612520	1612540	3'utr	FOXC1	Ensembl	G13230.1	AAAACTCTATTTTCTTAACC	6	4	5	43	0.833333333	0.698970004	0.666666667	0.2	0.333333333	4	1	0	5	chr6:1612520-1612540	NA	NA	NA	NA	UAUU	minimal
chr6	+	1612839	1612864	3'utr	FOXC1	Ensembl	G13232.1	CAACATAGTAATTTATTTTTAATTT	35	6	34	398	0.944444444	1.230448921	0.027777778	0.4	0.75	9	1	1	34	chr6:1612839-1612864	minimal	NA	NA	AUUUA	UAUU	minimal
chr6	+	1612966	1613008	3'utr	FOXC1	Ensembl	G13233.1	AAACTGTATTAATCTTATTCTATCCTCTTTTCTTTCTTTTTG	111	16	83	1532	0.715517241	1.140926842	0.00862069	0.402985075	0.655172414	40	28	5	83	chr6:1612966-1613008	minimal	NA	NA	NA	UAUU	minimal
chr6	+	1613028	1613055	3'utr	FOXC1	Ensembl	G13234.1	TTTATTAATAAATTACCATTCAGTTTG	5	4	5	46	0.833333333	0.397940009	0.333333333	0.2	0.333333333	4	0	1	5	chr6:1613028-1613055	minimal	NA	NA	NA	UAUU	minimal
chr6	+	1613587	1613614	3'utr	FOXC1	Ensembl	G13237.1	TATATAATTCTCCCCCATTTACAATCC	9	5	9	72	1	0.954242509	0	0.125	0.222222222	7	0	0	9	chr6:1613587-1613614	minimal	NA	NA	AUUUA	NA	minimal
chr1	-	93617919	93617941	3'utr	TMED5	Ensembl	G1324.1	CTTTTTTTAATTTCACTATTCC	7	3	7	84	1	0.84509804	0	0.4	0.571428571	3	0	0	7	chr1:93617919-93617941	NA	NA	NA	NA	UAUU	minimal
chr6	+	4428285	4428317	rRNA	rRNA-5S	RepeatMasker	G13244.1	ACCGCCTGGGAATACCGGGTGCTGTAGGCTTA	560	4	13	3907	0.0203125	-0.794541667	0	0.407407407	0.95	32	547	80	13	chr6:4428285-4428317	NA	NA	NA	NA	NA	NA
chr6	+	7413246	7413268	repeat	Low_complexity-AT_rich	RepeatMasker	G13249.1	TTTTTTATTATTATTTAATATT	3	2	2	46	1	0.477121255	0	0	0	3	0	0	3	chr6:7413246-7413268	minimal	NA	NA	AUUUA	UAUU	minimal
chr1	-	93618936	93618961	3'utr	TMED5	Ensembl	G1325.1	TACATATTTATTAAAAATTTTTATT	4	3	3	46	0.75	0.477121255	0	0	0	4	1	0	3	chr1:93618936-93618961	minimal	NA	UAUUUAUU	AUUUA	UAUU	UAUUUAUU
chr6	+	7417917	7417950	repeat	Low_complexity-AT_rich	RepeatMasker	G13250.1	AACTTTGTACATTTTTATTTTTATATTTTTTTC	8	6	8	137	1	0.903089987	0	0.142857143	0.25	6	0	0	8	chr6:7417917-7417950	minimal	NA	NA	NA	UAUU	minimal
chr6	+	7989860	7989887	NoAnnotation			G13258.1	CTATTTTTTTCATAATTTACTATTTAT	11	4	4	172	0.333333333	0.301029996	0.333333333	0.222222222	0.416666667	7	7	1	4	chr6:7989860-7989887	minimal	NA	NA	AUUUA	UAUU	minimal
chr1	-	93619457	93619481	3'utr	TMED5	Ensembl	G1327.1	ACACATTTTCTCTAACCCTTAACT	2	2	2	15	1	0.301029996	0	0	0	2	0	0	2	chr1:93619457-93619481	NA	NA	NA	NA	NA	NA
chr6	+	11136673	11136702	3'utr	RP4-761I2.2	Ensembl	G13271.1	ACTAGTCATCACAAAATATCTATTTAACC	10	4	9	72	0.909090909	0.698970004	0	0.222222222	0.363636364	7	0	1	10	chr6:11136673-11136702	minimal	NA	NA	AUUUA	UAUU	minimal
chr6	+	11137097	11137124	3'utr	RP4-761I2.2	Ensembl	G13273.1	TACTGGGAGGATATTTAAATTAGATTT	3	2	3	27	1	0.477121255	0	0	0	3	0	0	3	chr6:11137097-11137124	minimal	NA	NA	AUUUA	UAUU	minimal
chr6	+	11138918	11138939	3'utr	RP4-761I2.2	Ensembl	G13274.1	TTTTAACTTTCACTTTAAACT	4	3	3	39	0.75	0.477121255	0	0	0	4	1	0	3	chr6:11138918-11138939	NA	NA	NA	NA	NA	NA
chr6	+	13621098	13621118	3'utr	NOL7	Ensembl	G13278.1	AATTTATCTAATAAATCATT	3	2	3	24	1	0.477121255	0	0.5	0.666666667	1	0	0	3	chr6:13621098-13621118	minimal	NA	NA	AUUUA	NA	minimal
chr6	+	13632838	13632862	NoAnnotation			G13279.1	TACATTTAGTAACTATTCCCTAAT	4	2	3	31	1	0.602059991	0	0.333333333	0.5	2	0	0	4	chr6:13632838-13632862	minimal	NA	NA	AUUUA	UAUU	minimal
chr1	-	93619728	93619751	3'utr	TMED5	Ensembl	G1328.1	CCCAACTTTTCTCTATTTACATA	2	2	2	17	1	0.301029996	0	0	0	2	0	0	2	chr1:93619728-93619751	minimal	NA	NA	AUUUA	UAUU	minimal
chr6	+	15246343	15246366	intron	JARID2	Ensembl	G13282.1	ACTTCCAACATTTTTTATTTATC	3	3	3	33	1	0.477121255	0	0	0	3	0	0	3	chr6:15246343-15246366	UUAUUUAU	NA	NA	AUUUA	UAUU	minimal
chr6	+	16148308	16148336	3'utr	MYLIP	Ensembl	G13285.1	TCAAATATTAAAACTCTACTTTTTTATG	22	8	13	217	0.481481481	0.335792102	0.037037037	0.3	0.481481481	14	9	5	13	chr6:16148308-16148336	minimal	NA	NA	NA	UAUU	minimal
chr6	+	17609520	17609548	3'utr	FAM8A1	Ensembl	G13288.1	CATATTCACATACTACTTTCCTTATATT	20	5	19	178	0.904761905	0.977723605	0	0.285714286	0.523809524	10	1	1	19	chr6:17609520-17609548	minimal	NA	NA	NA	UAUU	minimal
chr1	-	94335351	94335373	3'utr	DNTTIP2	Ensembl	G1329.1	CTCCTTTATTTACTTATTAAAG	4	2	4	40	1	0.602059991	0	0.5	0.75	1	0	0	4	chr1:94335351-94335373	minimal	NA	NA	AUUUA	UAUU	minimal
chr6	+	20492742	20492770	3'utr	E2F3	Ensembl	G13296.1	CTTTTCCCCATTTCCCATATTTATCTCA	19	7	16	213	0.761904762	0.726998728	0	0.176470588	0.333333333	14	3	2	16	chr6:20492742-20492770	minimal	NA	NA	AUUUA	UAUU	minimal
chr6	+	20493332	20493356	3'utr	E2F3	Ensembl	G13297.1	TCTACTCACATTTTCATTATTTAG	31	7	29	322	0.935483871	1.462397998	0.161290323	0.5	0.709677419	9	2	0	29	chr6:20493332-20493356	minimal	NA	NA	AUUUA	UAUU	minimal
chr6	+	20622306	20622333	intron	CDKAL1	Ensembl	G13299.1	CTCTAATTTATTACAACTCCTAATATT	3	2	3	33	1	0.477121255	0	0.5	0.666666667	1	0	0	3	chr6:20622306-20622333	minimal	NA	NA	AUUUA	UAUU	minimal
chr1	+	38268762	38268787	repeat	Low_complexity-AT_rich	RepeatMasker	G133.1	TATAATTAACTATAATTTATTTTAT	4	4	4	47	1	0.602059991	0.25	0	0	4	0	0	4	chr1:38268762-38268787	minimal	NA	NA	AUUUA	UAUU	minimal
chr6	+	21597233	21597254	3'utr	SOX4	Ensembl	G13302.1	ATTTTTTTCTTCTCTTAATCG	12	5	12	144	1	1.079181246	1	0.6	0.833333333	2	0	0	12	chr6:21597233-21597254	NA	NA	NA	NA	NA	NA
chr6	+	21597272	21597296	3'utr	SOX4	Ensembl	G13303.1	ATTATTTCAATGGTGGGGTTAATA	5	2	4	36	1	0.698970004	0.2	0.25	0.4	3	0	0	5	chr6:21597272-21597296	minimal	NA	NA	NA	UAUU	minimal
chr6	+	21597655	21597676	repeat	Low_complexity-T-rich	RepeatMasker	G13304.1	CCAAACATATTTTTTCTTTTG	4	3	4	40	1	0.602059991	1	0.333333333	0.5	2	0	0	4	chr6:21597655-21597676	NA	NA	NA	NA	UAUU	minimal
chr6	+	21597814	21597855	repeat	Low_complexity-AT_rich	RepeatMasker	G13305.1	AAGGGCTAGAGTTTTAACTTTTAATTTTTTATATTTAAATG	64	13	57	1005	0.876923077	1.45484486	0.076923077	0.276595745	0.476923077	34	7	1	57	chr6:21597814-21597855	minimal	NA	NA	AUUUA	UAUU	minimal
chr6	+	21598393	21598415	3'utr	SOX4	Ensembl	G13307.1	ACTATTTAATCCTTTCTACTTG	18	4	15	181	0.789473684	0.875061263	0.578947368	0.363636364	0.631578947	7	3	1	15	chr6:21598393-21598415	minimal	NA	NA	AUUUA	UAUU	minimal
chr6	+	23450892	23450913	NoAnnotation			G13309.1	TCTGGAATTTAGGACGTGAAT	4	2	4	21	1	0.602059991	0	0.5	0.75	1	0	0	4	chr6:23450892-23450913	minimal	NA	NA	AUUUA	NA	minimal
chr1	-	94354274	94354295	3'utr	GCLM	Ensembl	G1331.1	CAATATATTTTTCCTTTATTT	2	2	2	23	1	0.301029996	0	0	0	2	0	0	2	chr1:94354274-94354295	minimal	NA	NA	NA	UAUU	minimal
chr6	+	26174312	26174358	NoAnnotation			G13318.1	AATACTAAACTTCCTTCTATTCTTAGAATAAACCCTATATAATCAG	6	2	6	49	1	0.77815125	0.166666667	0.25	0.5	3	0	0	6	chr6:26174312-26174358	NA	NA	NA	NA	UAUU	minimal
chr6	+	26175010	26175033	NoAnnotation			G13319.1	TCATTCTTTATATCTCCCTTTTT	4	2	4	52	1	0.602059991	0.5	1	1	0	0	0	4	chr6:26175010-26175033	minimal	NA	NA	NA	NA	NA
chr6	+	26175464	26175488	NoAnnotation			G13320.1	TTTTATTATTCTATTTTTTATTTC	7	4	5	116	0.714285714	0.698970004	0	0.166666667	0.285714286	5	2	0	5	chr6:26175464-26175488	minimal	NA	NA	NA	UAUU	minimal
chr6	+	26546697	26546719	3'utr	HMGN4	Ensembl	G13325.1	CCTCTTTCATAAATTAAATTTT	4	2	3	39	0.75	0.477121255	0.25	0	0	4	1	0	3	chr6:26546697-26546719	NA	NA	NA	NA	NA	NA
chr6	+	27684087	27684110	repeat	LTR-MLT2B4	RepeatMasker	G13330.1	TTTTCTCTTACACTAAACTATTG	3	3	3	27	1	0.477121255	0.666666667	0	0	3	0	0	3	chr6:27684087-27684110	NA	NA	NA	NA	UAUU	minimal
chr6	+	28122330	28122351	3'utr	ZNF192	Ensembl	G13334.1	CATTTTTTTATTCTAATATTC	3	2	2	37	1	0.477121255	0.333333333	0	0	3	0	0	3	chr6:28122330-28122351	minimal	NA	NA	NA	UAUU	minimal
chr6	+	28123223	28123247	3'utr	ZNF192	Ensembl	G13335.1	AACACTCTTAGAATTCCCATTTAA	3	2	2	19	1	0.477121255	0	0	0	3	0	0	3	chr6:28123223-28123247	minimal	NA	NA	AUUUA	NA	minimal
chr6	+	28125919	28125940	NoAnnotation			G13337.1	ATCTAATTTATATTTTATATT	4	2	4	48	1	0.602059991	0.75	0.5	0.75	1	0	0	4	chr6:28125919-28125940	minimal	NA	NA	AUUUA	UAUU	minimal
chr6	+	28126072	28126098	NoAnnotation			G13338.1	CTTCATTTTCTATACTCCTATTTATC	5	2	2	51	0.8	0.602059991	0.4	0.25	0.4	3	1	0	4	chr6:28126072-28126098	minimal	NA	NA	AUUUA	UAUU	minimal
chr6	+	28133820	28133841	lincRNA	AL022393.5	Ensembl	G13339.1	AACTATATATTATTTTTATAT	2	2	2	22	1	0.301029996	0	0	0	2	0	0	2	chr6:28133820-28133841	minimal	NA	NA	NA	UAUU	minimal
chr6	+	28201169	28201199	repeat	Low_complexity-AT_rich	RepeatMasker	G13340.1	TCCCTCTTATTTATAATTTATTTATTTTTT	10	7	10	146	1	1	0	0.25	0.4	6	0	0	10	chr6:28201169-28201199	UUAUUUAUU	UUAUUUAUU	UAUUUAUU	AUUUA	UAUU	UUAUUUAUU
chr6	+	28574984	28575007	tRNA	tRNA-tRNA-Ala-GCY_	RepeatMasker	G13342.1	TTCAATCCCCGGCACCTCCACCA	19	2	2	52	0.086956522	-0.397940009	0	0.222222222	0.695652174	7	17	4	2	chr6:28574984-28575007	NA	NA	NA	NA	NA	NA
chr6	+	30037514	30037537	3'utr	PPP1R11	Ensembl	G13350.1	CTATCCCACTAAAATATTTAATC	4	2	4	28	1	0.602059991	0	0	0	4	0	0	4	chr6:30037514-30037537	minimal	NA	NA	AUUUA	UAUU	minimal
chr6	+	30692905	30692928	3'utr	TUBB	Ensembl	G13359.1	TCTTCTTAATCCCCACCTTTTCT	2	2	2	20	1	0.301029996	0	0	0	2	0	0	2	chr6:30692905-30692928	NA	NA	NA	NA	NA	NA
chr6	+	31797786	31797809	3'utr	HSPA1B	Ensembl	G13368.1	TAATTAGCTGGCTTCATTATTTT	4	2	2	39	0.75	0.477121255	0	0	0	4	1	0	3	chr6:31797786-31797809	minimal	NA	NA	NA	UAUU	minimal
chr6	+	31797983	31798003	repeat	Low_complexity-AT_rich	RepeatMasker	G13370.1	TTTTTATAATTTGTTTATTT	3	2	3	42	1	0.477121255	0	0	0	3	0	0	3	chr6:31797983-31798003	minimal	NA	NA	NA	UAUU	minimal
chr6	+	31807440	31807472	3'utr	C6orf48	Ensembl	G13375.1	GGGGCACTTCAAGTAGATAGCTTCTATTTCCT	20	3	18	142	0.95	1.278753601	0	0.333333333	0.6	8	1	0	19	chr6:31807440-31807472	NA	NA	NA	NA	UAUU	minimal
chr6	+	33384106	33384132	repeat	Low_complexity-AT_rich	RepeatMasker	G13381.1	CTTTTTAAATATTTTTTAAAATTATT	2	2	2	30	1	0.301029996	0	0	0	2	0	0	2	chr6:33384106-33384132	minimal	NA	NA	NA	UAUU	minimal
chr6	+	35058281	35058301	3'utr	ANKS1A	Ensembl	G13389.1	CTATATCATCTTTATTTATT	14	5	10	158	0.714285714	1	0	0.5	0.714285714	4	4	0	10	chr6:35058281-35058301	UUAUUUAUU	UUAUUUAUU	UAUUUAUU	AUUUA	UAUU	UUAUUUAUU
chr6	+	42048516	42048540	3'utr	TAF8	Ensembl	G13405.1	TATTTATAAATTTCTATTTTTTAT	13	5	9	188	0.692307692	0.954242509	0	0.181818182	0.307692308	9	4	0	9	chr6:42048516-42048540	minimal	NA	NA	AUUUA	UAUU	minimal
chr6	+	42508745	42508768	NoAnnotation			G13406.1	TATCTGGTTGATCCTGCTAGTAG	505	2	505	4016	1	2.703291378	1	0.8	0.998019802	1	0	0	505	chr6:42508745-42508768	NA	NA	NA	NA	NA	NA
chr6	+	42834484	42834506	3'utr	KIAA0240	Ensembl	G13409.1	CTTTATTTATTTTTATTTCTTG	2	2	2	30	1	0.301029996	1	0	0	2	0	0	2	chr6:42834484-42834506	UUAUUUAUU	UUAUUUAUU	UAUUUAUU	AUUUA	UAUU	UUAUUUAUU
chr6	+	43555820	43555842	intron	POLH	Ensembl	G13412.1	CTTAATTTATATTATTATAACT	4	3	4	43	1	0.602059991	0	0.333333333	0.5	2	0	0	4	chr6:43555820-43555842	minimal	NA	NA	AUUUA	UAUU	minimal
chr6	+	43557261	43557283	intron	POLH	Ensembl	G13413.1	ATTTACTTATTTATAATCTTTG	3	2	3	36	1	0.477121255	1	0.5	0.666666667	1	0	0	3	chr6:43557261-43557283	UUAUUUAU	NA	NA	AUUUA	UAUU	minimal
chr6	+	43557678	43557700	intron	POLH	Ensembl	G13415.1	AATTCATTTTTATTTACTTTAT	3	2	3	39	1	0.477121255	0	0.5	0.666666667	1	0	0	3	chr6:43557678-43557700	minimal	NA	NA	AUUUA	UAUU	minimal
chr6	+	43753526	43753556	3'utr	VEGFA	Ensembl	G13419.1	TACTTATTTAATATCCCTTTTTAATTAGAA	11	5	11	138	0.785714286	0.439332694	0.285714286	0.076923077	0.142857143	12	0	3	11	chr6:43753526-43753556	minimal	NA	NA	AUUUA	UAUU	minimal
chr1	-	100564245	100564273	intron	SASS6	Ensembl	G1342.1	TACTATAATTAACTAATACTCTATTTAT	4	2	3	47	0.75	0.477121255	0	0	0	4	1	0	3	chr1:100564245-100564273	minimal	NA	NA	AUUUA	UAUU	minimal
chr6	+	43753608	43753634	3'utr	VEGFA	Ensembl	G13420.1	TTAATATTTAATTTCAACTATTTATG	19	7	18	226	0.947368421	1.255272505	0.368421053	0.2	0.368421053	12	1	0	18	chr6:43753608-43753634	minimal	NA	NA	AUUUA	UAUU	minimal
chr6	+	43753827	43753860	3'utr	VEGFA	Ensembl	G13421.1	TTTCAATATACATCTACATACTATATATATATT	8	5	8	83	1	0.903089987	0	0.333333333	0.5	4	0	0	8	chr6:43753827-43753860	NA	NA	NA	NA	UAUU	minimal
chr6	+	44418108	44418129	3'utr	CDC5L	Ensembl	G13431.1	TTACCTATTTTTAAATTTAAG	3	2	2	29	0.666666667	0.301029996	1	0	0	3	1	0	2	chr6:44418108-44418129	minimal	NA	NA	AUUUA	UAUU	minimal
chr6	+	49519900	49519928	repeat	Low_complexity-AT_rich	RepeatMasker	G13441.1	CATTTATCATACATTTTAATTTTAATAT	6	4	6	70	1	0.77815125	0	0	0	6	0	0	6	chr6:49519900-49519928	minimal	NA	NA	AUUUA	NA	minimal
chr1	-	100659541	100659563	NoAnnotation			G1345.1	CATATCTACTATTTTATTATTT	8	4	6	92	0.666666667	0.477121255	0	0.125	0.222222222	7	2	1	6	chr1:100659541-100659563	minimal	NA	NA	NA	UAUU	minimal
chr6	+	56968611	56968634	3'utr	ZNF451	Ensembl	G13454.1	CCACACTTTTTAATAATCTATTG	6	2	5	55	0.833333333	0.698970004	0.333333333	0.25	0.5	3	1	0	5	chr6:56968611-56968634	NA	NA	NA	NA	UAUU	minimal
chr6	+	56968873	56968896	3'utr	ZNF451	Ensembl	G13455.1	TTAATATTTATCTTATTTTTCTG	3	3	3	41	1	0.477121255	0.333333333	0	0	3	0	0	3	chr6:56968873-56968896	minimal	NA	NA	AUUUA	UAUU	minimal
chr6	+	56968896	56968919	3'utr	ZNF451	Ensembl	G13456.1	TATTTTACTCAAAATTTTATTTC	8	3	5	98	0.625	0.698970004	0	0.333333333	0.5	4	3	0	5	chr6:56968896-56968919	minimal	NA	NA	NA	UAUU	minimal
chr6	+	56970385	56970407	3'utr	ZNF451	Ensembl	G13458.1	TATACCTCCCTCCCCCTTATTT	3	2	2	25	0.666666667	0.301029996	0	0	0	3	1	0	2	chr6:56970385-56970407	minimal	NA	NA	NA	UAUU	minimal
chr1	-	100660964	100660984	3'utr	DBT	Ensembl	G1346.1	CTTATTTATATTAATTAATG	2	2	2	20	1	0.301029996	0	0	0	2	0	0	2	chr1:100660964-100660984	UUAUUUAU	NA	NA	AUUUA	UAUU	minimal
chr6	+	56971686	56971707	3'utr	ZNF451	Ensembl	G13461.1	CAAATCTTTTTATTATTTTTC	4	2	4	48	1	0.602059991	0.5	1	1	0	0	0	4	chr6:56971686-56971707	minimal	NA	NA	NA	UAUU	minimal
chr6	+	56971781	56971805	3'utr	ZNF451	Ensembl	G13463.1	TTTTATTAAATCTTCTCTTATTAG	3	3	3	36	1	0.477121255	0.333333333	0	0	3	0	0	3	chr6:56971781-56971805	minimal	NA	NA	NA	UAUU	minimal
chr6	+	57034090	57034113	3'utr	ZNF451	Ensembl	G13464.1	AATAATCTTCCTTAACTCTTTAA	4	3	3	36	0.75	0.477121255	0	0	0	4	1	0	3	chr6:57034090-57034113	NA	NA	NA	NA	NA	NA
chr6	+	57034179	57034206	3'utr	ZNF451	Ensembl	G13465.1	TATTACATATTTAATTCTTAAATATTG	5	4	5	56	0.833333333	0.397940009	0.166666667	0	0	6	0	1	5	chr6:57034179-57034206	minimal	NA	NA	AUUUA	UAUU	minimal
chr6	+	57049161	57049182	3'utr	BAG2	Ensembl	G13466.1	CAATATTTTAATTATCTATCT	9	5	9	88	1	0.954242509	0.111111111	0.142857143	0.333333333	6	0	0	9	chr6:57049161-57049182	minimal	NA	NA	NA	UAUU	minimal
chr6	+	64286728	64286751	5'utr	PTP4A1	Ensembl	G13475.1	TATTCAATTTTTTTAATTATTTC	43	10	29	587	0.674418605	1.462397998	0	0.555555556	0.813953488	8	14	0	29	chr6:64286728-64286751	minimal	NA	NA	NA	UAUU	minimal
chr6	+	64290907	64290933	repeat	Low_complexity-AT_rich	RepeatMasker	G13476.1	CTCTTTAATTTAGTAAAATATTTTTT	4	2	4	56	1	0.602059991	0	0.333333333	0.5	2	0	0	4	chr6:64290907-64290933	minimal	NA	NA	AUUUA	UAUU	minimal
chr6	+	64290985	64291007	3'utr	PTP4A1	Ensembl	G13477.1	TAATTTTTTTCCCATACTTATC	5	4	5	55	1	0.698970004	0	0	0	5	0	0	5	chr6:64290985-64291007	minimal	NA	NA	NA	NA	NA
chr6	+	64291192	64291228	3'utr	PTP4A1	Ensembl	G13478.1	ATAAAATGGTGATGTGTATTAATGTTAGTTCAACCA	6	2	6	43	1	0.77815125	0.166666667	0.666666667	0.833333333	1	0	0	6	chr6:64291192-64291228	NA	NA	NA	NA	UAUU	minimal
chr6	+	64291704	64291726	repeat	SINE-MIRb	RepeatMasker	G13480.1	CAAATTAATAATTACATACCTT	4	3	3	28	0.75	0.477121255	0.25	0	0	4	1	0	3	chr6:64291704-64291726	NA	NA	NA	NA	NA	NA
chr6	+	64291737	64291762	3'utr	PTP4A1	Ensembl	G13481.1	AAATTAATTTAAATATTAGTATTTG	10	2	10	88	1	1	0.1	0.142857143	0.4	6	0	0	10	chr6:64291737-64291762	minimal	NA	NA	AUUUA	UAUU	minimal
chr6	+	64292299	64292322	3'utr	PTP4A1	Ensembl	G13483.1	CTAAAAATAAATTAATTTACTTT	6	3	6	50	1	0.77815125	0	0.2	0.333333333	4	0	0	6	chr6:64292299-64292322	minimal	NA	NA	AUUUA	NA	minimal
chr6	+	71161466	71161486	intron	FAM135A	Ensembl	G13497.1	TATATATCTAAACTTATCCC	3	2	2	22	0.666666667	0.301029996	0	0	0	3	1	0	2	chr6:71161466-71161486	minimal	NA	NA	NA	NA	NA
chr6	+	71192281	71192302	intron	FAM135A	Ensembl	G13499.1	ATCTCAAATTCCTTTTATATT	3	3	3	29	1	0.477121255	0.333333333	0	0	3	0	0	3	chr6:71192281-71192302	minimal	NA	NA	NA	UAUU	minimal
chr6	+	71277359	71277383	intron	C6orf57	Ensembl	G13503.1	CAAAACATAATTTTATTTATTTAT	4	3	3	44	0.75	0.477121255	0	0	0	4	1	0	3	chr6:71277359-71277383	UUAUUUAUU	UUAUUUAUU	UAUUUAUU	AUUUA	UAUU	UUAUUUAUU
chr6	+	71449793	71449814	intron	SMAP1	Ensembl	G13506.1	CTATTATTCTTACTCCTTTTA	3	2	3	33	1	0.477121255	0	0.5	0.666666667	1	0	0	3	chr6:71449793-71449814	minimal	NA	NA	NA	UAUU	minimal
chr6	+	71491394	71491415	intron	SMAP1	Ensembl	G13507.1	GTGGTAGTAGCAAATATTTCA	3	2	3	18	1	0.477121255	0	0	0	3	0	0	3	chr6:71491394-71491415	NA	NA	NA	NA	UAUU	minimal
chr6	+	73584143	73584164	intron	KCNQ5	Ensembl	G13512.1	TCTATCTACATAAATATTTAT	4	2	2	38	0.5	0.301029996	0	0.333333333	0.5	2	2	0	2	chr6:73584143-73584164	minimal	NA	NA	AUUUA	UAUU	minimal
chr6	+	76328530	76328553	intron	SENP6	Ensembl	G13517.1	TTTCCATCATCTACTATTTATTT	3	2	3	36	1	0.477121255	0	0.5	0.666666667	1	0	0	3	chr6:76328530-76328553	minimal	NA	UAUUUAUU	AUUUA	UAUU	UAUUUAUU
chr6	+	80751402	80751430	repeat	Low_complexity-AT_rich	RepeatMasker	G13531.1	ATTTTAATATATATCTAATTATTATATT	4	3	4	60	1	0.602059991	0	0.333333333	0.5	2	0	0	4	chr6:80751402-80751430	minimal	NA	NA	NA	UAUU	minimal
chr6	+	80766417	80766443	repeat	SINE-MIRb	RepeatMasker	G13532.1	TTCATAATTATTTAATATCTAATATT	3	3	3	36	1	0.477121255	0	0	0	3	0	0	3	chr6:80766417-80766443	minimal	NA	NA	AUUUA	UAUU	minimal
chr6	+	84567163	84567192	repeat	Low_complexity-AT_rich	RepeatMasker	G13539.1	CAAATGTATCATAATTATTTTAAACTAAT	3	3	3	28	1	0.477121255	0	0	0	3	0	0	3	chr6:84567163-84567192	minimal	NA	NA	NA	UAUU	minimal
chr6	+	87899097	87899121	intron	ZNF292	Ensembl	G13542.1	ATCCAATATTCATATATTATTATT	3	2	3	33	1	0.477121255	0	0	0	3	0	0	3	chr6:87899097-87899121	minimal	NA	NA	NA	UAUU	minimal
chr6	+	87972848	87972874	3'utr	ZNF292	Ensembl	G13548.1	TTTAGCTTTATTCACCATATTTATAC	8	5	8	75	1	0.903089987	0.125	0.142857143	0.25	6	0	0	8	chr6:87972848-87972874	minimal	NA	NA	AUUUA	UAUU	minimal
chr6	+	88000905	88000927	NoAnnotation			G13549.1	TTAAACTTTAATTATTTTAATT	2	2	2	23	1	0.301029996	0	0	0	2	0	0	2	chr6:88000905-88000927	minimal	NA	NA	NA	UAUU	minimal
chr6	+	90548581	90548601	NoAnnotation			G13557.1	CTGGTTATATTTTTATTTAT	3	2	2	36	1	0.477121255	0	0	0	3	0	0	3	chr6:90548581-90548601	UUAUUUAU	NA	NA	AUUUA	UAUU	minimal
chr6	+	90571806	90571830	repeat	Low_complexity-AT_rich	RepeatMasker	G13559.1	CTAAATATAATTTAACTTTTTTTT	8	2	2	105	0.25	0.301029996	0	0.142857143	0.25	6	6	0	2	chr6:90571806-90571830	minimal	NA	NA	AUUUA	NA	minimal
chr6	+	90583740	90583771	NoAnnotation			G13561.1	TCAAAATATTTATTTTTAAACATGTTAGAAC	7	3	7	77	1	0.84509804	0.142857143	0.166666667	0.285714286	5	0	0	7	chr6:90583740-90583771	minimal	NA	UAUUUAUU	AUUUA	UAUU	UAUUUAUU
chr6	+	96035094	96035117	3'utr	MANEA	Ensembl	G13568.1	ATTTCTAATTTAATTCACTTTCT	2	2	2	13	1	0.301029996	0.5	0	0	2	0	0	2	chr6:96035094-96035117	minimal	NA	NA	AUUUA	NA	minimal
chr1	-	108677993	108678015	3'utr	SLC25A24	Ensembl	G1357.1	TTCTTAAACTCATTTCACTTCT	4	2	4	38	1	0.602059991	0	0.333333333	0.5	2	0	0	4	chr1:108677993-108678015	NA	NA	NA	NA	NA	NA
chr6	+	97002414	97002436	3'utr	KIAA0776	Ensembl	G13571.1	CAACAACTTACTTACTATTTAT	6	3	5	48	0.714285714	0.397940009	0	0.2	0.428571429	4	1	1	5	chr6:97002414-97002436	minimal	NA	NA	AUUUA	UAUU	minimal
chr6	+	105528517	105528562	3'utr	LIN28B	Ensembl	G13593.1	TACTTCCTTGCCTTATGTGAGGATTTCAAACTTATTTAAATTATG	4	3	4	38	1	0.602059991	0.25	0	0	4	0	0	4	chr6:105528517-105528562	minimal	NA	NA	AUUUA	UAUU	minimal
chr6	+	107964583	107964603	intron	SOBP	Ensembl	G13596.1	CTCATACTTTAAATATTTAT	4	2	2	38	0.5	0.301029996	0	0.333333333	0.5	2	2	0	2	chr6:107964583-107964603	minimal	NA	NA	AUUUA	UAUU	minimal
chr1	+	38485453	38485473	repeat	Low_complexity-AT_rich	RepeatMasker	G136.1	CCTAAAATAATTATTTATTT	3	3	3	27	1	0.477121255	0.333333333	0	0	3	0	0	3	chr1:38485453-38485473	UUAUUUAUU	UUAUUUAUU	UAUUUAUU	AUUUA	UAUU	UUAUUUAUU
chr6	+	110551378	110551403	repeat	Low_complexity-AT_rich	RepeatMasker	G13605.1	TCATATTTATATTTAATTATTAAAT	12	5	12	143	1	1.079181246	0	0.25	0.5	6	0	0	12	chr6:110551378-110551403	minimal	NA	NA	AUUUA	UAUU	minimal
chr6	+	111215527	111215549	3'utr	AMD1	Ensembl	G13606.1	TTTATATACTAATTCTATACCC	8	3	6	74	0.75	0.77815125	0	0.6	0.75	2	2	0	6	chr6:111215527-111215549	minimal	NA	NA	NA	NA	NA
chr6	+	111215764	111215785	3'utr	AMD1	Ensembl	G13608.1	CACCCCTTTACTAACTTAGTA	11	2	11	66	1	1.041392685	0.272727273	0.75	0.909090909	1	0	0	11	chr6:111215764-111215785	NA	NA	NA	NA	NA	NA
chr6	+	111215789	111215813	3'utr	AMD1	Ensembl	G13609.1	TATAAAATCATTTTTATTTAGTTA	12	3	11	134	0.916666667	1.041392685	0.333333333	0.25	0.5	6	1	0	11	chr6:111215789-111215813	minimal	NA	NA	AUUUA	UAUU	minimal
chr1	-	109512998	109513022	3'utr	WDR47	Ensembl	G1361.1	TAATTTTACTTTAAATTATTTAAA	5	2	4	59	0.8	0.602059991	0	0.25	0.4	3	1	0	4	chr1:109512998-109513022	minimal	NA	NA	AUUUA	UAUU	minimal
chr6	+	111346869	111346890	3'utr	RPF2	Ensembl	G13611.1	ATCTTATTATATATTTTTATA	5	3	3	62	0.6	0.477121255	0	0.25	0.4	3	2	0	3	chr6:111346869-111346890	minimal	NA	NA	NA	UAUU	minimal
chr6	+	111596942	111596963	NoAnnotation			G13616.1	CTTTTCCAATAAAAATTATTT	3	2	3	27	1	0.477121255	0	0.5	0.666666667	1	0	0	3	chr6:111596942-111596963	minimal	NA	NA	NA	UAUU	minimal
chr6	+	117055647	117055670	3'utr	KPNA5	Ensembl	G13633.1	TTTTATTTATTTCCTTAAATATA	4	3	4	51	1	0.602059991	0	0	0	4	0	0	4	chr6:117055647-117055670	UUAUUUAUU	UUAUUUAUU	UAUUUAUU	AUUUA	UAUU	UUAUUUAUU
chr6	+	118015750	118015770	intron	NUS1	Ensembl	G13635.1	ATTCCTTTTTAATTATTCTT	4	2	2	50	1	0.602059991	0	0.333333333	0.5	2	0	0	4	chr6:118015750-118015770	minimal	NA	NA	NA	UAUU	minimal
chr6	+	119229017	119229040	3'utr	ASF1A	Ensembl	G13640.1	CATATATATTATTTTCTTCTCCT	4	2	3	48	1	0.602059991	0	0.333333333	0.5	2	0	0	4	chr6:119229017-119229040	minimal	NA	NA	NA	UAUU	minimal
chr6	+	119230004	119230026	3'utr	ASF1A	Ensembl	G13641.1	CCTTCATATCTAAAACTTTTAT	4	2	4	34	1	0.602059991	0	0.333333333	0.5	2	0	0	4	chr6:119230004-119230026	minimal	NA	NA	NA	NA	NA
chr6	+	121770563	121770593	3'utr	GJA1	Ensembl	G13643.1	ATTCAGTAGTACACATACAACTAATTTATT	7	2	5	49	0.625	0.397940009	0	0.333333333	0.5	4	2	1	5	chr6:121770563-121770593	minimal	NA	NA	AUUUA	UAUU	minimal
chr6	+	122748023	122748045	intron	HSF2	Ensembl	G13646.1	TATATAACTTATTCAACTTAGA	5	2	5	40	1	0.698970004	0	0.333333333	0.6	2	0	0	5	chr6:122748023-122748045	minimal	NA	NA	NA	UAUU	minimal
chr6	+	125413096	125413118	3'utr	RNF217	Ensembl	G13656.1	TATCATAATATATAATTCAACT	3	2	2	24	0.666666667	0.301029996	0	0	0	3	1	0	2	chr6:125413096-125413118	NA	NA	NA	NA	NA	NA
chr6	+	126081865	126081886	3'utr	HEY2	Ensembl	G13659.1	ACTATTTTTATATATTTATCC	2	2	2	22	1	0.301029996	0	0	0	2	0	0	2	chr6:126081865-126081886	minimal	NA	NA	AUUUA	UAUU	minimal
chr6	+	126360166	126360195	3'utr	TRMT11	Ensembl	G13663.1	TATTACAGTCTTTATAATCTTATTTAATG	12	5	12	133	1	1.079181246	0.75	0.666666667	0.833333333	2	0	0	12	chr6:126360166-126360195	minimal	NA	NA	AUUUA	UAUU	minimal
chr6	+	126669719	126669743	NoAnnotation			G13671.1	TTAATATGGGATTATTAAATATTG	8	4	8	69	1	0.903089987	0.125	0.333333333	0.5	4	0	0	8	chr6:126669719-126669743	minimal	NA	NA	NA	UAUU	minimal
chr6	+	133645427	133645450	intron	EYA4	Ensembl	G13693.1	TATCCATAATTACAATATTTATT	3	2	3	29	1	0.477121255	0	0.5	0.666666667	1	0	0	3	chr6:133645427-133645450	minimal	NA	UAUUUAUU	AUUUA	UAUU	UAUUUAUU
chr6	+	133852086	133852109	3'utr	EYA4	Ensembl	G13695.1	CACTAAAACCTTAAATATTTATT	9	5	8	66	0.888888889	0.903089987	0	0.285714286	0.444444444	5	1	0	8	chr6:133852086-133852109	minimal	NA	UAUUUAUU	AUUUA	UAUU	UAUUUAUU
chr1	+	38489491	38489520	3'utr	UTP11L	Ensembl	G137.1	AAATTAGTCTTATTTTTATATACTTAATT	4	2	3	55	0.75	0.477121255	0	0.333333333	0.5	2	1	0	3	chr1:38489491-38489520	minimal	NA	NA	NA	UAUU	minimal
chr6	+	138203435	138203456	3'utr	TNFAIP3	Ensembl	G13704.1	TAATTCACTTTATTTATTTTA	7	4	7	84	1	0.84509804	0	0.5	0.714285714	2	0	0	7	chr6:138203435-138203456	UUAUUUAUU	UUAUUUAUU	UAUUUAUU	AUUUA	UAUU	UUAUUUAUU
chr6	+	138973671	138973691	NoAnnotation			G13708.1	TCCATTCATATCATTTTTTA	4	2	4	40	1	0.602059991	0	1	1	0	0	0	4	chr6:138973671-138973691	NA	NA	NA	NA	NA	NA
chr6	+	139364220	139364244	3'utr	C6orf115	Ensembl	G13709.1	CTATAAAATAAATCCTATTATTTT	8	3	8	73	0.888888889	0.602059991	0	0.333333333	0.555555556	4	0	1	8	chr6:139364220-139364244	minimal	NA	NA	NA	UAUU	minimal
chr6	+	139501029	139501067	repeat	Low_complexity-AT_rich	RepeatMasker	G13713.1	ATTTTTCGTCTATTCTTAATATTTTTTAATTATTTATT	8	4	8	129	1	0.903089987	0	0.142857143	0.25	6	0	0	8	chr6:139501029-139501067	UUAUUUAUU	UUAUUUAUU	UAUUUAUU	AUUUA	UAUU	UUAUUUAUU
chr1	-	111201459	111201479	NoAnnotation			G1372.1	TTTAATATTCTATCTTAATT	3	3	3	33	1	0.477121255	0	0	0	3	0	0	3	chr1:111201459-111201479	NA	NA	NA	NA	UAUU	minimal
chr6	+	144184842	144184866	repeat	Low_complexity-AT_rich	RepeatMasker	G13723.1	TAATACTTTAATTTTTAATATTAT	25	9	23	296	0.92	1.361727836	0	0.235294118	0.48	13	2	0	23	chr6:144184842-144184866	minimal	NA	NA	NA	UAUU	minimal
chr6	+	145470714	145470738	repeat	Low_complexity-AT_rich	RepeatMasker	G13725.1	TCTCCTATAATCCTATATTTATTA	3	2	2	34	0.666666667	0.301029996	0	0	0	3	1	0	2	chr6:145470714-145470738	minimal	NA	UAUUUAUU	AUUUA	UAUU	UAUUUAUU
chr6	+	149708642	149708663	intron	TAB2	Ensembl	G13734.1	TAATTATTTTATTATTAAATT	3	2	3	36	1	0.477121255	0	0.5	0.666666667	1	0	0	3	chr6:149708642-149708663	minimal	NA	NA	NA	UAUU	minimal
chr6	+	149731536	149731559	3'utr	TAB2	Ensembl	G13735.1	ATTATTTTCTTATATTTCTATAT	17	7	13	229	0.764705882	1.113943352	0.176470588	0.333333333	0.529411765	8	4	0	13	chr6:149731536-149731559	minimal	NA	NA	NA	UAUU	minimal
chr6	+	149731573	149731608	3'utr	TAB2	Ensembl	G13736.1	CCTTTTGTTAACTAATTTTCTTTTTTCCTTTTAGT	10	3	9	149	0.9	0.954242509	0.2	0.5	0.7	3	1	0	9	chr6:149731573-149731608	NA	NA	NA	NA	NA	NA
chr6	+	149912653	149912673	3'utr	C6orf72	Ensembl	G13737.1	CACTTTATAAAATTCTAATT	3	2	3	24	1	0.477121255	0	0.5	0.666666667	1	0	0	3	chr6:149912653-149912673	minimal	NA	NA	NA	NA	NA
chr6	+	149912680	149912708	3'utr	C6orf72	Ensembl	G13738.1	TCAAGAACTTAACACTTATTTTTTTATT	6	3	4	69	0.666666667	0.602059991	0	0	0	6	2	0	4	chr6:149912680-149912708	minimal	NA	NA	NA	UAUU	minimal
chr6	+	150078525	150078551	repeat	LINE-L3	RepeatMasker	G13739.1	TTACAAAAATATTTTTATTAATATTA	4	3	4	44	1	0.602059991	0	0.333333333	0.5	2	0	0	4	chr6:150078525-150078551	minimal	NA	NA	NA	UAUU	minimal
chr6	+	151790922	151790943	3'utr	C6orf211	Ensembl	G13748.1	TAATATCTTTTATATTCTATT	4	2	3	48	0.75	0.477121255	0	0.333333333	0.5	2	1	0	3	chr6:151790922-151790943	minimal	NA	NA	NA	UAUU	minimal
chr6	+	155136721	155136746	repeat	Low_complexity-AT_rich	RepeatMasker	G13759.1	ACAATTATTTTTAAATATATTATCT	5	3	5	56	1	0.698970004	0	0.25	0.4	3	0	0	5	chr6:155136721-155136746	minimal	NA	NA	NA	UAUU	minimal
chr6	+	157224306	157224331	intron	ARID1B	Ensembl	G13765.1	TTATTTAATATCTTTCATATTTAAA	2	2	2	25	1	0.301029996	0	0	0	2	0	0	2	chr6:157224306-157224331	minimal	NA	NA	AUUUA	UAUU	minimal
chr6	+	158929809	158929835	3'utr	TULP4	Ensembl	G13774.1	TTATACCCATTTTATTTATTTAGAAA	15	2	15	165	1	1.176091259	0.066666667	0.625	0.8	3	0	0	15	chr6:158929809-158929835	UUAUUUAUU	UUAUUUAUU	UAUUUAUU	AUUUA	UAUU	UUAUUUAUU
chr6	+	160526478	160526505	3'utr	IGF2R	Ensembl	G13777.1	CATTTTAATTCTCTCCCCCTATTTATT	5	3	5	61	1	0.698970004	0.2	0.25	0.4	3	0	0	5	chr6:160526478-160526505	minimal	NA	UAUUUAUU	AUUUA	UAUU	UAUUUAUU
chr6	+	161413808	161413837	intron	MAP3K4	Ensembl	G13779.1	CTTTTTCTTCCATACTCTATTAACTTATT	4	3	4	53	1	0.602059991	0	0	0	4	0	0	4	chr6:161413808-161413837	minimal	NA	NA	NA	UAUU	minimal
chr1	-	111490120	111490144	3'utr	LRIF1	Ensembl	G1378.1	CTTTATCTCTTTACCCTTAAAATG	5	3	4	48	0.8	0.602059991	0	0.25	0.4	3	1	0	4	chr1:111490120-111490144	minimal	NA	NA	NA	NA	NA
chr6	+	161481326	161481347	intron	MAP3K4	Ensembl	G13783.1	ATTCTTTACCTTTTATTTACT	3	2	3	36	1	0.477121255	0	0.5	0.666666667	1	0	0	3	chr6:161481326-161481347	minimal	NA	NA	AUUUA	UAUU	minimal
chr1	-	111490326	111490353	3'utr	LRIF1	Ensembl	G1379.1	ATAAATTTTATATTTTTCTATTATTTT	6	4	6	87	1	0.77815125	0	0.2	0.333333333	4	0	0	6	chr1:111490326-111490353	minimal	NA	NA	NA	UAUU	minimal
chr6	+	163986832	163986854	3'utr	QKI	Ensembl	G13790.1	TCACATCTCACATTAAATTATT	3	2	3	24	1	0.477121255	0	0.5	0.666666667	1	0	0	3	chr6:163986832-163986854	minimal	NA	NA	NA	UAUU	minimal
chr6	+	163988004	163988032	3'utr	QKI	Ensembl	G13792.1	TTTTTTCTCCCTTCATATTTTAACTTAT	6	5	6	85	1	0.77815125	0	0.2	0.333333333	4	0	0	6	chr6:163988004-163988032	minimal	NA	NA	NA	UAUU	minimal
chr6	+	163990868	163990889	3'utr	QKI	Ensembl	G13794.1	TATCAATTAGAAATTTCTTCT	3	2	3	27	1	0.477121255	0	0.5	0.666666667	1	0	0	3	chr6:163990868-163990889	NA	NA	NA	NA	NA	NA
chr6	+	163994286	163994309	3'utr	QKI	Ensembl	G13795.1	AATTTATTTCTTATTAAAATATG	5	3	4	55	0.8	0.602059991	0.4	0	0	5	1	0	4	chr6:163994286-163994309	minimal	NA	NA	AUUUA	UAUU	minimal
chr6	+	169801042	169801071	NoAnnotation			G13802.1	ATTCTAATTTCATTTTATTAATTATTATT	8	4	5	106	0.625	0.698970004	0	0.142857143	0.25	6	3	0	5	chr6:169801042-169801071	minimal	NA	NA	NA	UAUU	minimal
chr6	+	170715675	170715695	3'utr	FAM120B	Ensembl	G13805.1	AACATTTACATCTAATTATT	2	2	2	16	1	0.301029996	0	0	0	2	0	0	2	chr6:170715675-170715695	minimal	NA	NA	AUUUA	UAUU	minimal
chr6	+	170871397	170871417	intron	TBP	Ensembl	G13806.1	ATCCTTTTATTAAGGGAGGG	5	2	5	30	1	0.698970004	1	1	1	0	0	0	5	chr6:170871397-170871417	minimal	NA	NA	NA	UAUU	minimal
chr6	-	679154	679182	intron	EXOC2	Ensembl	G13811.1	CTTTCAAATTTCTTATCTTTTATTTATT	2	2	2	34	1	0.301029996	0	0	0	2	0	0	2	chr6:679154-679182	UUAUUUAUU	UUAUUUAUU	UAUUUAUU	AUUUA	UAUU	UUAUUUAUU
chr6	-	3663292	3663319	NoAnnotation			G13819.1	CAACCTAATTATTTTTCATTAACTTTT	5	3	5	49	1	0.698970004	0	0.25	0.4	3	0	0	5	chr6:3663292-3663319	minimal	NA	NA	NA	UAUU	minimal
chr6	-	10397658	10397709	3'utr	TFAP2A	Ensembl	G13828.1	TAAAATAAAATTTTATCTATAATTAGTATTATTACATTTAGCTTTTCATTG	8	4	8	100	1	0.903089987	0	0	0	8	0	0	8	chr6:10397658-10397709	minimal	NA	NA	AUUUA	UAUU	minimal
chr6	-	10409276	10409297	intron	TFAP2A	Ensembl	G13831.1	CTTCAATTCTATATATTTATG	3	2	2	31	0.666666667	0.301029996	0	0	0	3	1	0	2	chr6:10409276-10409297	minimal	NA	NA	AUUUA	UAUU	minimal
chr6	-	13305190	13305212	3'utr	TBC1D7	Ensembl	G13835.1	TTTTCCCCCAATAAAATTATTT	3	2	2	25	0.666666667	0.301029996	0	0	0	3	1	0	2	chr6:13305190-13305212	minimal	NA	NA	NA	UAUU	minimal
chr6	-	13358526	13358550	3'utr	GFOD1	Ensembl	G13837.1	TAAAACCAAACTTATATATATAAG	3	3	3	18	1	0.477121255	0	0	0	3	0	0	3	chr6:13358526-13358550	minimal	NA	NA	NA	NA	NA
chr6	-	13684980	13685009	repeat	LINE-L2c	RepeatMasker	G13838.1	CATTTAATCACCTTCATAATTATTTATTT	2	2	2	24	1	0.301029996	0	0	0	2	0	0	2	chr6:13684980-13685009	UUAUUUAUU	UUAUUUAUU	UAUUUAUU	AUUUA	UAUU	UUAUUUAUU
chr6	-	17615674	17615696	3'utr	NUP153	Ensembl	G13848.1	CCTTTTTCATTATTTTATTATG	8	4	7	104	0.875	0.84509804	0	0.333333333	0.5	4	1	0	7	chr6:17615674-17615696	minimal	NA	NA	NA	UAUU	minimal
chr6	-	17615697	17615733	3'utr	NUP153	Ensembl	G13849.1	CTATTTCTATATTTTCATTCTCCTATCACCTGTCTT	16	9	16	203	1	1.204119983	0	0.363636364	0.5625	7	0	0	16	chr6:17615697-17615733	NA	NA	NA	NA	UAUU	minimal
chr6	-	17615733	17615759	3'utr	NUP153	Ensembl	G13850.1	TTCACTCTCCATTTAATAATTATATG	20	8	20	180	1	1.301029996	0	0.117647059	0.25	15	0	0	20	chr6:17615733-17615759	minimal	NA	NA	AUUUA	NA	minimal
chr6	-	17624296	17624319	intron	NUP153	Ensembl	G13851.1	TATTATAATCCTATATTTTCTTA	3	3	3	33	1	0.477121255	0	0	0	3	0	0	3	chr6:17624296-17624319	minimal	NA	NA	NA	UAUU	minimal
chr6	-	17640767	17640797	intron	NUP153	Ensembl	G13852.1	TAACCATATACCCTTATTTAATATTTTACC	4	2	4	46	0.8	0.301029996	0	0.25	0.4	3	0	1	4	chr6:17640767-17640797	minimal	NA	NA	AUUUA	UAUU	minimal
chr6	-	17660765	17660787	intron	NUP153	Ensembl	G13854.1	TATATATAATTTATTATTAGAA	24	2	24	238	1	1.380211242	0	0.333333333	0.833333333	4	0	0	24	chr6:17660765-17660787	minimal	NA	NA	AUUUA	UAUU	minimal
chr6	-	17697366	17697387	intron	NUP153	Ensembl	G13856.1	AACTTAAATTTATTATTTATG	7	3	7	70	1	0.84509804	0	0.666666667	0.857142857	1	0	0	7	chr6:17697366-17697387	UUAUUUAU	NA	NA	AUUUA	UAUU	minimal
chr6	-	17722015	17722042	rRNA	5S_rRNA	Ensembl	G13857.1	CCTGGGAATACCGGGTGCTGTAGACTT	36	2	2	224	0.045454545	-0.653212514	0.068181818	0.210526316	0.659090909	15	34	8	2	chr6:17722015-17722042	NA	NA	NA	NA	NA	NA
chr6	-	18225539	18225559	3'utr	DEK	Ensembl	G13858.1	ATTGTAGTATTTAGTATATG	3	2	2	28	0.666666667	0.301029996	0	0	0	3	1	0	2	chr6:18225539-18225559	minimal	NA	NA	AUUUA	UAUU	minimal
chr1	-	113455129	113455153	3'utr	SLC16A1	Ensembl	G1386.1	AAAACTGTAAATATTTTTTTAACC	8	2	5	75	0.625	0.698970004	0	0.666666667	0.875	1	3	0	5	chr1:113455129-113455153	NA	NA	NA	NA	UAUU	minimal
chr6	-	24710301	24710325	intron	C6orf62	Ensembl	G13868.1	ATCATACTAATAATTTAATATTTG	5	2	2	52	0.4	0.301029996	0	0.25	0.4	3	3	0	2	chr6:24710301-24710325	minimal	NA	NA	AUUUA	UAUU	minimal
chr6	-	24713577	24713600	intron	C6orf62	Ensembl	G13869.1	CTCTAATAATTATCATTTTTAAT	5	2	5	51	1	0.698970004	0	0.5	0.8	1	0	0	5	chr6:24713577-24713600	minimal	NA	NA	NA	NA	NA
chr6	-	27112868	27112893	intron	HIST1H2BK	Ensembl	G13879.1	TATCAACAAATAATTATATTTATTG	4	2	4	40	1	0.602059991	0	0.333333333	0.5	2	0	0	4	chr6:27112868-27112893	minimal	NA	UAUUUAUU	AUUUA	UAUU	UAUUUAUU
chr6	-	27559634	27559665	tRNA	tRNA-tRNA-Lys-AAA	RepeatMasker	G13883.1	GCCTGGATAGCTCAGTCGGTAGAGCATCAGA	8	2	2	46	0.222222222	0	0.888888889	0.166666667	0.444444444	5	6	1	2	chr6:27559634-27559665	NA	NA	NA	NA	NA	NA
chr6	-	27801961	27801984	NoAnnotation			G13887.1	CTTCATAATTTATTTATTTATTT	4	2	2	56	0.5	0.301029996	0	0.333333333	0.5	2	2	0	2	chr6:27801961-27801984	UUAUUUAUU	UUAUUUAUU	UAUUUAUU	AUUUA	UAUU	UUAUUUAUU
chr6	-	28192780	28192808	NoAnnotation			G13891.1	CATTTTTAAAATTAATACATTATTTATG	3	3	3	39	1	0.477121255	0	0	0	3	0	0	3	chr6:28192780-28192808	UUAUUUAU	NA	NA	AUUUA	UAUU	minimal
chr6	-	28346660	28346686	NoAnnotation			G13893.1	TTTTTTTTAACTCTATTACTATTATA	8	5	8	111	0.888888889	0.602059991	0	0	0	9	0	1	8	chr6:28346660-28346686	minimal	NA	NA	NA	UAUU	minimal
chr6	-	28389862	28389891	NoAnnotation			G13896.1	TTTCACTTACAACTCTACTCATATCCCAT	5	2	4	45	0.8	0.602059991	0	0.25	0.4	3	1	0	4	chr6:28389862-28389891	NA	NA	NA	NA	NA	NA
chr6	-	28390585	28390608	NoAnnotation			G13897.1	CATACCTTTCATTTAATCTCTAT	4	3	3	38	0.75	0.477121255	0	0	0	4	1	0	3	chr6:28390585-28390608	minimal	NA	NA	AUUUA	NA	minimal
chr1	+	38489889	38489916	3'utr	UTP11L	Ensembl	G139.1	CTTATTCAATAATAACAAATATTTATT	15	4	13	155	0.722222222	0.511883361	0.055555556	0.230769231	0.444444444	10	2	3	13	chr1:38489889-38489916	minimal	NA	UAUUUAUU	AUUUA	UAUU	UAUUUAUU
chr6	-	29920917	29920940	NoAnnotation			G13906.1	CCATTATTTATTTATTTAGTTAG	2	2	2	22	1	0.301029996	0	0	0	2	0	0	2	chr6:29920917-29920940	UUAUUUAUU	UUAUUUAUU	UAUUUAUU	AUUUA	UAUU	UUAUUUAUU
chr6	-	30568867	30568897	3'utr	PPP1R10	Ensembl	G13910.1	CTAAGTTCATTATTCCTCATGGGGTGGGGA	4	3	4	32	1	0.602059991	0	0.333333333	0.5	2	0	0	4	chr6:30568867-30568897	minimal	NA	NA	NA	UAUU	minimal
chr6	-	30620960	30620988	3'utr	DHX16	Ensembl	G13911.1	CTCCTTTTCCTTCTATACATTATTTAAT	5	5	5	65	1	0.698970004	0	0	0	5	0	0	5	chr6:30620960-30620988	minimal	NA	NA	AUUUA	UAUU	minimal
chr6	-	30667930	30667962	3'utr	MDC1	Ensembl	G13912.1	TATTAAATGGCCATTTTAAAATTAGCTAGTTT	28	2	28	265	1	1.447158031	0	0.555555556	0.857142857	4	0	0	28	chr6:30667930-30667962	NA	NA	NA	NA	UAUU	minimal
chr6	-	30668011	30668048	3'utr	MDC1	Ensembl	G13913.1	TTTTTTTAATGGCCATTTTATTTTATTTGTATTTATA	11	7	10	172	0.909090909	1	0	0	0	11	1	0	10	chr6:30668011-30668048	minimal	NA	NA	AUUUA	UAUU	minimal
chr6	-	30711377	30711397	3'utr	IER3	Ensembl	G13915.1	AATATTTATTTTAACTTATG	3	2	3	30	1	0.477121255	0	0	0	3	0	0	3	chr6:30711377-30711397	minimal	NA	UAUUUAUU	AUUUA	UAUU	UAUUUAUU
chr6	-	30711429	30711458	3'utr	IER3	Ensembl	G13916.1	CTCCTAATTAATATTTATATGTATTTATG	12	5	12	117	1	1.079181246	0	0.222222222	0.416666667	7	0	0	12	chr6:30711429-30711458	minimal	NA	NA	AUUUA	UAUU	minimal
chr6	-	31508727	31508760	intron	DDX39B	Ensembl	G13921.1	TATTTTACCTTTTATTATCTATTCTATTTCCTC	20	7	14	282	0.7	1.146128036	0	0.176470588	0.3	14	6	0	14	chr6:31508727-31508760	minimal	NA	NA	NA	UAUU	minimal
chr1	-	114308260	114308289	3'utr	RSBN1	Ensembl	G1393.1	TAAATTATTCACTTCCCTTAATTTTATCT	5	3	5	57	1	0.698970004	0	0	0	5	0	0	5	chr1:114308260-114308289	minimal	NA	NA	NA	UAUU	minimal
chr6	-	34256033	34256060	3'utr	NUDT3	Ensembl	G13934.1	TATACATTTATCTACACATTATATATC	9	6	9	84	1	0.954242509	0	0.125	0.222222222	7	0	0	9	chr6:34256033-34256060	minimal	NA	NA	AUUUA	NA	minimal
chr6	-	34373193	34373219	NoAnnotation			G13939.1	TTTTAACTTTTATATTTATATTTATG	7	2	3	96	0.714285714	0.698970004	0	0.4	0.571428571	3	2	0	5	chr6:34373193-34373219	minimal	NA	NA	AUUUA	UAUU	minimal
chr6	-	34387833	34387855	intron	RPS10	Ensembl	G13941.1	TCTTTTATTTAATCAAATATTT	2	2	2	23	1	0.301029996	0	0	0	2	0	0	2	chr6:34387833-34387855	minimal	NA	NA	AUUUA	UAUU	minimal
chr6	-	34574001	34574025	intron	C6orf106	Ensembl	G13943.1	CTCAATTATTTATTCTAAATATTG	12	7	10	126	0.833333333	1	0	0.2	0.333333333	8	2	0	10	chr6:34574001-34574025	UUAUUUAUU	UUAUUUAUU	UAUUUAUU	AUUUA	UAUU	UUAUUUAUU
chr6	-	36823063	36823086	3'utr	PPIL1	Ensembl	G13952.1	CATCTCTATATATATTTTCCCTC	7	5	6	59	1	0.84509804	0	0.166666667	0.285714286	5	0	0	7	chr6:36823063-36823086	NA	NA	NA	NA	UAUU	minimal
chr6	-	38644286	38644316	3'utr	GLO1	Ensembl	G13957.1	ATTTCATAATCATTTTTAGTATTTAGATTG	35	3	33	413	0.942857143	1.51851394	0	0.384615385	0.771428571	8	2	0	33	chr6:38644286-38644316	minimal	NA	NA	AUUUA	UAUU	minimal
chr6	-	38644479	38644514	3'utr	GLO1	Ensembl	G13958.1	TTCAAGGACTAACCTTATTTATTTGGGAAAGGGGA	33	5	13	322	0.342105263	0.335792102	0.026315789	0.285714286	0.605263158	15	20	5	13	chr6:38644479-38644514	UUAUUUAUU	UUAUUUAUU	UAUUUAUU	AUUUA	UAUU	UUAUUUAUU
chr1	-	115090129	115090152	NoAnnotation			G1396.1	TTTAACTTTAAGAAGGAGTTAGA	6	2	5	38	0.016666667	-1.770852012	0.003333333	0.571428571	0.97	9	1	294	5	chr1:115090129-115090152	NA	NA	NA	NA	NA	NA
chr6	-	41903031	41903052	3'utr	CCND3	Ensembl	G13966.1	CTCATTTTAATTTATTAATTG	5	2	4	56	0.8	0.602059991	0	0.333333333	0.6	2	1	0	4	chr6:41903031-41903052	minimal	NA	NA	AUUUA	UAUU	minimal
chr6	-	42166305	42166335	repeat	DNA-ORSL	RepeatMasker	G13968.1	ATAATTATTAATATTTACTTATTTAATATT	4	2	4	53	1	0.602059991	0	0.333333333	0.5	2	0	0	4	chr6:42166305-42166335	minimal	NA	NA	AUUUA	UAUU	minimal
chr6	-	42175832	42175859	3'utr	MRPS10	Ensembl	G13969.1	AACCACTTTTATCTATTCTTTTTATTC	7	5	6	77	0.857142857	0.77815125	0	0.166666667	0.285714286	5	1	0	6	chr6:42175832-42175859	minimal	NA	NA	NA	UAUU	minimal
chr6	-	44221853	44221879	3'utr	SLC35B2	Ensembl	G13975.1	CTCTTATAATTTTATTTTATTAAATT	20	3	17	270	0.85	1.230448921	0	0.4	0.7	6	3	0	17	chr6:44221853-44221879	minimal	NA	NA	NA	UAUU	minimal
chr6	-	47200141	47200165	3'utr	TNFRSF21	Ensembl	G13985.1	CACTTTAAATTTACTTAACTTACC	4	2	4	34	1	0.602059991	0	0.333333333	0.5	2	0	0	4	chr6:47200141-47200165	minimal	NA	NA	AUUUA	NA	minimal
chr1	-	115249805	115249838	3'utr	NRAS	Ensembl	G1399.1	ATAATTTCACTTAATAATTTTTACCTAATCTCC	3	2	2	32	0.666666667	0.301029996	0	0	0	3	1	0	2	chr1:115249805-115249838	NA	NA	NA	NA	NA	NA
chr1	-	115250165	115250193	3'utr	NRAS	Ensembl	G1400.1	CTCTATTCTCTAAACTGGCATCTGCTCT	7	3	6	64	0.6	0.176091259	0	0.5	0.7	3	1	3	6	chr1:115250165-115250193	NA	NA	NA	NA	UAUU	minimal
chr6	-	56322877	56322901	3'utr	DST	Ensembl	G14004.1	TATTATATCTATCTATATTTAATA	3	2	2	35	0.666666667	0.301029996	0	0	0	3	1	0	2	chr6:56322877-56322901	minimal	NA	NA	AUUUA	UAUU	minimal
chr6	-	56332834	56332864	intron	DST	Ensembl	G14005.1	CTTCAAATTATCTATTACCTTTATTTATTG	3	3	3	45	1	0.477121255	0	0	0	3	0	0	3	chr6:56332834-56332864	UUAUUUAUU	UUAUUUAUU	UAUUUAUU	AUUUA	UAUU	UUAUUUAUU
chr6	-	56386188	56386214	intron	DST	Ensembl	G14006.1	ACACTCATTTAAATACTGTCAGGCTG	3	2	3	21	1	0.477121255	0	0.5	0.666666667	1	0	0	3	chr6:56386188-56386214	minimal	NA	NA	AUUUA	NA	minimal
chr6	-	56406969	56407009	intron	DST	Ensembl	G14008.1	TAACTTTCTCATAACGTTAGACTTAACTTATTTTTCTCTG	5	2	5	43	1	0.698970004	0	0.25	0.4	3	0	0	5	chr6:56406969-56407009	minimal	NA	NA	NA	UAUU	minimal
chr6	-	57054142	57054185	3'utr	RAB23	Ensembl	G14014.1	CACAAAAATATTATTATTAGTCTTAACTAAAATTACATATTTT	10	6	10	91	1	1	0	0.111111111	0.2	8	0	0	10	chr6:57054142-57054185	minimal	NA	NA	NA	UAUU	minimal
chr6	-	57054522	57054546	3'utr	RAB23	Ensembl	G14015.1	CCAAAAATATCATACCTAATTTTT	4	2	3	29	0.75	0.477121255	0	0.333333333	0.5	2	1	0	3	chr6:57054522-57054546	NA	NA	NA	NA	NA	NA
chr6	-	57054646	57054667	3'utr	RAB23	Ensembl	G14016.1	TACATTCTAATTAATTCACTT	4	2	3	28	0.75	0.477121255	0	0.333333333	0.5	2	1	0	3	chr6:57054646-57054667	NA	NA	NA	NA	NA	NA
chr6	-	74222469	74222496	NoAnnotation			G14026.1	CCCTATATATTTTTATTTTATTTATTG	5	3	5	79	1	0.698970004	0	0.25	0.4	3	0	0	5	chr6:74222469-74222496	UUAUUUAUU	UUAUUUAUU	UAUUUAUU	AUUUA	UAUU	UUAUUUAUU
chr6	-	74223879	74223905	repeat	SINE-AluJb	RepeatMasker	G14029.1	ATATATATAATAATAAAAATTAGCTG	3	2	3	22	1	0.477121255	0	0	0	3	0	0	3	chr6:74223879-74223905	NA	NA	NA	NA	NA	NA
chr6	-	74224821	74224846	NoAnnotation			G14030.1	TCCTTTTTCTCTTACCTAATTATTG	6	5	6	62	1	0.77815125	0	0.2	0.333333333	4	0	0	6	chr6:74224821-74224846	minimal	NA	NA	NA	UAUU	minimal
chr6	-	75964583	75964606	3'utr	TMEM30A	Ensembl	G14040.1	AATTATTTTAATATTCCTTATTG	3	2	3	35	1	0.477121255	0	0	0	3	0	0	3	chr6:75964583-75964606	minimal	NA	NA	NA	UAUU	minimal
chr6	-	75965805	75965831	coding	TMEM30A	Ensembl	G14041.1	ACATTACCATTTAATTTTATATTATG	4	2	3	43	0.75	0.477121255	0	0	0	4	1	0	3	chr6:75965805-75965831	minimal	NA	NA	AUUUA	UAUU	minimal
chr6	-	79647846	79647886	NoAnnotation			G14049.1	TAATACCAATATATTTAGATTTTATATTTTTATAATTTAG	3	2	3	33	1	0.477121255	0	0	0	3	0	0	3	chr6:79647846-79647886	minimal	NA	NA	AUUUA	UAUU	minimal
chr1	-	115314665	115314720	3'utr	SIKE1	Ensembl	G1405.1	TATAACTCTACAAATAGTACCTTATATTAGTGTAGTATTATATCAATATCTTATG	10	3	10	90	1	1	0	0.166666667	0.5	5	0	0	10	chr1:115314665-115314720	minimal	NA	NA	NA	UAUU	minimal
chr6	-	79696829	79696849	intron	PHIP	Ensembl	G14052.1	CTTCAAACTAATTTATTTAT	3	2	3	27	1	0.477121255	0	0.5	0.666666667	1	0	0	3	chr6:79696829-79696849	UUAUUUAU	NA	NA	AUUUA	UAUU	minimal
chr6	-	79942670	79942693	intron	HMGN3	Ensembl	G14058.1	ATTTATTATTTAAACTTAATTTT	2	2	2	25	1	0.301029996	0	0	0	2	0	0	2	chr6:79942670-79942693	minimal	NA	NA	AUUUA	UAUU	minimal
chr6	-	80196395	80196426	3'utr	LCA5	Ensembl	G14059.1	TATTCCTTTTCTACTTTTATTCCTATTTATG	2	2	2	33	0.666666667	0	0	0	0	3	0	1	2	chr6:80196395-80196426	minimal	NA	NA	AUUUA	UAUU	minimal
chr6	-	82456606	82456631	3'utr	FAM46A	Ensembl	G14062.1	ACTTATATAATTTATTTCTATTTTG	4	2	3	52	0.6	0.176091259	0	0.25	0.4	3	1	1	3	chr6:82456606-82456631	minimal	NA	NA	AUUUA	UAUU	minimal
chr6	-	85403457	85403483	intron	TBX18	Ensembl	G14071.1	ATATTCAATTCAATAAATATTTATTG	3	2	3	33	1	0.477121255	0	0.5	0.666666667	1	0	0	3	chr6:85403457-85403483	minimal	NA	UAUUUAUU	AUUUA	UAUU	UAUUUAUU
chr6	-	85442613	85442643	repeat	SINE-MIR3	RepeatMasker	G14072.1	TCCTATTATATAAATATTTAGCTTAATATT	4	3	4	46	1	0.602059991	0	0	0	4	0	0	4	chr6:85442613-85442643	minimal	NA	NA	AUUUA	UAUU	minimal
chr6	-	85445827	85445849	3'utr	TBX18	Ensembl	G14074.1	CTTATTATTTACCACACATACT	4	2	4	30	1	0.602059991	0	1	1	0	0	0	4	chr6:85445827-85445849	minimal	NA	NA	AUUUA	UAUU	minimal
chr6	-	86318291	86318316	3'utr	SYNCRIP	Ensembl	G14081.1	AATTTATATTTATTTCATTCCTTTC	4	3	3	56	0.5	0	0	0.2	0.333333333	4	1	2	3	chr6:86318291-86318316	minimal	NA	UAUUUAUU	AUUUA	UAUU	UAUUUAUU
chr6	-	86318334	86318378	3'utr	SYNCRIP	Ensembl	G14082.1	TATTTTTATTTAAAAAAATTAGTTCTGTTAGCTTATTTAAATTG	23	3	23	265	1	1.361727836	0	0.666666667	0.869565217	3	0	0	23	chr6:86318334-86318378	minimal	NA	NA	AUUUA	UAUU	minimal
chr6	-	86320811	86320837	3'utr	SYNCRIP	Ensembl	G14084.1	TTATCTAAATAAATCATTTTAGTATG	14	2	13	135	0.928571429	1.113943352	0	0.5	0.785714286	3	1	0	13	chr6:86320811-86320837	minimal	NA	NA	NA	NA	NA
chr6	-	86320878	86320902	3'utr	SYNCRIP	Ensembl	G14085.1	TACTTACATAATTTTAGAATAGTG	8	2	7	69	0.875	0.84509804	0	0.142857143	0.25	6	1	0	7	chr6:86320878-86320902	NA	NA	NA	NA	NA	NA
chr6	-	86321646	86321670	3'utr	SYNCRIP	Ensembl	G14086.1	TACTAAATACTGCAGTGTCCCTTT	3	2	3	24	1	0.477121255	0	0.5	0.666666667	1	0	0	3	chr6:86321646-86321670	NA	NA	NA	NA	NA	NA
chr6	-	86322151	86322177	3'utr	SYNCRIP	Ensembl	G14088.1	CCACTGATGGTATCCTTAAATTTTAT	4	3	4	35	1	0.602059991	0	0.333333333	0.5	2	0	0	4	chr6:86322151-86322177	minimal	NA	NA	NA	NA	NA
chr6	-	86332814	86332836	intron	SYNCRIP	Ensembl	G14089.1	TACTTATAACTTCTATTTTATT	3	2	3	36	1	0.477121255	0	0.5	0.666666667	1	0	0	3	chr6:86332814-86332836	minimal	NA	NA	NA	UAUU	minimal
chr6	-	88294180	88294208	intron	RARS2	Ensembl	G14100.1	ATTATAATAACTACTATTTATGGGATAC	3	2	3	28	1	0.477121255	0	0.5	0.666666667	1	0	0	3	chr6:88294180-88294208	minimal	NA	NA	AUUUA	UAUU	minimal
chr6	-	88384640	88384662	NoAnnotation			G14101.1	AATAAAACATTTACTTCTATTT	5	2	4	44	0.8	0.602059991	0	0.333333333	0.6	2	1	0	4	chr6:88384640-88384662	minimal	NA	NA	AUUUA	UAUU	minimal
chr6	-	88408494	88408519	intron	AKIRIN2	Ensembl	G14102.1	ACTATTCTTATTTAAATATTTTTCA	4	3	3	46	0.75	0.477121255	0	0	0	4	1	0	3	chr6:88408494-88408519	minimal	NA	NA	AUUUA	UAUU	minimal
chr6	-	88408650	88408670	intron	AKIRIN2	Ensembl	G14103.1	ATACACTTTATTTTATCATT	3	2	3	30	1	0.477121255	0	0.5	0.666666667	1	0	0	3	chr6:88408650-88408670	minimal	NA	NA	NA	UAUU	minimal
chr6	-	88410102	88410131	intron	AKIRIN2	Ensembl	G14105.1	CCTTTAGTAATAATATCACCCTTTAGACA	33	4	33	202	1	1.51851394	0	0.555555556	0.878787879	4	0	0	33	chr6:88410102-88410131	NA	NA	NA	NA	NA	NA
chr6	-	89320389	89320412	3'utr	RNGTT	Ensembl	G14107.1	ACTTAATTTTCTTAATTTATTCT	5	3	3	63	0.6	0.477121255	0	0.25	0.4	3	2	0	3	chr6:89320389-89320412	minimal	NA	NA	AUUUA	UAUU	minimal
chr6	-	90486603	90486623	intron	MDN1	Ensembl	G14118.1	TCAATTATTTATATTTATTG	5	4	4	56	0.8	0.602059991	0	0	0	5	1	0	4	chr6:90486603-90486623	UUAUUUAU	NA	UAUUUAUU	AUUUA	UAUU	UAUUUAUU
chr6	-	90655846	90655867	intron	BACH2	Ensembl	G14119.1	AATCTTAATCCCTAATATTAG	3	2	3	21	1	0.477121255	0	0.5	0.666666667	1	0	0	3	chr6:90655846-90655867	NA	NA	NA	NA	UAUU	minimal
chr6	-	93951851	93951875	3'utr	EPHA7	Ensembl	G14123.1	CTTTATTTATTAAACCATATTATT	9	3	6	98	0.6	0.477121255	0	0.111111111	0.2	8	3	1	6	chr6:93951851-93951875	UUAUUUAUU	UUAUUUAUU	UAUUUAUU	AUUUA	UAUU	UUAUUUAUU
chr6	-	94052262	94052294	intron	EPHA7	Ensembl	G14126.1	CCATTCTATTTATCTAATTTATAACTCTATTT	3	2	3	45	1	0.477121255	0	0.5	0.666666667	1	0	0	3	chr6:94052262-94052294	minimal	NA	NA	AUUUA	UAUU	minimal
chr6	-	94064822	94064846	intron	EPHA7	Ensembl	G14127.1	ACATATTTATCCTATTTATTTTAA	5	3	4	57	0.8	0.602059991	0	0.25	0.4	3	1	0	4	chr6:94064822-94064846	minimal	NA	UAUUUAUU	AUUUA	UAUU	UAUUUAUU
chr6	-	96961920	96961942	NoAnnotation			G14132.1	TTCTTTTCTTCATCTCCTATTT	3	2	2	40	0.5	0	0	0	0	4	1	1	2	chr6:96961920-96961942	NA	NA	NA	NA	UAUU	minimal
chr6	-	97669325	97669348	intron	MMS22L	Ensembl	G14147.1	TATTTCTATTACATATTTTATAA	2	2	2	23	1	0.301029996	0	0	0	2	0	0	2	chr6:97669325-97669348	minimal	NA	NA	NA	UAUU	minimal
chr6	-	97714990	97715017	intron	MMS22L	Ensembl	G14148.1	AATAACTTTTAAATATTTATTTATTTT	3	3	3	41	1	0.477121255	0	0	0	3	0	0	3	chr6:97714990-97715017	UUAUUUAUU	UUAUUUAUU	UAUUUAUU	AUUUA	UAUU	UUAUUUAUU
chr6	-	99844463	99844484	NoAnnotation			G14154.1	CACACATGGGTTATATTTATA	3	2	2	22	0.666666667	0.301029996	0	0	0	3	1	0	2	chr6:99844463-99844484	minimal	NA	NA	AUUUA	UAUU	minimal
chr6	-	99847319	99847348	3'utr	PNISR	Ensembl	G14155.1	ATTCAATATATTTATTTATATTTTTAAAG	15	3	14	202	0.933333333	1.146128036	0	0.333333333	0.6	6	1	0	14	chr6:99847319-99847348	UUAUUUAU	NA	UAUUUAUU	AUUUA	UAUU	UAUUUAUU
chr6	-	99848254	99848293	3'utr	PNISR	Ensembl	G14157.1	TCTTAAATGTTAGAAATCCTATATAATATTATTTATTTA	15	7	15	167	0.9375	0.875061263	0	0.25	0.4375	9	0	1	15	chr6:99848254-99848293	UUAUUUAUU	UUAUUUAUU	UAUUUAUU	AUUUA	UAUU	UUAUUUAUU
chr6	-	99867239	99867261	intron	PNISR	Ensembl	G14160.1	TTCACTCTAACTTATTTAACTT	5	3	4	46	0.8	0.602059991	0	0.25	0.4	3	1	0	4	chr6:99867239-99867261	minimal	NA	NA	AUUUA	UAUU	minimal
chr6	-	99930594	99930621	coding	USP45	Ensembl	G14163.1	CATCTACATTTAATATAAATAATTATG	4	3	4	32	1	0.602059991	0	0	0	4	0	0	4	chr6:99930594-99930621	minimal	NA	NA	AUUUA	NA	minimal
chr6	-	100009884	100009910	intron	CCNC	Ensembl	G14165.1	TCTAATATTTTCTTTTTATATTTATT	3	3	3	50	1	0.477121255	0	0	0	3	0	0	3	chr6:100009884-100009910	minimal	NA	UAUUUAUU	AUUUA	UAUU	UAUUUAUU
chr1	-	144900395	144900415	intron	PDE4DIP	Ensembl	G1417.1	TCCCTAAACTCTTTTCTATT	5	2	5	45	1	0.698970004	0	1	1	0	0	0	5	chr1:144900395-144900415	NA	NA	NA	NA	UAUU	minimal
chr6	-	101158737	101158766	intron	ASCC3	Ensembl	G14172.1	CCTTCATCATACTATTTATAATTATTATT	2	2	2	24	1	0.301029996	0	0	0	2	0	0	2	chr6:101158737-101158766	minimal	NA	NA	AUUUA	UAUU	minimal
chr6	-	101305241	101305265	repeat	LINE-L1ME3	RepeatMasker	G14176.1	TAAAATTAATACCTTCTATTTATT	5	2	3	57	0.6	0.477121255	0	0.666666667	0.8	1	2	0	3	chr6:101305241-101305265	minimal	NA	UAUUUAUU	AUUUA	UAUU	UAUUUAUU
chr6	-	105725671	105725697	3'utr	PREP	Ensembl	G14186.1	CATACTTATCTATATCCATAACCTCT	11	5	9	83	0.818181818	0.954242509	0	0.1	0.181818182	9	2	0	9	chr6:105725671-105725697	minimal	NA	NA	NA	NA	NA
chr6	-	106649684	106649707	intron	ATG5	Ensembl	G14190.1	CACCTAATATTTAATATATTATT	3	3	3	26	1	0.477121255	0	0	0	3	0	0	3	chr6:106649684-106649707	minimal	NA	NA	AUUUA	UAUU	minimal
chr6	-	107387758	107387785	3'utr	BEND3	Ensembl	G14192.1	CACAATCATTTATTAATAATTTTTTTG	6	5	6	59	1	0.77815125	0	0	0	6	0	0	6	chr6:107387758-107387785	minimal	NA	NA	AUUUA	UAUU	minimal
chr1	-	144928166	144928193	intron	PDE4DIP	Ensembl	G1420.1	TTAATCCTCCACTTACCATATTTTATG	4	2	4	36	1	0.602059991	0	1	1	0	0	0	4	chr1:144928166-144928193	minimal	NA	NA	NA	UAUU	minimal
chr6	-	111620424	111620457	3'utr	REV3L	Ensembl	G14208.1	CTTCTAAATATACTTAAAATATTTTCTTTCCTT	21	7	13	226	0.565217391	0.636822098	0	0.1	0.217391304	18	8	2	13	chr6:111620424-111620457	NA	NA	NA	NA	UAUU	minimal
chr6	-	111696601	111696626	coding	REV3L	Ensembl	G14211.1	TATATTATTATTAATAGATTTAGAG	4	2	4	42	1	0.602059991	0	0	0	4	0	0	4	chr6:111696601-111696626	minimal	NA	NA	AUUUA	UAUU	minimal
chr6	-	112392257	112392283	3'utr	TUBE1	Ensembl	G14216.1	ATATATTTTTATAATTATTTATAATT	5	3	5	67	1	0.698970004	0	0.666666667	0.8	1	0	0	5	chr6:112392257-112392283	UUAUUUAU	NA	NA	AUUUA	UAUU	minimal
chr6	-	114249121	114249142	NoAnnotation			G14221.1	TTTATTAATTCAATTAAATAC	2	2	2	18	1	0.301029996	0	0	0	2	0	0	2	chr6:114249121-114249142	minimal	NA	NA	NA	UAUU	minimal
chr6	-	114262119	114262140	3'utr	HDAC2	Ensembl	G14222.1	CTTCATTTTATACTACTTTGG	3	2	3	30	1	0.477121255	0	0.5	0.666666667	1	0	0	3	chr6:114262119-114262140	minimal	NA	NA	NA	NA	NA
chr6	-	114283576	114283603	intron	HDAC2	Ensembl	G14223.1	CCTTTATTTAAAATATTTATATTTCAT	6	4	5	72	0.833333333	0.698970004	0	0.2	0.333333333	4	1	0	5	chr6:114283576-114283603	minimal	NA	NA	AUUUA	UAUU	minimal
chr6	-	116572515	116572543	3'utr	TSPYL4	Ensembl	G14226.1	ACATATTTATCTTTTTACCCCATCCATT	10	4	9	100	0.818181818	0.653212514	0	0.222222222	0.363636364	7	1	1	9	chr6:116572515-116572543	minimal	NA	NA	AUUUA	UAUU	minimal
chr6	-	116956863	116956889	3'utr	ZUFSP	Ensembl	G14230.1	TCTTAACATATAATTTAATTTCTAAA	11	6	10	111	0.909090909	1	0	0.1	0.181818182	9	1	0	10	chr6:116956863-116956889	minimal	NA	NA	AUUUA	NA	minimal
chr6	-	116956909	116956929	3'utr	ZUFSP	Ensembl	G14231.1	AACTCCTTAATACAATTATG	3	2	3	18	1	0.477121255	0	0.5	0.666666667	1	0	0	3	chr6:116956909-116956929	minimal	NA	NA	NA	NA	NA
chr6	-	116957916	116957939	intron	ZUFSP	Ensembl	G14232.1	TATCCCAAAATATACATATTTAT	5	2	5	34	1	0.698970004	0	1	1	0	0	0	5	chr6:116957916-116957939	minimal	NA	NA	AUUUA	UAUU	minimal
chr6	-	117883867	117883895	3'utr	GOPC	Ensembl	G14233.1	CATCCTAAAATCTAAACCAATTATTAAT	2	2	2	15	1	0.301029996	0	0	0	2	0	0	2	chr6:117883867-117883895	minimal	NA	NA	NA	UAUU	minimal
chr6	-	118785772	118785802	3'utr	C6orf204	Ensembl	G14234.1	TTCCTTACTATTTACAATTTTTTATTTATA	6	4	6	97	1	0.77815125	0	0.2	0.333333333	4	0	0	6	chr6:118785772-118785802	UUAUUUAU	NA	NA	AUUUA	UAUU	minimal
chr6	-	119326536	119326560	intron	FAM184A	Ensembl	G14238.1	CATACATAATTCTATTTATATTTT	11	2	11	93	1	1.041392685	0	0.333333333	0.818181818	2	0	0	11	chr6:119326536-119326560	minimal	NA	NA	AUUUA	UAUU	minimal
chr6	-	122764564	122764587	3'utr	SERINC1	Ensembl	G14245.1	CTTAATTCCCCAACCTTATTCTG	7	3	7	55	1	0.84509804	0	0.2	0.428571429	4	0	0	7	chr6:122764564-122764587	minimal	NA	NA	NA	UAUU	minimal
chr6	-	122764626	122764650	3'utr	SERINC1	Ensembl	G14246.1	TTTAAAATCTACAATTTCTTCTTT	3	2	2	31	0.666666667	0.301029996	0	0	0	3	1	0	2	chr6:122764626-122764650	NA	NA	NA	NA	NA	NA
chr6	-	122765864	122765888	3'utr	SERINC1	Ensembl	G14247.1	ACTATTTTAAAATTATATTAGACC	5	2	3	47	0.6	0.477121255	0	0	0	5	2	0	3	chr6:122765864-122765888	minimal	NA	NA	NA	UAUU	minimal
chr6	-	127794475	127794499	coding	C6orf174	Ensembl	G14254.1	TATTATTTTCATCACTTTCTTACA	5	3	4	58	0.8	0.602059991	0	0	0	5	1	0	4	chr6:127794475-127794499	minimal	NA	NA	NA	UAUU	minimal
chr6	-	131908635	131908664	3'utr	MED23	Ensembl	G14263.1	ACACCTTATAACTCCCATCTCCCTATCTA	13	3	9	78	0.692307692	0.954242509	0	0.375	0.615384615	5	4	0	9	chr6:131908635-131908664	minimal	NA	NA	NA	NA	NA
chr6	-	132269802	132269830	3'utr	CTGF	Ensembl	G14264.1	ATTTTTTAAAATTTATATTGTAAATATT	2	2	2	30	1	0.301029996	0	0	0	2	0	0	2	chr6:132269802-132269830	minimal	NA	NA	AUUUA	UAUU	minimal
chr6	-	132794403	132794430	repeat	DNA-MER2	RepeatMasker	G14266.1	ACTATAATTTACTTCTTTTATTTATTG	2	2	2	30	1	0.301029996	0	0	0	2	0	0	2	chr6:132794403-132794430	UUAUUUAUU	UUAUUUAUU	UAUUUAUU	AUUUA	UAUU	UUAUUUAUU
chr6	-	135344630	135344657	intron	HBS1L	Ensembl	G14270.1	CAAATATCTATTTAATATTATTTATAT	8	3	6	89	0.75	0.77815125	0	0.333333333	0.5	4	2	0	6	chr6:135344630-135344657	UUAUUUAU	NA	NA	AUUUA	UAUU	minimal
chr6	-	135353549	135353572	intron	HBS1L	Ensembl	G14272.1	TTTTCCTTTACCTATATATTTAT	4	3	3	50	0.75	0.477121255	0	0	0	4	1	0	3	chr6:135353549-135353572	minimal	NA	NA	AUUUA	UAUU	minimal
chr6	-	135605745	135605779	3'utr	AHI1	Ensembl	G14273.1	TTAATATTTATTTTAATCTTAATATTTTTACATT	5	5	5	68	1	0.698970004	0	0	0	5	0	0	5	chr6:135605745-135605779	minimal	NA	UAUUUAUU	AUUUA	UAUU	UAUUUAUU
chr6	-	136579061	136579082	3'utr	BCLAF1	Ensembl	G14277.1	TTATATACAAATTTCTTATAT	3	2	3	28	1	0.477121255	0	0.5	0.666666667	1	0	0	3	chr6:136579061-136579082	minimal	NA	NA	NA	NA	NA
chr6	-	136581512	136581533	3'utr	BCLAF1	Ensembl	G14280.1	TTCTCTTTCTATTCCTATTTG	5	2	5	60	1	0.698970004	0	0.5	0.8	1	0	0	5	chr6:136581512-136581533	NA	NA	NA	NA	UAUU	minimal
chr6	-	136581815	136581837	3'utr	BCLAF1	Ensembl	G14281.1	ACTACACTAATTATTTTAACTG	6	3	6	48	1	0.77815125	0	0.666666667	0.833333333	1	0	0	6	chr6:136581815-136581837	minimal	NA	NA	NA	UAUU	minimal
chr6	-	136581999	136582025	3'utr	BCLAF1	Ensembl	G14282.1	TAACTATCAACTTTTAAAACTTTTAA	3	3	3	25	1	0.477121255	0	0	0	3	0	0	3	chr6:136581999-136582025	NA	NA	NA	NA	NA	NA
chr6	-	136594096	136594118	intron	BCLAF1	Ensembl	G14283.1	TATTATTCCTCATTTATACTTT	5	2	3	56	0.6	0.477121255	0	0.666666667	0.8	1	2	0	3	chr6:136594096-136594118	minimal	NA	NA	AUUUA	UAUU	minimal
chr6	-	136600270	136600299	intron	BCLAF1	Ensembl	G14285.1	TAATCTTTTCCCCCATTTAACTATATATT	4	3	4	39	1	0.602059991	0	0	0	4	0	0	4	chr6:136600270-136600299	minimal	NA	NA	AUUUA	UAUU	minimal
chr6	-	136608456	136608482	intron	BCLAF1	Ensembl	G14286.1	TTTCAAACACTTTAATTTTATTTATT	3	2	3	41	1	0.477121255	0	0.5	0.666666667	1	0	0	3	chr6:136608456-136608482	UUAUUUAUU	UUAUUUAUU	UAUUUAUU	AUUUA	UAUU	UUAUUUAUU
chr6	-	138743296	138743322	3'utr	NHSL1	Ensembl	G14289.1	AAACCTTTAATAATACATAATTTATG	3	3	3	27	1	0.477121255	0	0	0	3	0	0	3	chr6:138743296-138743322	minimal	NA	NA	AUUUA	NA	minimal
chr6	-	139693420	139693443	3'utr	CITED2	Ensembl	G14293.1	TTAATTTATTCTATTTTAATTTG	20	9	17	263	0.772727273	0.753327667	0	0.333333333	0.545454545	10	3	2	17	chr6:139693420-139693443	minimal	NA	NA	AUUUA	UAUU	minimal
chr6	-	143073746	143073773	3'utr	HIVEP2	Ensembl	G14297.1	TAATACTAATATTTATTTACTTTGTTT	16	7	16	165	1	1.204119983	0	0.363636364	0.5625	7	0	0	16	chr6:143073746-143073773	minimal	NA	UAUUUAUU	AUUUA	UAUU	UAUUUAUU
chr6	-	143073812	143073834	3'utr	HIVEP2	Ensembl	G14298.1	CACTAAAACATATTTTTATATG	5	2	2	42	0.4	0.301029996	0	0.333333333	0.6	2	3	0	2	chr6:143073812-143073834	minimal	NA	NA	NA	UAUU	minimal
chr1	-	149816906	149816943	repeat	LINE-L2a	RepeatMasker	G1430.1	AATAATATACATTTAGTCACTTATTTTTACTTATCTG	8	3	8	74	1	0.903089987	0	0.333333333	0.5	4	0	0	8	chr1:149816906-149816943	minimal	NA	NA	AUUUA	UAUU	minimal
chr6	-	143757993	143758022	intron	ADAT2	Ensembl	G14302.1	TCATACTTTTAATTTTTATTTATTTATTT	2	2	2	35	1	0.301029996	0	0	0	2	0	0	2	chr6:143757993-143758022	UUAUUUAUU	UUAUUUAUU	UAUUUAUU	AUUUA	UAUU	UUAUUUAUU
chr6	-	144692089	144692116	rRNA	rRNA-LSU-rRNA_Hsa	RepeatMasker	G14306.1	CAGGTGTCTTAAGGTGAGCTCAGGGAG	6	2	6	30	1	0.77815125	0	0.25	0.5	3	0	0	6	chr6:144692089-144692116	NA	NA	NA	NA	NA	NA
chr6	-	146207093	146207115	3'utr	SHPRH	Ensembl	G14313.1	CTTTCCCTACTCTTAATTTTTC	4	4	4	44	1	0.602059991	0	0	0	4	0	0	4	chr6:146207093-146207115	NA	NA	NA	NA	NA	NA
chr6	-	146224297	146224320	intron	SHPRH	Ensembl	G14314.1	ATTATATTTAAATATATTTATCT	2	2	2	23	1	0.301029996	0	0	0	2	0	0	2	chr6:146224297-146224320	minimal	NA	NA	AUUUA	UAUU	minimal
chr6	-	149826323	149826347	3'utr	PPIL4	Ensembl	G14319.1	TCTTACATTTTCACTCTTTTTTTA	3	2	2	41	0.666666667	0.301029996	0	0	0	3	1	0	2	chr6:149826323-149826347	NA	NA	NA	NA	NA	NA
chr6	-	149826379	149826405	3'utr	PPIL4	Ensembl	G14320.1	TATACTTTTTTACACTAATTTTATTG	9	4	9	113	1	0.954242509	0	0.125	0.222222222	7	0	0	9	chr6:149826379-149826405	minimal	NA	NA	NA	UAUU	minimal
chr6	-	149834971	149834997	intron	PPIL4	Ensembl	G14321.1	AACTCTTTTATATTTTCTCTTATTCT	7	3	4	88	0.571428571	0.602059991	0	0.5	0.714285714	2	3	0	4	chr6:149834971-149834997	minimal	NA	NA	NA	UAUU	minimal
chr6	-	149837885	149837913	intron	PPIL4	Ensembl	G14322.1	TAATTTCAACAACAAATATTTATTGGGC	3	2	3	26	1	0.477121255	0	0.5	0.666666667	1	0	0	3	chr6:149837885-149837913	minimal	NA	UAUUUAUU	AUUUA	UAUU	UAUUUAUU
chr6	-	149980009	149980035	3'utr	LATS1	Ensembl	G14326.1	TCTTTATTATACTTACCCTTTTTATG	12	8	10	152	0.769230769	0.698970004	0	0.181818182	0.307692308	9	2	1	10	chr6:149980009-149980035	minimal	NA	NA	NA	UAUU	minimal
chr1	-	149895387	149895410	3'utr	SF3B4	Ensembl	G1433.1	TACATTTTCCCAATATCTTTTCT	4	3	4	41	0.8	0.301029996	0	0.25	0.4	3	0	1	4	chr1:149895387-149895410	NA	NA	NA	NA	NA	NA
chr6	-	149982212	149982235	3'utr	LATS1	Ensembl	G14331.1	AATATTTAATCTATTTAATCTTC	12	6	12	121	1	1.079181246	0	0.25	0.5	6	0	0	12	chr6:149982212-149982235	minimal	NA	NA	AUUUA	UAUU	minimal
chr6	-	149982693	149982719	3'utr	LATS1	Ensembl	G14332.1	AAATCCTTTTAAAATGTTAATTTATT	3	3	3	30	1	0.477121255	0	0	0	3	0	0	3	chr6:149982693-149982719	minimal	NA	NA	AUUUA	UAUU	minimal
chr6	-	149982721	149982748	3'utr	LATS1	Ensembl	G14333.1	TACAATATTTTATTTTCCTAAATTATG	4	3	3	52	0.75	0.477121255	0	0	0	4	1	0	3	chr6:149982721-149982748	minimal	NA	NA	NA	UAUU	minimal
chr6	-	150002733	150002758	intron	LATS1	Ensembl	G14336.1	ACTTATCCATATTTTAATTCTTAGG	3	2	3	31	1	0.477121255	0	0.5	0.666666667	1	0	0	3	chr6:150002733-150002758	minimal	NA	NA	NA	UAUU	minimal
chr6	-	150047617	150047645	3'utr	NUP43	Ensembl	G14339.1	ATCCTTCCACACTTTATTTCCTTAATAA	7	2	6	61	0.857142857	0.77815125	0	0.2	0.428571429	4	1	0	6	chr6:150047617-150047645	minimal	NA	NA	NA	UAUU	minimal
chr6	-	153292080	153292105	3'utr	FBXO5	Ensembl	G14346.1	TTTAAAATTCTCAATACAAATCAAA	5	3	4	32	0.8	0.602059991	0	0	0	5	1	0	4	chr6:153292080-153292105	NA	NA	NA	NA	NA	NA
chr6	-	153292124	153292145	3'utr	FBXO5	Ensembl	G14347.1	ACAACCTCTTAAAATATTTTT	3	3	3	24	1	0.477121255	0	0	0	3	0	0	3	chr6:153292124-153292145	NA	NA	NA	NA	UAUU	minimal
chr6	-	153292278	153292298	coding	FBXO5	Ensembl	G14348.1	ATCTCTTATTAAATCAATTG	10	3	10	80	1	1	0	0.666666667	0.9	1	0	0	10	chr6:153292278-153292298	minimal	NA	NA	NA	UAUU	minimal
chr6	-	159187285	159187305	3'utr	EZR	Ensembl	G14357.1	ACTTATACACCTTATTAATG	17	5	15	121	0.882352941	1.176091259	0	0.5	0.764705882	4	2	0	15	chr6:159187285-159187305	minimal	NA	NA	NA	UAUU	minimal
chr6	-	160101654	160101677	3'utr	SOD2	Ensembl	G14359.1	CTTTTTTCTTAAACCTATTTAGT	2	2	2	23	1	0.301029996	0	0	0	2	0	0	2	chr6:160101654-160101677	minimal	NA	NA	AUUUA	UAUU	minimal
chr1	-	150192633	150192661	3'utr	ANP32E	Ensembl	G1436.1	CATTTCATTCCTTATTTATAAATTAACT	9	4	7	98	0.777777778	0.84509804	0	0.6	0.777777778	2	2	0	7	chr1:150192633-150192661	UUAUUUAU	NA	NA	AUUUA	UAUU	minimal
chr6	-	161411733	161411761	NoAnnotation			G14363.1	ACCTTCATCTTATTTACTCAATAATATT	3	2	3	33	1	0.477121255	0	0	0	3	0	0	3	chr6:161411733-161411761	minimal	NA	NA	AUUUA	UAUU	minimal
chr6	-	163210058	163210082	tRNA	tRNA-tRNA-Glu-GAG_	RepeatMasker	G14364.1	TCCCTGGTCTAGTGGTTAGGATTT	8	3	4	62	0.444444444	0.301029996	0	0.285714286	0.444444444	5	4	1	4	chr6:163210058-163210082	NA	NA	NA	NA	NA	NA
chr1	-	150203929	150203953	intron	ANP32E	Ensembl	G1438.1	CTTTTATAAATTTATTTATTTATT	4	2	3	57	0.75	0.477121255	0	0.333333333	0.5	2	1	0	3	chr1:150203929-150203953	UUAUUUAUU	UUAUUUAUU	UAUUUAUU	AUUUA	UAUU	UUAUUUAUU
chr6	-	170066190	170066225	intron	WDR27	Ensembl	G14380.1	ATATGTAGTATTTTTCAATATTCATTTATCTAATG	3	3	3	35	1	0.477121255	0	0	0	3	0	0	3	chr6:170066190-170066225	minimal	NA	NA	AUUUA	UAUU	minimal
chr6	-	170108801	170108821	intron	PHF10	Ensembl	G14386.1	TTTTAATACAGGCTGGAAAT	3	2	3	18	1	0.477121255	0	0.5	0.666666667	1	0	0	3	chr6:170108801-170108821	NA	NA	NA	NA	NA	NA
chr6	-	170109173	170109197	intron	PHF10	Ensembl	G14387.1	AATTAACTTAAAAATTCTTTTTTT	3	2	2	37	0.666666667	0.301029996	0	0	0	3	1	0	2	chr6:170109173-170109197	NA	NA	NA	NA	NA	NA
chr7	+	913981	914007	3'utr	SUN1	Ensembl	G14390.1	TTATAATTACTATTTAATATTTAGAC	7	3	7	82	1	0.84509804	0.571428571	0.166666667	0.285714286	5	0	0	7	chr7:913981-914007	minimal	NA	NA	AUUUA	UAUU	minimal
chr7	+	4810970	4810990	3'utr	FOXK1	Ensembl	G14396.1	TTCTTTTATCTATTAAATTG	3	3	3	33	1	0.477121255	1	0	0	3	0	0	3	chr7:4810970-4810990	minimal	NA	NA	NA	UAUU	minimal
chr1	-	150547638	150547659	3'utr	MCL1	Ensembl	G1440.1	CTTATTTATATCATGTATCTC	4	3	4	37	0.8	0.301029996	0	0.25	0.4	3	0	1	4	chr1:150547638-150547659	UUAUUUAU	NA	NA	AUUUA	UAUU	minimal
chr7	+	5105465	5105490	repeat	Low_complexity-AT_rich	RepeatMasker	G14401.1	TTTTATAAATATTTAATATTTATTT	11	7	11	153	0.916666667	0.740362689	0	0.2	0.333333333	8	0	1	11	chr7:5105465-5105490	minimal	NA	UAUUUAUU	AUUUA	UAUU	UAUUUAUU
chr7	+	5108819	5108841	3'utr	RBAK	Ensembl	G14402.1	CTCATCACTCTAATCATATTTT	4	4	4	35	1	0.602059991	0	0	0	4	0	0	4	chr7:5108819-5108841	NA	NA	NA	NA	UAUU	minimal
chr1	-	150547676	150547700	3'utr	MCL1	Ensembl	G1441.1	CTATTTTTACCTATGTATTTATCG	20	7	18	238	0.9	1.255272505	0	0.266666667	0.45	11	2	0	18	chr1:150547676-150547700	minimal	NA	NA	AUUUA	UAUU	minimal
chr7	+	7753130	7753153	intron	AC006465.3	Ensembl	G14410.1	CTTTACTATTTATTTTCTTAGTG	3	2	3	39	1	0.477121255	1	0.5	0.666666667	1	0	0	3	chr7:7753130-7753153	minimal	NA	UAUUUAUU	AUUUA	UAUU	UAUUUAUU
chr7	+	12275330	12275352	repeat	Low_complexity-AT_rich	RepeatMasker	G14416.1	TTCTTTATATAATAATTATATT	2	2	2	24	1	0.301029996	0	0	0	2	0	0	2	chr7:12275330-12275352	minimal	NA	NA	NA	UAUU	minimal
chr7	+	13259447	13259469	lincRNA	AC011288.2	Ensembl	G14419.1	TTAAATTATTCCTTTATTTTTA	2	2	2	25	1	0.301029996	0	0	0	2	0	0	2	chr7:13259447-13259469	minimal	NA	NA	NA	UAUU	minimal
chr7	+	17383519	17383545	repeat	Low_complexity-AT_rich	RepeatMasker	G14424.1	TCTTTCCAAATTATTTCTTAATTATT	4	2	2	56	0.4	0	0	0	0	5	2	1	2	chr7:17383519-17383545	minimal	NA	NA	NA	UAUU	minimal
chr7	+	17385152	17385176	3'utr	AHR	Ensembl	G14425.1	ATTAATACTCTATTTTTACATTTA	5	3	5	57	1	0.698970004	0	0	0	5	0	0	5	chr7:17385152-17385176	minimal	NA	NA	AUUUA	UAUU	minimal
chr1	-	150548272	150548301	3'utr	MCL1	Ensembl	G1444.1	ATATTTATATCAATTCCTACAGCTTTCCC	7	3	7	51	1	0.84509804	0	0.4	0.571428571	3	0	0	7	chr1:150548272-150548301	minimal	NA	NA	AUUUA	UAUU	minimal
chr7	+	23240496	23240520	3'utr	NUPL2	Ensembl	G14442.1	ATTTTTTTCTTAACTCTAAATATT	23	11	21	296	0.807692308	0.720159303	0	0.333333333	0.538461538	12	2	3	21	chr7:23240496-23240520	NA	NA	NA	NA	UAUU	minimal
chr7	+	24727413	24727440	3'utr	MPP6	Ensembl	G14449.1	TACTAATATATAATTTATCTTAATTTT	5	4	5	55	1	0.698970004	0	0.25	0.4	3	0	0	5	chr7:24727413-24727440	minimal	NA	NA	AUUUA	NA	minimal
chr7	+	27226614	27226634	NoAnnotation			G14453.1	ACTCAATAACAAATCTAATC	3	2	3	12	1	0.477121255	0.666666667	0.5	0.666666667	1	0	0	3	chr7:27226614-27226634	NA	NA	NA	NA	NA	NA
chr7	+	28574335	28574359	intron	CREB5	Ensembl	G14457.1	CATCATCATCTTAACAAATATTTA	2	2	2	16	1	0.301029996	0	0	0	2	0	0	2	chr7:28574335-28574359	minimal	NA	NA	AUUUA	UAUU	minimal
chr7	+	28860942	28860966	3'utr	CREB5	Ensembl	G14460.1	TTTTATCTAATAACTTACTTTTTA	5	4	5	53	1	0.698970004	0	0	0	5	0	0	5	chr7:28860942-28860966	minimal	NA	NA	NA	NA	NA
chr7	+	28861129	28861155	3'utr	CREB5	Ensembl	G14461.1	AATAATTTTCTATTATATTTTAGACA	3	2	3	35	1	0.477121255	0	0	0	3	0	0	3	chr7:28861129-28861155	minimal	NA	NA	NA	UAUU	minimal
chr7	+	28863839	28863862	3'utr	CREB5	Ensembl	G14463.1	TTTATACTCTTTATCCCTTTATT	2	2	2	25	1	0.301029996	0	0	0	2	0	0	2	chr7:28863839-28863862	minimal	NA	NA	NA	UAUU	minimal
chr7	+	29206791	29206816	intron	CHN2	Ensembl	G14466.1	TTAAACTAACTTTTAATTATTTATT	3	2	2	40	0.666666667	0.301029996	0	0	0	3	1	0	2	chr7:29206791-29206816	UUAUUUAUU	UUAUUUAUU	UAUUUAUU	AUUUA	UAUU	UUAUUUAUU
chr7	+	30832702	30832723	intron	FAM188B	Ensembl	G14474.1	TACTACTAATTTCATACATTT	4	4	4	34	1	0.602059991	0.25	0	0	4	0	0	4	chr7:30832702-30832723	NA	NA	NA	NA	NA	NA
chr7	+	32794843	32794866	intron	AVL9	Ensembl	G14478.1	ATCACTCTATAAATATATTATTT	7	4	7	66	1	0.84509804	0.285714286	0.166666667	0.285714286	5	0	0	7	chr7:32794843-32794866	minimal	NA	NA	NA	UAUU	minimal
chr1	-	150619555	150619600	3'utr	GOLPH3L	Ensembl	G1449.1	ATCTTTTTATTTCCTATTTTTGGCTTCCTACATAAATTAATAAAG	7	4	7	84	1	0.84509804	0	0.4	0.571428571	3	0	0	7	chr1:150619555-150619600	minimal	NA	NA	NA	UAUU	minimal
chr7	+	44813956	44814001	NoAnnotation			G14492.1	TATTTCCATATCTTTCTCTATGCCTTATTTACATTTTTTTCTTTT	6	5	5	84	0.833333333	0.698970004	0	0	0	6	1	0	5	chr7:44813956-44814001	minimal	NA	NA	AUUUA	UAUU	minimal
chr7	+	45757090	45757111	3'utr	ADCY1	Ensembl	G14494.1	ATTCTCTCTAAATTATTTATT	5	4	5	55	1	0.698970004	0.8	0.25	0.4	3	0	0	5	chr7:45757090-45757111	UUAUUUAUU	UUAUUUAUU	UAUUUAUU	AUUUA	UAUU	UUAUUUAUU
chr7	+	56009922	56009945	NoAnnotation			G14498.1	CTTAATCATTTATTTTATTTATT	10	4	10	137	1	1	0.1	0.333333333	0.6	4	0	0	10	chr7:56009922-56009945	UUAUUUAUU	UUAUUUAUU	UAUUUAUU	AUUUA	UAUU	UUAUUUAUU
chr1	-	150620415	150620437	3'utr	GOLPH3L	Ensembl	G1450.1	AACTATCTATTATATTTTTCTG	7	3	6	76	0.857142857	0.77815125	0	0.166666667	0.285714286	5	1	0	6	chr1:150620415-150620437	minimal	NA	NA	NA	UAUU	minimal
chr7	+	64171571	64171594	NoAnnotation			G14502.1	CTAACATCTCTAATAATTATTTT	7	3	7	60	1	0.84509804	0	0	0	7	0	0	7	chr7:64171571-64171594	minimal	NA	NA	NA	UAUU	minimal
chr7	+	64391086	64391112	repeat	Low_complexity-AT_rich	RepeatMasker	G14505.1	TTTTACATTTATATTTTTTCTTATTT	7	5	7	115	1	0.84509804	0	0	0	7	0	0	7	chr7:64391086-64391112	minimal	NA	NA	AUUUA	UAUU	minimal
chr1	-	150937868	150937900	3'utr	CERS2	Ensembl	G1451.1	CAACTAATTCTAATTTTTATTTATTAAATATT	104	10	88	1284	0.8	1.099384632	0	0.5	0.772727273	25	16	6	88	chr1:150937868-150937900	UUAUUUAUU	UUAUUUAUU	UAUUUAUU	AUUUA	UAUU	UUAUUUAUU
chr7	+	66151620	66151644	intron	KCTD7	Ensembl	G14512.1	CTATCCTATTTAATACTATTTAAC	6	5	5	61	0.833333333	0.698970004	0	0	0	6	1	0	5	chr7:66151620-66151644	minimal	NA	NA	AUUUA	UAUU	minimal
chr7	+	66420660	66420681	3'utr	C7orf42	Ensembl	G14515.1	TACATATTTATAAAAATCTAT	2	2	2	16	1	0.301029996	0	0	0	2	0	0	2	chr7:66420660-66420681	minimal	NA	NA	AUUUA	UAUU	minimal
chr7	+	68527463	68527502	rRNA	rRNA-LSU-rRNA_Hsa	RepeatMasker	G14519.1	AAATGCGGGTAAACGGCGGGAGTAACTATGACTCTCTTA	280	2	247	795	0.820598007	1.050274272	0.252491694	0.476190476	0.926910299	22	33	21	247	chr7:68527463-68527502	NA	NA	NA	NA	NA	NA
chr7	+	68669218	68669240	repeat	LINE-L1MA7	RepeatMasker	G14523.1	TTACTGTAGCTTTGTATTGGAT	35	2	32	310	0.864864865	1.028028724	0.135135135	0.7	0.918918919	3	3	2	32	chr7:68669218-68669240	NA	NA	NA	NA	UAUU	minimal
chr7	+	69431602	69431623	intron	AUTS2	Ensembl	G14526.1	CCATAATATTATTTAATATTT	2	2	2	20	1	0.301029996	0.5	0	0	2	0	0	2	chr7:69431602-69431623	minimal	NA	NA	AUUUA	UAUU	minimal
chr1	-	151300000	151300024	5'utr	PI4KB	Ensembl	G1453.1	CTGGGGAATTTTATTTTATTTTAT	4	2	4	51	1	0.602059991	0	0.5	0.75	1	0	0	4	chr1:151300000-151300024	minimal	NA	NA	NA	UAUU	minimal
chr7	+	77408845	77408866	3'utr	RSBN1L	Ensembl	G14540.1	CTTATTTATATCCTTTTTTTT	10	4	8	141	0.727272727	0.602059991	0	0.25	0.454545455	6	2	1	8	chr7:77408845-77408866	UUAUUUAU	NA	NA	AUUUA	UAUU	minimal
chr7	+	77411472	77411494	NoAnnotation			G14541.1	CAAAAATTTTCTATTTTAATAT	3	2	3	30	1	0.477121255	0	0.5	0.666666667	1	0	0	3	chr7:77411472-77411494	NA	NA	NA	NA	UAUU	minimal
chr7	+	80963124	80963147	rRNA	rRNA-SSU-rRNA_Hsa	RepeatMasker	G14555.1	TCTCGGCGCCCCCTCGATGCTCT	282	4	8	1202	0.024193548	-1.004798883	0.002688172	0.469387755	0.930107527	26	273	90	9	chr7:80963124-80963147	NA	NA	NA	NA	NA	NA
chr7	+	82600198	82600218	NoAnnotation			G14557.1	ATGGGTCATCATCATTATCA	4	2	4	24	1	0.602059991	0	0.5	0.75	1	0	0	4	chr7:82600198-82600218	minimal	NA	NA	NA	NA	NA
chr1	-	151376732	151376752	3'utr	POGZ	Ensembl	G1456.1	ATAAAAAACTTTTTTCATTG	4	3	4	32	1	0.602059991	0	0.333333333	0.5	2	0	0	4	chr1:151376732-151376752	NA	NA	NA	NA	NA	NA
chr7	+	86825480	86825501	repeat	Low_complexity-AT_rich	RepeatMasker	G14563.1	TATAAATTATTTTATTTATTA	5	3	4	61	0.8	0.602059991	0	0.25	0.4	3	1	0	4	chr7:86825480-86825501	UUAUUUAUU	UUAUUUAUU	UAUUUAUU	AUUUA	UAUU	UUAUUUAUU
chr7	+	90012394	90012414	intron	GTPBP10	Ensembl	G14570.1	TAAACCTATTTATTCATTTA	3	2	3	25	1	0.477121255	0	0.5	0.666666667	1	0	0	3	chr7:90012394-90012414	minimal	NA	UAUUUAUU	AUUUA	UAUU	UAUUUAUU
chr7	+	90014924	90014950	repeat	Low_complexity-AT_rich	RepeatMasker	G14571.1	TCATTTTTTAAAATTATATTTAATTT	4	4	4	56	0.8	0.301029996	0	0	0	5	0	1	4	chr7:90014924-90014950	minimal	NA	NA	AUUUA	UAUU	minimal
chr7	+	90015799	90015820	repeat	Low_complexity-T-rich	RepeatMasker	G14572.1	TCATAATCTATTTAATTTCCC	3	2	2	28	0.666666667	0.301029996	0	0	0	3	1	0	2	chr7:90015799-90015820	minimal	NA	NA	AUUUA	UAUU	minimal
chr7	+	90018573	90018596	3'utr	GTPBP10	Ensembl	G14575.1	TAAATCACATATTTTAACTTATT	3	2	3	30	1	0.477121255	0	0.5	0.666666667	1	0	0	3	chr7:90018573-90018596	minimal	NA	NA	NA	UAUU	minimal
chr7	+	90042551	90042573	coding	CLDN12	Ensembl	G14576.1	ACTTCCCTTATACTATTTATTT	9	4	9	94	0.9	0.653212514	0.2	0.285714286	0.5	5	0	1	9	chr7:90042551-90042573	minimal	NA	UAUUUAUU	AUUUA	UAUU	UAUUUAUU
chr7	+	92086818	92086851	3'utr	GATAD1	Ensembl	G14583.1	AAATATATTTTGAACTTAAATTATATTCTATAT	7	4	7	62	1	0.84509804	0.428571429	0.4	0.571428571	3	0	0	7	chr7:92086818-92086851	minimal	NA	NA	NA	UAUU	minimal
chr7	+	92086907	92086932	3'utr	GATAD1	Ensembl	G14584.1	TATCTATTTTTCTCCATTATTTATT	4	4	4	56	1	0.602059991	0	0	0	4	0	0	4	chr7:92086907-92086932	UUAUUUAUU	UUAUUUAUU	UAUUUAUU	AUUUA	UAUU	UUAUUUAUU
chr7	+	92905627	92905664	coding	CCDC132	Ensembl	G14589.1	ACTTAATTACTATTCATATATCTCTCCTTTAGATTTT	6	5	5	62	1	0.77815125	0	0	0	6	0	0	6	chr7:92905627-92905664	NA	NA	NA	NA	UAUU	minimal
chr1	-	151410762	151410784	intron	POGZ	Ensembl	G1459.1	TCTAATTTATTTTACTTTATAT	2	2	2	25	1	0.301029996	0	0	0	2	0	0	2	chr1:151410762-151410784	minimal	NA	NA	AUUUA	UAUU	minimal
chr7	+	92916228	92916249	intron	CCDC132	Ensembl	G14590.1	AAATAACTCTTTTAACTTATT	2	2	2	18	1	0.301029996	0	0	0	2	0	0	2	chr7:92916228-92916249	minimal	NA	NA	NA	UAUU	minimal
chr7	+	94185931	94185956	3'utr	CASD1	Ensembl	G14599.1	TATTTCCTATTACCCACCTCCTATT	7	6	7	54	1	0.84509804	0	0.166666667	0.285714286	5	0	0	7	chr7:94185931-94185956	NA	NA	NA	NA	UAUU	minimal
chr7	+	94297593	94297621	3'utr	PEG10	Ensembl	G14602.1	TAATTCTAAATTTATTATTCTATAGTTT	10	4	9	110	0.9	0.954242509	0	0.125	0.3	7	1	0	9	chr7:94297593-94297621	minimal	NA	NA	AUUUA	UAUU	minimal
chr7	+	94298623	94298654	3'utr	PEG10	Ensembl	G14605.1	ATTTCAAATAAACTCGGAGGGAACTGCAGGG	3	2	2	13	0.666666667	0.301029996	1	0	0	3	1	0	2	chr7:94298623-94298654	NA	NA	NA	NA	NA	NA
chr7	+	94298886	94298911	3'utr	PEG10	Ensembl	G14607.1	CCCCTACCCCTCCTTCTAACTTTAT	6	3	6	44	1	0.77815125	0	0.25	0.5	3	0	0	6	chr7:94298886-94298911	minimal	NA	NA	NA	NA	NA
chr7	+	94298916	94298948	3'utr	PEG10	Ensembl	G14608.1	TATTCTCTTCACTCTATATTTCTCTCTATTTG	38	13	36	450	0.9	1.079181246	0.1	0.225806452	0.4	24	2	2	36	chr7:94298916-94298948	NA	NA	NA	NA	UAUU	minimal
chr7	+	94581255	94581284	intron	PPP1R9A	Ensembl	G14611.1	TTATATTTTCTTTCTTTTTAAATTATTAT	4	3	3	71	0.75	0.477121255	0	0	0	4	1	0	3	chr7:94581255-94581284	minimal	NA	NA	NA	UAUU	minimal
chr7	+	94922164	94922186	3'utr	PPP1R9A	Ensembl	G14618.1	TTTTCCTATTATTTCTTTTATT	3	2	3	45	1	0.477121255	0	0.5	0.666666667	1	0	0	3	chr7:94922164-94922186	minimal	NA	NA	NA	UAUU	minimal
chr7	+	94925175	94925198	3'utr	PPP1R9A	Ensembl	G14619.1	TTTTCTTCAACATTATTTAATAT	4	3	3	44	0.75	0.477121255	0	0	0	4	1	0	3	chr7:94925175-94925198	minimal	NA	NA	AUUUA	UAUU	minimal
chr1	-	151421730	151421752	intron	POGZ	Ensembl	G1462.1	ATTCCTTAATTATTTATTTATG	5	2	4	61	0.8	0.602059991	0	0.333333333	0.6	2	1	0	4	chr1:151421730-151421752	UUAUUUAUU	UUAUUUAUU	UAUUUAUU	AUUUA	UAUU	UUAUUUAUU
chr7	+	96806392	96806414	intron	ACN9	Ensembl	G14623.1	CTTTATTTTTCAACAATTTAAC	2	2	2	20	1	0.301029996	0	0	0	2	0	0	2	chr7:96806392-96806414	minimal	NA	NA	AUUUA	UAUU	minimal
chr7	+	97829325	97829349	intron	LMTK2	Ensembl	G14628.1	TTCTATTTTTATTTCTATTCTTCC	3	2	2	45	0.666666667	0.301029996	0	0	0	3	1	0	2	chr7:97829325-97829349	minimal	NA	NA	NA	UAUU	minimal
chr7	+	99103416	99103437	5'utr	ZKSCAN5	Ensembl	G14639.1	TTATTCCTTATTATCATTTTG	3	2	3	36	1	0.477121255	1	0.5	0.666666667	1	0	0	3	chr7:99103416-99103437	minimal	NA	NA	NA	UAUU	minimal
chr7	+	99229956	99229979	3'utr	ZNF498	Ensembl	G14647.1	ATAATTTCAAACCTATATAAATA	4	3	3	24	1	0.602059991	0	0	0	4	0	0	4	chr7:99229956-99229979	NA	NA	NA	NA	NA	NA
chr7	+	99264764	99264789	NoAnnotation			G14649.1	CATCCTTATTTAACAAATATTTATT	3	2	2	34	0.666666667	0.301029996	0.333333333	0	0	3	1	0	2	chr7:99264764-99264789	minimal	NA	UAUUUAUU	AUUUA	UAUU	UAUUUAUU
chr7	+	99635733	99635786	3'utr	ZKSCAN1	Ensembl	G14651.1	CAAAATGTGCAACTTCTTACAAAAATTGTTAACGTTAGGTACTTCTATATATT	8	3	8	68	1	0.903089987	0.25	0.142857143	0.25	6	0	0	8	chr7:99635733-99635786	NA	NA	NA	NA	UAUU	minimal
chr7	+	99638653	99638675	NoAnnotation			G14653.1	TATTTTTATTAACTTTTAGTTA	8	2	8	103	1	0.903089987	0	0.666666667	0.875	1	0	0	8	chr7:99638653-99638675	minimal	NA	NA	NA	UAUU	minimal
chr7	+	100954200	100954220	repeat	LINE-L1M2	RepeatMasker	G14663.1	CTTTTACTCAATTCAAATAT	4	2	3	33	0.75	0.477121255	0	0.333333333	0.5	2	1	0	3	chr7:100954200-100954220	NA	NA	NA	NA	NA	NA
chr7	+	101894497	101894525	repeat	Low_complexity-AT_rich	RepeatMasker	G14668.1	TTTAATTAATATTACTTTTTTTTTTATT	12	4	5	187	0.416666667	0.698970004	0.083333333	0.2	0.333333333	8	7	0	5	chr7:101894497-101894525	minimal	NA	NA	NA	UAUU	minimal
chr7	+	101895378	101895404	repeat	Low_complexity-AT_rich	RepeatMasker	G14669.1	TATTTTTTTTCCTCTATTATTTATTT	4	4	4	66	1	0.602059991	0	0	0	4	0	0	4	chr7:101895378-101895404	UUAUUUAUU	UUAUUUAUU	UAUUUAUU	AUUUA	UAUU	UUAUUUAUU
chr1	-	153780509	153780533	3'utr	GATAD2B	Ensembl	G1467.1	ATATATTCTTACATCTTTTCTTTG	4	4	4	46	1	0.602059991	0	0	0	4	0	0	4	chr1:153780509-153780533	NA	NA	NA	NA	UAUU	minimal
chr7	+	103827439	103827460	NoAnnotation			G14674.1	TAAATATTTTCCCTAAATTTT	5	2	2	49	0.285714286	-0.176091259	0.285714286	0.4	0.571428571	3	3	2	2	chr7:103827439-103827460	NA	NA	NA	NA	UAUU	minimal
chr1	-	153780543	153780578	3'utr	GATAD2B	Ensembl	G1468.1	AACTGGGTCTGGGATTATTTTAAAATTATATATAT	6	4	5	56	0.714285714	0.397940009	0	0.166666667	0.285714286	5	1	1	5	chr1:153780543-153780578	minimal	NA	NA	NA	UAUU	minimal
chr7	+	104754435	104754459	3'utr	MLL5	Ensembl	G14681.1	ACCTTTAATTTCTTTTTTATTTTA	6	4	5	88	0.833333333	0.698970004	0	0	0	6	1	0	5	chr7:104754435-104754459	minimal	NA	NA	NA	UAUU	minimal
chr7	+	105177232	105177252	intron	RINT1	Ensembl	G14683.1	AATACTTTTAACAATATAAT	2	2	2	14	1	0.301029996	0	0	0	2	0	0	2	chr7:105177232-105177252	NA	NA	NA	NA	NA	NA
chr7	+	105208630	105208653	NoAnnotation			G14684.1	TAATTAAACATTTTTATTATTTA	4	2	3	49	0.75	0.477121255	0	0	0	4	1	0	3	chr7:105208630-105208653	minimal	NA	NA	AUUUA	UAUU	minimal
chr7	+	107387601	107387629	intron	CBLL1	Ensembl	G14689.1	TTATCATTATTAAATGCTGTACCTCATG	4	2	4	37	1	0.602059991	0.25	0.333333333	0.5	2	0	0	4	chr7:107387601-107387629	minimal	NA	NA	NA	UAUU	minimal
chr7	+	107387803	107387829	intron	CBLL1	Ensembl	G14690.1	AATATTTAATATTTGAGGGACAGCAT	4	2	4	32	1	0.602059991	0.5	1	1	0	0	0	4	chr7:107387803-107387829	minimal	NA	NA	AUUUA	UAUU	minimal
chr7	+	107401013	107401035	3'utr	CBLL1	Ensembl	G14691.1	TATAAATCAACATTCTTAGGAT	3	3	3	21	1	0.477121255	0	0	0	3	0	0	3	chr7:107401013-107401035	NA	NA	NA	NA	NA	NA
chr7	+	107453208	107453229	NoAnnotation			G14694.1	CACACTTAATAATTTAATATT	5	2	5	39	1	0.698970004	0.2	0.333333333	0.6	2	0	0	5	chr7:107453208-107453229	minimal	NA	NA	AUUUA	UAUU	minimal
chr7	+	107559854	107559891	3'utr	DLD	Ensembl	G14695.1	AATACTCTTATATCTATATTTTACATAAATTTAGTAT	31	7	28	327	0.903225806	1.447158031	0.032258065	0.285714286	0.516129032	15	3	0	28	chr7:107559854-107559891	minimal	NA	NA	AUUUA	UAUU	minimal
chr7	+	108213892	108213912	3'utr	DNAJB9	Ensembl	G14698.1	ATTTCACTTTAAACAATTTG	3	2	3	24	1	0.477121255	1	0.5	0.666666667	1	0	0	3	chr7:108213892-108213912	NA	NA	NA	NA	NA	NA
chr7	+	110280007	110280030	NoAnnotation			G14700.1	TAGAGGTCTCAGGTTCGAATCTT	12	2	7	64	0.5	0.367976785	0	0.375	0.642857143	5	5	2	7	chr7:110280007-110280030	NA	NA	NA	NA	NA	NA
chr7	+	112115591	112115619	3'utr	IFRD1	Ensembl	G14705.1	ACTATTTTCTAATTTCTATTTTTTTTTC	17	8	15	301	0.882352941	1.176091259	0	0.133333333	0.235294118	13	2	0	15	chr7:112115591-112115619	NA	NA	NA	NA	UAUU	minimal
chr7	+	112115629	112115651	3'utr	IFRD1	Ensembl	G14706.1	TATTTAAACTCTAGACACAGTT	2	2	2	14	1	0.301029996	0	0	0	2	0	0	2	chr7:112115629-112115651	minimal	NA	NA	AUUUA	UAUU	minimal
chr7	+	115889707	115889733	intron	TES	Ensembl	G14721.1	TTTTTTTCATTTCCTTTATTAATACT	3	2	3	40	1	0.477121255	0	0	0	3	0	0	3	chr7:115889707-115889733	minimal	NA	NA	NA	UAUU	minimal
chr7	+	116335243	116335270	intron	MET	Ensembl	G14724.1	CAGTTAACTTTTCACATAATATTTATT	3	2	3	36	0.3	-0.425968732	0	0.4	0.7	3	0	7	3	chr7:116335243-116335270	minimal	NA	UAUUUAUU	AUUUA	UAUU	UAUUUAUU
chr7	+	116558071	116558091	3'utr	CAPZA2	Ensembl	G14726.1	CTAATCAACCATTATTTTTC	3	2	3	24	1	0.477121255	0.333333333	0.5	0.666666667	1	0	0	3	chr7:116558071-116558091	minimal	NA	NA	NA	UAUU	minimal
chr1	-	153902265	153902291	3'utr	DENND4B	Ensembl	G1473.1	TATTTTATTTTAAATTATTTATTCTG	12	7	12	182	1	1.079181246	0	0.2	0.333333333	8	0	0	12	chr1:153902265-153902291	UUAUUUAUU	UUAUUUAUU	UAUUUAUU	AUUUA	UAUU	UUAUUUAUU
chr7	+	117832181	117832208	3'utr	NAA38	Ensembl	G14733.1	TAAATTAAAATATTTCTACATTTTATT	11	3	10	130	0.909090909	1	0	0.222222222	0.363636364	7	1	0	10	chr7:117832181-117832208	minimal	NA	NA	NA	UAUU	minimal
chr7	+	120616183	120616203	3'utr	ING3	Ensembl	G14740.1	CTATTTAAATTATAAATTTG	2	2	2	18	1	0.301029996	0.5	0	0	2	0	0	2	chr7:120616183-120616203	minimal	NA	NA	AUUUA	UAUU	minimal
chr7	+	124755738	124755760	lincRNA	RP11-3B12.1	Ensembl	G14746.1	CCATAATTTATTAACTATTTAT	3	2	3	30	1	0.477121255	0	0.5	0.666666667	1	0	0	3	chr7:124755738-124755760	minimal	NA	NA	AUUUA	UAUU	minimal
chr1	-	153920173	153920204	3'utr	CRTC2	Ensembl	G1475.1	ATACTATTTTTTATTAAATATATTATTATAT	35	9	31	441	0.885714286	1.491361694	0	0.32	0.514285714	17	4	0	31	chr1:153920173-153920204	minimal	NA	NA	NA	UAUU	minimal
chr7	+	128005736	128005757	NoAnnotation			G14753.1	ATCATTGACACTTCGAATGCA	3	2	3	15	1	0.477121255	0	0.5	0.666666667	1	0	0	3	chr7:128005736-128005757	NA	NA	NA	NA	NA	NA
chr7	+	128388556	128388577	intron	CALU	Ensembl	G14759.1	AGCTTTTAATTTCTTATTTAG	3	2	3	32	1	0.477121255	0.666666667	0.5	0.666666667	1	0	0	3	chr7:128388556-128388577	minimal	NA	NA	AUUUA	UAUU	minimal
chr1	-	153931635	153931661	3'utr	SLC39A1	Ensembl	G1476.1	ACATATTCTTTAGAATCTATTTTATT	10	3	9	106	0.9	0.954242509	0.1	0.285714286	0.5	5	1	0	9	chr1:153931635-153931661	minimal	NA	NA	NA	UAUU	minimal
chr7	+	128409584	128409607	3'utr	CALU	Ensembl	G14764.1	ATTTTAATAATTCTCACTTAACT	9	4	9	86	1	0.954242509	0	0.5	0.666666667	3	0	0	9	chr7:128409584-128409607	NA	NA	NA	NA	NA	NA
chr7	+	128410861	128410882	3'utr	CALU	Ensembl	G14766.1	TATATATAACCTTTATTATTG	23	8	23	224	1	1.361727836	1	0.363636364	0.695652174	7	0	0	23	chr7:128410861-128410882	minimal	NA	NA	NA	UAUU	minimal
chr1	-	154179213	154179238	3'utr	C1orf43	Ensembl	G1477.1	ACTTTATAAATTATTTAATAAAATG	13	5	12	109	0.923076923	1.079181246	0	0.444444444	0.615384615	5	1	0	12	chr1:154179213-154179238	minimal	NA	NA	AUUUA	UAUU	minimal
chr7	+	129773583	129773606	3'utr	KLHDC10	Ensembl	G14774.1	TATTTAACACTAACCATTCTCCT	4	2	4	31	1	0.602059991	0	0.333333333	0.5	2	0	0	4	chr7:129773583-129773606	minimal	NA	NA	AUUUA	UAUU	minimal
chr7	+	131095865	131095888	intron	MKLN1	Ensembl	G14779.1	TCAATTAATATTTTACTATTTAT	4	4	4	48	1	0.602059991	0	0	0	4	0	0	4	chr7:131095865-131095888	minimal	NA	NA	AUUUA	UAUU	minimal
chr7	+	131121612	131121636	intron	MKLN1	Ensembl	G14781.1	TCTTAATATTATTCCCTATTTATT	2	2	2	26	1	0.301029996	0.5	0	0	2	0	0	2	chr7:131121612-131121636	minimal	NA	UAUUUAUU	AUUUA	UAUU	UAUUUAUU
chr7	+	131176711	131176731	3'utr	MKLN1	Ensembl	G14788.1	CTCTATTATCCTTATTTATG	6	2	5	61	0.833333333	0.698970004	0.833333333	0.333333333	0.666666667	2	1	0	5	chr7:131176711-131176731	UUAUUUAU	NA	NA	AUUUA	UAUU	minimal
chr7	+	134653236	134653256	3'utr	CALD1	Ensembl	G14795.1	TATATTATCACTATATTTAA	4	2	2	37	0.5	0.301029996	0	0	0	4	2	0	2	chr7:134653236-134653256	minimal	NA	NA	AUUUA	UAUU	minimal
chr7	+	134653662	134653688	3'utr	CALD1	Ensembl	G14796.1	ATTCATATCTAAATTACATTATTATG	6	4	4	61	0.714285714	0.397940009	0.142857143	0	0	7	1	1	5	chr7:134653662-134653688	minimal	NA	NA	NA	UAUU	minimal
chr7	+	135255681	135255703	repeat	Simple_repeat-(TATAA)n	RepeatMasker	G14800.1	TAACATACTAATTATAATATTT	3	3	3	27	1	0.477121255	0	0	0	3	0	0	3	chr7:135255681-135255703	minimal	NA	NA	NA	UAUU	minimal
chr7	+	135276239	135276265	coding	NUP205	Ensembl	G14801.1	CCTCCAACTATTTATATTCCTTATTT	10	2	8	96	0.8	0.903089987	0.2	0.5	0.7	3	2	0	8	chr7:135276239-135276265	minimal	NA	NA	AUUUA	UAUU	minimal
chr7	+	135285749	135285775	repeat	Low_complexity-AT_rich	RepeatMasker	G14803.1	TCAACTATTTATAATTTATAAATTAT	6	5	6	63	1	0.77815125	0.166666667	0	0	6	0	0	6	chr7:135285749-135285775	minimal	NA	NA	AUUUA	UAUU	minimal
chr7	+	135359716	135359738	NoAnnotation			G14805.1	TATTTATATTATTACTTTGTAG	2	2	2	24	1	0.301029996	1	0	0	2	0	0	2	chr7:135359716-135359738	minimal	NA	NA	AUUUA	UAUU	minimal
chr1	-	154522549	154522575	3'utr	UBE2Q1	Ensembl	G1481.1	ATTTTTAATTTATTTTCTCTTATTTC	5	5	5	84	1	0.698970004	0	0	0	5	0	0	5	chr1:154522549-154522575	minimal	NA	NA	AUUUA	UAUU	minimal
chr7	+	138985404	138985426	3'utr	UBN2	Ensembl	G14813.1	ATTATATCCCACTCCTTGGGAT	5	2	3	35	0.6	0.477121255	0	0.25	0.4	3	2	0	3	chr7:138985404-138985426	minimal	NA	NA	NA	NA	NA
chr7	+	139030492	139030533	3'utr	C7orf55	Ensembl	G14815.1	AATAATTTCTATCAATATGTATTTATCATTAAATTTTTTTT	12	5	7	158	0.583333333	0.84509804	0.166666667	0.333333333	0.5	6	5	0	7	chr7:139030492-139030533	minimal	NA	NA	AUUUA	UAUU	minimal
chr7	+	139103277	139103300	intron	LUC7L2	Ensembl	G14818.1	TCTTACATATTCTGTGGATTACT	4	2	4	38	1	0.602059991	0	0.333333333	0.5	2	0	0	4	chr7:139103277-139103300	NA	NA	NA	NA	UAUU	minimal
chr7	+	139103336	139103361	intron	LUC7L2	Ensembl	G14819.1	TTAAAATCTTTCCTATTTTTTTTTG	7	4	6	95	0.857142857	0.77815125	0.285714286	0.166666667	0.285714286	5	1	0	6	chr7:139103336-139103361	NA	NA	NA	NA	UAUU	minimal
chr7	+	139103412	139103436	intron	LUC7L2	Ensembl	G14820.1	CTCTCAATATTTTATTTCTTATAT	17	5	17	205	1	1.230448921	0	0.333333333	0.529411765	8	0	0	17	chr7:139103412-139103436	minimal	NA	NA	NA	UAUU	minimal
chr7	+	139103467	139103487	intron	LUC7L2	Ensembl	G14821.1	ATTTTAATAATAATTAATTG	10	6	10	90	1	1	1	0.333333333	0.6	4	0	0	10	chr7:139103467-139103487	NA	NA	NA	NA	NA	NA
chr7	+	139105922	139105945	intron	LUC7L2	Ensembl	G14822.1	TTTAACCCTCCTTAACTATATTT	4	3	3	37	0.75	0.477121255	0	0	0	4	1	0	3	chr7:139105922-139105945	NA	NA	NA	NA	UAUU	minimal
chr7	+	139106338	139106362	intron	LUC7L2	Ensembl	G14825.1	TTATTTAAATTCATATTAATAATT	5	3	4	56	0.8	0.602059991	0	0.25	0.4	3	1	0	4	chr7:139106338-139106362	minimal	NA	NA	AUUUA	UAUU	minimal
chr7	+	139107770	139107794	3'utr	LUC7L2	Ensembl	G14830.1	ATGTTCTAGGGGGTGGGGGCAGGG	2	2	2	7	1	0.301029996	0.5	0	0	2	0	0	2	chr7:139107770-139107794	NA	NA	NA	NA	NA	NA
chr7	+	141179097	141179122	NoAnnotation			G14834.1	AATCCCTTAATTTTCTTAAATATTT	3	3	3	33	1	0.477121255	0	0	0	3	0	0	3	chr7:141179097-141179122	NA	NA	NA	NA	UAUU	minimal
chr7	+	141441323	141441343	repeat	Low_complexity-AT_rich	RepeatMasker	G14836.1	AATCTACTTATTAAATTATT	3	3	3	27	1	0.477121255	0.333333333	0	0	3	0	0	3	chr7:141441323-141441343	minimal	NA	NA	NA	UAUU	minimal
chr7	+	141476820	141476840	intron	SSBP1	Ensembl	G14838.1	CTTACTCTATATCATTTATT	3	2	3	30	1	0.477121255	0	0.5	0.666666667	1	0	0	3	chr7:141476820-141476840	minimal	NA	NA	AUUUA	UAUU	minimal
chr7	+	148846314	148846340	intron	ZNF398	Ensembl	G14852.1	TCATCAATTTATTTATTTATTTATTT	2	2	2	32	1	0.301029996	0	0	0	2	0	0	2	chr7:148846314-148846340	UUAUUUAUU	UUAUUUAUU	UAUUUAUU	AUUUA	UAUU	UUAUUUAUU
chr7	+	148885312	148885335	NoAnnotation			G14854.1	AATAATTACACCAATCATATTTA	3	2	2	22	0.5	0	0.25	0	0	4	1	1	2	chr7:148885312-148885335	minimal	NA	NA	AUUUA	UAUU	minimal
chr7	+	150790536	150790557	intron	AGAP3	Ensembl	G14859.1	TATTTAATTTAAATTTCATTT	2	2	2	24	1	0.301029996	0	0	0	2	0	0	2	chr7:150790536-150790557	minimal	NA	NA	AUUUA	UAUU	minimal
chr7	+	151075039	151075067	repeat	Low_complexity-AT_rich	RepeatMasker	G14861.1	CAATTTATTTTTAATTAATATTTTTAGA	10	7	10	133	1	1	0	0.428571429	0.6	4	0	0	10	chr7:151075039-151075067	minimal	NA	NA	AUUUA	UAUU	minimal
chr7	+	155100424	155100444	3'utr	INSIG1	Ensembl	G14863.1	ATTTTTAAAAATAGGGCTGT	3	2	3	21	1	0.477121255	0.666666667	0.5	0.666666667	1	0	0	3	chr7:155100424-155100444	NA	NA	NA	NA	NA	NA
chr7	+	155101038	155101067	repeat	Low_complexity-AT_rich	RepeatMasker	G14864.1	TATCTCTTAAATATTTATTTTTTTTAACG	20	9	15	281	0.75	1.176091259	0.2	0.117647059	0.25	15	5	0	15	chr7:155101038-155101067	minimal	NA	UAUUUAUU	AUUUA	UAUU	UAUUUAUU
chr7	+	155256894	155256919	3'utr	EN2	Ensembl	G14865.1	TAAATTAAATATATTCAATATATTT	3	2	3	32	1	0.477121255	0	0	0	3	0	0	3	chr7:155256894-155256919	NA	NA	NA	NA	UAUU	minimal
chr7	+	155472702	155472723	intron	RBM33	Ensembl	G14866.1	ACTAATATAAATTTATTTATT	3	2	2	31	0.666666667	0.301029996	0	0	0	3	1	0	2	chr7:155472702-155472723	UUAUUUAUU	UUAUUUAUU	UAUUUAUU	AUUUA	UAUU	UUAUUUAUU
chr7	+	155572194	155572217	3'utr	RBM33	Ensembl	G14871.1	AATTCTCCAAAGGCATTTAGCCT	4	2	4	24	1	0.602059991	0	1	1	0	0	0	4	chr7:155572194-155572217	minimal	NA	NA	AUUUA	NA	minimal
chr7	+	155572741	155572762	3'utr	RBM33	Ensembl	G14873.1	TATTTAATAATTTAATATACT	3	2	3	29	1	0.477121255	0	0.5	0.666666667	1	0	0	3	chr7:155572741-155572762	minimal	NA	NA	AUUUA	UAUU	minimal
chr7	+	156441472	156441494	intron	RNF32	Ensembl	G14874.1	TTCTTTTACCATCTTTTAAATT	5	2	5	58	1	0.698970004	0	0.666666667	0.8	1	0	0	5	chr7:156441472-156441494	NA	NA	NA	NA	NA	NA
chr7	+	156764075	156764096	3'utr	NOM1	Ensembl	G14879.1	ATACTATTTATTTACTTTTTA	5	2	5	60	1	0.698970004	0	0.666666667	0.8	1	0	0	5	chr7:156764075-156764096	minimal	NA	UAUUUAUU	AUUUA	UAUU	UAUUUAUU
chr7	+	157009743	157009767	intron	UBE3C	Ensembl	G14882.1	CACTTTAAAATTATTTATTTTATG	4	2	4	48	1	0.602059991	1	0.5	0.75	1	0	0	4	chr7:157009743-157009767	UUAUUUAUU	UUAUUUAUU	UAUUUAUU	AUUUA	UAUU	UUAUUUAUU
chr7	-	6502320	6502343	3'utr	KDELR2	Ensembl	G14895.1	CATTCCACTATATTTATTTTTTG	5	3	5	54	1	0.698970004	0	0.25	0.4	3	0	0	5	chr7:6502320-6502343	minimal	NA	UAUUUAUU	AUUUA	UAUU	UAUUUAUU
chr7	-	6729809	6729829	3'utr	ZNF12	Ensembl	G14896.1	CACTACATTAATATCATTTG	5	3	5	35	1	0.698970004	0	0.333333333	0.6	2	0	0	5	chr7:6729809-6729829	NA	NA	NA	NA	NA	NA
chr7	-	17878636	17878660	intron	SNX13	Ensembl	G14903.1	ATAATTCTAATCTAATAACAATTC	2	2	2	14	1	0.301029996	0	0	0	2	0	0	2	chr7:17878636-17878660	NA	NA	NA	NA	NA	NA
chr7	-	19737608	19737631	3'utr	TWISTNB	Ensembl	G14910.1	ACTTTATAATACAATATTATATT	4	3	4	36	1	0.602059991	0	0	0	4	0	0	4	chr7:19737608-19737631	minimal	NA	NA	NA	UAUU	minimal
chr7	-	23351656	23351679	3'utr	IGF2BP3	Ensembl	G14920.1	ATATTCTAATTCTTCTTAATATT	2	2	2	22	1	0.301029996	0	0	0	2	0	0	2	chr7:23351656-23351679	NA	NA	NA	NA	UAUU	minimal
chr7	-	26229776	26229800	3'utr	HNRNPA2B1	Ensembl	G14926.1	ATTACAATTCTATTTTAAATATAA	6	3	6	57	1	0.77815125	0	0.5	0.666666667	2	0	0	6	chr7:26229776-26229800	NA	NA	NA	NA	UAUU	minimal
chr7	-	26231764	26231789	3'utr	HNRNPA2B1	Ensembl	G14928.1	ATTATTTAATAACATTACCTTACTG	10	5	8	94	0.8	0.903089987	0	0.111111111	0.2	8	2	0	8	chr7:26231764-26231789	minimal	NA	NA	AUUUA	UAUU	minimal
chr7	-	26232076	26232098	intron	HNRNPA2B1	Ensembl	G14929.1	TTTTACAATTATTATTATCTTG	4	3	4	48	1	0.602059991	0	0.333333333	0.5	2	0	0	4	chr7:26232076-26232098	minimal	NA	NA	NA	UAUU	minimal
chr7	-	26235389	26235411	intron	HNRNPA2B1	Ensembl	G14930.1	TATATTTACTTCATTTATATTT	4	2	4	51	1	0.602059991	0	0.5	0.75	1	0	0	4	chr7:26235389-26235411	minimal	NA	NA	AUUUA	UAUU	minimal
chr7	-	27133578	27133605	3'utr	HOXA1	Ensembl	G14937.1	TTACACAATTAATTCATCCCTTAATTT	3	2	3	32	1	0.477121255	0	0.5	0.666666667	1	0	0	3	chr7:27133578-27133605	NA	NA	NA	NA	NA	NA
chr7	-	27146940	27146968	3'utr	HOXA3	Ensembl	G14939.1	TTTTAAATATTATTTATCCCCATCCGTT	17	3	14	182	0.823529412	1.146128036	0	0.222222222	0.588235294	7	3	0	14	chr7:27146940-27146968	UUAUUUAU	NA	NA	AUUUA	UAUU	minimal
chr7	-	27180998	27181027	3'utr	HOXA5	Ensembl	G14941.1	ATATTTTTATTCAAACTACCTATATTCCT	6	4	5	62	0.833333333	0.698970004	0	0	0	6	1	0	5	chr7:27180998-27181027	minimal	NA	NA	NA	UAUU	minimal
chr7	-	27210302	27210352	lincRNA	RP1-170O19.21	Ensembl	G14949.1	TTATTATAAATGTTAGTTCTAGCTCTATTTACTTCTAATCTTAAATCAGA	41	8	40	430	0.975609756	1.602059991	0	0.5	0.731707317	11	1	0	40	chr7:27210302-27210352	minimal	NA	NA	AUUUA	UAUU	minimal
chr7	-	27233932	27233957	NoAnnotation			G14953.1	TACTATCATATTTATTTACTTATTT	5	4	5	54	1	0.698970004	0	0.25	0.4	3	0	0	5	chr7:27233932-27233957	minimal	NA	UAUUUAUU	AUUUA	UAUU	UAUUUAUU
chr7	-	27234256	27234283	NoAnnotation			G14954.1	ATCTTACCTAACTCTCCTCCTATTTAA	6	3	5	54	0.833333333	0.698970004	0	0.2	0.333333333	4	1	0	5	chr7:27234256-27234283	minimal	NA	NA	AUUUA	UAUU	minimal
chr7	-	27236383	27236405	3'utr	HOXA13	Ensembl	G14955.1	ACCATTCTTTATTATTATTCAG	4	2	4	40	1	0.602059991	0	1	1	0	0	0	4	chr7:27236383-27236405	minimal	NA	NA	NA	UAUU	minimal
chr7	-	27689138	27689158	coding	HIBADH	Ensembl	G14959.1	CTATCCACTTATTATTTATG	3	2	3	27	1	0.477121255	0	0.5	0.666666667	1	0	0	3	chr7:27689138-27689158	UUAUUUAU	NA	NA	AUUUA	UAUU	minimal
chr1	-	155868710	155868738	3'utr	RIT1	Ensembl	G1496.1	CTCATCTTAATATTTTCCATTTTTATTA	2	2	2	30	1	0.301029996	0	0	0	2	0	0	2	chr1:155868710-155868738	minimal	NA	NA	NA	UAUU	minimal
chr7	-	27745001	27745031	NoAnnotation			G14960.1	TGATGATGATGATGATGATGATGATGGCCA	158	4	6	1224	0.035087719	-0.367976785	0.087719298	0.448275862	0.906432749	16	152	13	6	chr7:27745001-27745031	NA	NA	NA	NA	NA	NA
chr7	-	32908847	32908867	3'utr	KBTBD2	Ensembl	G14969.1	TACATAAAATTCTATCTTTG	7	2	3	60	0.375	0.176091259	0	0.5	0.75	2	4	1	3	chr7:32908847-32908867	NA	NA	NA	NA	NA	NA
chr1	-	155869294	155869321	3'utr	RIT1	Ensembl	G1497.1	CACACACCAACACATTTATATTCATTG	3	2	3	17	1	0.477121255	0	0.5	0.666666667	1	0	0	3	chr1:155869294-155869321	minimal	NA	NA	AUUUA	UAUU	minimal
chr7	-	32953046	32953067	NoAnnotation			G14970.1	TAACCATTAATCTATTTATCA	3	2	3	24	1	0.477121255	0	0.5	0.666666667	1	0	0	3	chr7:32953046-32953067	minimal	NA	NA	AUUUA	UAUU	minimal
chr1	-	155882845	155882882	3'utr	KIAA0907	Ensembl	G1498.1	TAAATATTTAGACCATAATTTCATTATAAATAAATCT	4	3	4	28	0.8	0.301029996	0	0	0	5	0	1	4	chr1:155882845-155882882	minimal	NA	NA	AUUUA	UAUU	minimal
chr7	-	40172409	40172431	3'utr	C7orf11	Ensembl	G14985.1	TTTCCATATATTTAACATTCCT	4	3	3	34	0.6	0.176091259	0	0	0	5	1	1	3	chr7:40172409-40172431	minimal	NA	NA	AUUUA	UAUU	minimal
chr7	-	42940008	42940032	NoAnnotation			G14991.1	ACATTATTTAATTAGTTAATTATT	3	2	3	31	1	0.477121255	0	0	0	3	0	0	3	chr7:42940008-42940032	minimal	NA	NA	AUUUA	UAUU	minimal
chr7	-	43678939	43678961	3'utr	C7orf44	Ensembl	G14993.1	AAACTCCTATTATAAATTTAAG	4	2	4	28	1	0.602059991	0	0.5	0.75	1	0	0	4	chr7:43678939-43678961	minimal	NA	NA	AUUUA	UAUU	minimal
chr1	+	6931901	6931926	repeat	Low_complexity-AT_rich	RepeatMasker	G15.1	TAACCATTTCATTTTTTAATTTAAT	2	2	2	26	1	0.301029996	0	0	0	2	0	0	2	chr1:6931901-6931926	minimal	NA	NA	AUUUA	NA	minimal
chr7	-	44590589	44590611	NoAnnotation			G15001.1	CATATATATTATTACTTATTCT	5	3	5	53	0.833333333	0.397940009	0	0.5	0.666666667	2	0	1	5	chr7:44590589-44590611	minimal	NA	NA	NA	UAUU	minimal
chr7	-	44594034	44594056	NoAnnotation			G15003.1	TATATTTTATTCAATATTTATG	5	4	5	60	1	0.698970004	0	0.25	0.4	3	0	0	5	chr7:44594034-44594056	minimal	NA	NA	AUUUA	UAUU	minimal
chr7	-	44618556	44618579	3'utr	TMED4	Ensembl	G15010.1	ATAAATTATATATTTTCCTTCCT	8	5	8	82	1	0.903089987	0	0.142857143	0.25	6	0	0	8	chr7:44618556-44618579	minimal	NA	NA	NA	UAUU	minimal
chr7	-	44872580	44872608	intron	H2AFV	Ensembl	G15014.1	TACAATCTTTTAAAAATTATATTTATTT	18	4	11	241	0.611111111	1.041392685	0	0.230769231	0.444444444	10	7	0	11	chr7:44872580-44872608	minimal	NA	UAUUUAUU	AUUUA	UAUU	UAUUUAUU
chr7	-	44921955	44921979	3'utr	PURB	Ensembl	G15017.1	CTTTTCTTTTAAATTTTTCTCCGT	2	2	2	27	1	0.301029996	0	0	0	2	0	0	2	chr7:44921955-44921979	NA	NA	NA	NA	NA	NA
chr7	-	44922011	44922035	3'utr	PURB	Ensembl	G15018.1	ACTATTTCTCTACTCTCATCATCC	3	3	3	26	1	0.477121255	0	0	0	3	0	0	3	chr7:44922011-44922035	NA	NA	NA	NA	UAUU	minimal
chr7	-	44922205	44922238	3'utr	PURB	Ensembl	G15019.1	TATTATTCAATCTATACAATCTTTTTGTATTTA	10	7	10	103	1	1	0	0.111111111	0.2	8	0	0	10	chr7:44922205-44922238	minimal	NA	NA	AUUUA	UAUU	minimal
chr7	-	44922239	44922265	3'utr	PURB	Ensembl	G15020.1	CATATCCTTTTTATTATCTTATTTTG	62	12	57	822	0.876923077	1.153814864	0	0.357142857	0.584615385	27	5	3	57	chr7:44922239-44922265	minimal	NA	NA	NA	UAUU	minimal
chr7	-	44922265	44922286	3'utr	PURB	Ensembl	G15021.1	AGCTGCCTTTTTAATTTATTG	7	5	7	70	1	0.84509804	0	0.2	0.428571429	4	0	0	7	chr7:44922265-44922286	minimal	NA	NA	AUUUA	UAUU	minimal
chr7	-	44922298	44922336	3'utr	PURB	Ensembl	G15022.1	CCTCCACAATCTTAGTATTTTTTTTAAACTGCATGCCT	3	3	3	31	1	0.477121255	0	0	0	3	0	0	3	chr7:44922298-44922336	NA	NA	NA	NA	UAUU	minimal
chr7	-	48002358	48002382	intron	HUS1	Ensembl	G15030.1	TCTAATATCTATCTCTATATATTT	6	3	5	67	0.833333333	0.698970004	0	0.5	0.666666667	2	1	0	5	chr7:48002358-48002382	NA	NA	NA	NA	UAUU	minimal
chr7	-	50512141	50512161	3'utr	FIGNL1	Ensembl	G15036.1	ACACACTATTAATATTTAAG	7	2	4	45	0.571428571	0.602059991	0	0.666666667	0.857142857	1	3	0	4	chr7:50512141-50512161	minimal	NA	NA	AUUUA	UAUU	minimal
chr7	-	50512318	50512343	3'utr	FIGNL1	Ensembl	G15038.1	ATATTTAACATTAATATTTTATTTG	5	2	5	64	1	0.698970004	0	0.25	0.4	3	0	0	5	chr7:50512318-50512343	minimal	NA	NA	AUUUA	UAUU	minimal
chr7	-	54818207	54818232	NoAnnotation			G15049.1	CTTTATTTCCCTACTTCTAATATTT	2	2	2	23	1	0.301029996	0	0	0	2	0	0	2	chr7:54818207-54818232	minimal	NA	NA	NA	UAUU	minimal
chr7	-	54820159	54820183	intron	SEC61G	Ensembl	G15050.1	CATTTCAAATAATAATAATTATTA	3	2	2	28	0.666666667	0.301029996	0	0	0	3	1	0	2	chr7:54820159-54820183	minimal	NA	NA	NA	UAUU	minimal
chr7	-	63953518	63953540	NoAnnotation			G15054.1	TCTAATTTATAAATATTTTTAT	2	2	2	23	1	0.301029996	0	0	0	2	0	0	2	chr7:63953518-63953540	minimal	NA	NA	AUUUA	UAUU	minimal
chr1	-	156044165	156044191	NoAnnotation			G1506.1	TTCTTTATAATTTAATATTCTATTTT	6	5	5	84	0.714285714	0.397940009	0	0	0	7	1	1	5	chr1:156044165-156044191	minimal	NA	NA	AUUUA	UAUU	minimal
chr7	-	75956673	75956696	3'utr	YWHAG	Ensembl	G15065.1	ATTACTCCTCCATTACTCTATTG	3	3	3	26	1	0.477121255	0	0	0	3	0	0	3	chr7:75956673-75956696	NA	NA	NA	NA	UAUU	minimal
chr7	-	81964243	81964267	intron	CACNA2D1	Ensembl	G15080.1	TTATTTTATATTACTATTATATTT	2	2	2	29	1	0.301029996	0	0	0	2	0	0	2	chr7:81964243-81964267	minimal	NA	NA	NA	UAUU	minimal
chr7	-	82564118	82564140	intron	PCLO	Ensembl	G15086.1	CTATCATATAAAAATATATTTT	2	2	2	17	1	0.301029996	0	0	0	2	0	0	2	chr7:82564118-82564140	NA	NA	NA	NA	UAUU	minimal
chr7	-	82575219	82575248	intron	PCLO	Ensembl	G15089.1	ACATATTAAACATTTCCTAATTATTTATT	3	3	3	35	1	0.477121255	0	0	0	3	0	0	3	chr7:82575219-82575248	UUAUUUAUU	UUAUUUAUU	UAUUUAUU	AUUUA	UAUU	UUAUUUAUU
chr7	-	91501461	91501484	NoAnnotation			G15106.1	TTATAATACATTTATAATTTATT	5	3	5	57	1	0.698970004	0	0.666666667	0.8	1	0	0	5	chr7:91501461-91501484	minimal	NA	NA	AUUUA	UAUU	minimal
chr7	-	91501548	91501576	NoAnnotation			G15107.1	CTTTATACATAATTCACATATTCAATTT	4	2	3	42	0.75	0.477121255	0	0.333333333	0.5	2	1	0	3	chr7:91501548-91501576	minimal	NA	NA	NA	UAUU	minimal
chr7	-	92207153	92207177	intron	FAM133B	Ensembl	G15110.1	ACATTTTATATTTTCATATTTATG	4	4	4	52	1	0.602059991	0	0	0	4	0	0	4	chr7:92207153-92207177	minimal	NA	NA	AUUUA	UAUU	minimal
chr7	-	92236991	92237015	3'utr	CDK6	Ensembl	G15111.1	CATAAATTATTTCTATTATTATTC	27	7	23	292	0.827586207	0.903089987	0.034482759	0.4	0.689655172	9	3	2	24	chr7:92236991-92237015	minimal	NA	NA	NA	UAUU	minimal
chr7	-	92240551	92240579	3'utr	CDK6	Ensembl	G15114.1	TTATTATAAACTCTTAGATATTTATATA	23	2	22	243	0.956521739	1.342422681	0	0.454545455	0.739130435	6	1	0	22	chr7:92240551-92240579	minimal	NA	NA	AUUUA	UAUU	minimal
chr7	-	92240629	92240651	3'utr	CDK6	Ensembl	G15115.1	CCACCATAATTACTTAATTATG	5	4	5	33	1	0.698970004	0	0.25	0.4	3	0	0	5	chr7:92240629-92240651	minimal	NA	NA	NA	NA	NA
chr7	-	92240796	92240819	3'utr	CDK6	Ensembl	G15116.1	CTTCCTAATATCATAAACATATT	5	2	4	36	0.8	0.602059991	0	0	0	5	1	0	4	chr7:92240796-92240819	NA	NA	NA	NA	UAUU	minimal
chr7	-	93604127	93604156	intron	BET1	Ensembl	G15117.1	TTACTATATTTCTTTTTTAATTAATAAAT	6	4	5	87	0.833333333	0.698970004	0	0.2	0.333333333	4	1	0	5	chr7:93604127-93604156	NA	NA	NA	NA	UAUU	minimal
chr1	-	156691709	156691734	3'utr	ISG20L2	Ensembl	G1512.1	CCTCTAAAAACTCAAATTATTCCCT	4	3	4	24	1	0.602059991	0	0	0	4	0	0	4	chr1:156691709-156691734	minimal	NA	NA	NA	UAUU	minimal
chr7	-	96250548	96250571	NoAnnotation			G15123.1	CTTAATTATACTTATTTATTACT	5	4	5	57	1	0.698970004	0	0.25	0.4	3	0	0	5	chr7:96250548-96250571	UUAUUUAUU	UUAUUUAUU	UAUUUAUU	AUUUA	UAUU	UUAUUUAUU
chr7	-	99488558	99488582	3'utr	TRIM4	Ensembl	G15130.1	CACTACTAACATTTCAATATATTT	4	3	4	29	1	0.602059991	0	0.333333333	0.5	2	0	0	4	chr7:99488558-99488582	NA	NA	NA	NA	UAUU	minimal
chr7	-	99691193	99691215	miRNA	hsa-mir-25	miRBase	G15131.1	CATTGCACTTGTCTCGGTCTGA	18	2	2	142	0.090909091	-0.397940009	0	0.25	0.727272727	6	16	4	2	chr7:99691193-99691215	NA	NA	NA	NA	NA	NA
chr1	-	157091481	157091505	3'utr	ETV3	Ensembl	G1514.1	TTTTTTATTTATTCCATAATTATG	27	9	25	357	0.925925926	1.397940009	0	0.15	0.37037037	17	2	0	25	chr1:157091481-157091505	UUAUUUAUU	UUAUUUAUU	UAUUUAUU	AUUUA	UAUU	UUAUUUAUU
chr7	-	100875389	100875413	3'utr	CLDN15	Ensembl	G15141.1	TATAAATACATTCATTAATAAATG	3	2	3	22	1	0.477121255	0	0.5	0.666666667	1	0	0	3	chr7:100875389-100875413	NA	NA	NA	NA	NA	NA
chr7	-	102090158	102090180	NoAnnotation			G15143.1	CTAATTTATTTTTATTTATTAT	2	2	2	27	1	0.301029996	0	0	0	2	0	0	2	chr7:102090158-102090180	UUAUUUAUU	UUAUUUAUU	UAUUUAUU	AUUUA	UAUU	UUAUUUAUU
chr7	-	103794804	103794830	intron	ORC5	Ensembl	G15148.1	TTCTTAATATTTTATAACTTAGATAT	4	2	4	47	1	0.602059991	0	0	0	4	0	0	4	chr7:103794804-103794830	minimal	NA	NA	NA	UAUU	minimal
chr7	-	103833720	103833746	intron	ORC5	Ensembl	G15149.1	TCTTACATTTTACTTCTATATTTATT	6	3	4	87	0.666666667	0.602059991	0	0.2	0.333333333	4	2	0	4	chr7:103833720-103833746	minimal	NA	UAUUUAUU	AUUUA	UAUU	UAUUUAUU
chr1	-	157094128	157094151	3'utr	ETV3	Ensembl	G1515.1	CTTCTTTATAATTATTTCAGGGA	4	3	4	40	1	0.602059991	0	0.333333333	0.5	2	0	0	4	chr1:157094128-157094151	minimal	NA	NA	NA	UAUU	minimal
chr7	-	104953418	104953446	intron	SRPK2	Ensembl	G15156.1	TAATTTTATTATTCCTTATTTATTTATT	2	2	2	34	1	0.301029996	0	0	0	2	0	0	2	chr7:104953418-104953446	UUAUUUAUU	UUAUUUAUU	UAUUUAUU	AUUUA	UAUU	UUAUUUAUU
chr1	-	157094508	157094531	3'utr	ETV3	Ensembl	G1516.1	ATCATTCTAGGGGCATAGACTTG	2	2	2	11	1	0.301029996	0	0	0	2	0	0	2	chr1:157094508-157094531	NA	NA	NA	NA	NA	NA
chr7	-	105129071	105129097	intron	PUS7	Ensembl	G15161.1	TATATCCTAATTTAAACTATTACTCT	6	2	4	62	0.666666667	0.602059991	0	1	1	0	2	0	4	chr7:105129071-105129097	minimal	NA	NA	AUUUA	UAUU	minimal
chr7	-	107142513	107142536	repeat	LINE-L1PB3	RepeatMasker	G15175.1	AATTCATCACTAAATAATTTATT	3	2	3	27	1	0.477121255	0	0.5	0.666666667	1	0	0	3	chr7:107142513-107142536	minimal	NA	NA	AUUUA	UAUU	minimal
chr7	-	111466339	111466367	repeat	LINE-L2b	RepeatMasker	G15183.1	TCTATCTTTTATTTATCCCTATTTATCT	2	2	2	31	0.5	-0.176091259	0	0.333333333	0.5	2	0	2	2	chr7:111466339-111466367	UUAUUUAU	NA	NA	AUUUA	UAUU	minimal
chr1	-	159888526	159888556	3'utr	TAGLN2	Ensembl	G1519.1	AATGGTTAATATATATGTAGATATATATTT	15	3	13	159	0.866666667	1.113943352	0	0.625	0.8	3	2	0	13	chr1:159888526-159888556	NA	NA	NA	NA	UAUU	minimal
chr7	-	120964667	120964692	NoAnnotation			G15200.1	CTTAATTTCCTATTTATTATATTTT	3	2	3	39	1	0.477121255	0	0.5	0.666666667	1	0	0	3	chr7:120964667-120964692	minimal	NA	UAUUUAUU	AUUUA	UAUU	UAUUUAUU
chr7	-	122978204	122978227	NoAnnotation			G15206.1	ATACTCCATACACTTATCTATTT	2	2	2	17	1	0.301029996	0	0	0	2	0	0	2	chr7:122978204-122978227	minimal	NA	NA	NA	UAUU	minimal
chr1	-	159997960	159997990	3'utr	PIGM	Ensembl	G1521.1	TTTTATAATTATATTTACTTACTAATTATT	11	6	9	148	0.692307692	0.477121255	0	0.083333333	0.153846154	11	2	2	9	chr1:159997960-159997990	minimal	NA	NA	AUUUA	UAUU	minimal
chr7	-	123135526	123135549	intron	IQUB	Ensembl	G15210.1	TTTCATTACATACTATTTTTTTT	3	2	3	36	1	0.477121255	0	0	0	3	0	0	3	chr7:123135526-123135549	NA	NA	NA	NA	UAUU	minimal
chr7	-	123322464	123322488	3'utr	WASL	Ensembl	G15215.1	TAATTAATTTATTCTTTTTTTCTT	2	2	2	30	1	0.301029996	0	0	0	2	0	0	2	chr7:123322464-123322488	minimal	NA	NA	AUUUA	UAUU	minimal
chr7	-	123323275	123323304	3'utr	WASL	Ensembl	G15217.1	CTAATTATCATACCTACCTACTTTAAATT	5	5	5	43	0.625	0.096910013	0	0.166666667	0.375	5	0	3	5	chr7:123323275-123323304	minimal	NA	NA	NA	NA	NA
chr1	-	159998098	159998123	3'utr	PIGM	Ensembl	G1522.1	CATTCTTACCTTTTTTTCCTATTCT	2	2	2	27	1	0.301029996	0	0	0	2	0	0	2	chr1:159998098-159998123	NA	NA	NA	NA	UAUU	minimal
chr7	-	126984151	126984180	NoAnnotation			G15226.1	ATTTTTCTCTCTTCCTTTATAATATTTAT	3	3	3	48	1	0.477121255	0	0	0	3	0	0	3	chr7:126984151-126984180	minimal	NA	NA	AUUUA	UAUU	minimal
chr7	-	126989351	126989376	NoAnnotation			G15228.1	TATTAACTTAAAATTTTAAATTAAT	3	3	3	30	1	0.477121255	0	0	0	3	0	0	3	chr7:126989351-126989376	NA	NA	NA	NA	UAUU	minimal
chr7	-	127000878	127000905	NoAnnotation			G15230.1	TCTTTATTCCTAACTTAATTATACTCC	2	2	2	22	1	0.301029996	0	0	0	2	0	0	2	chr7:127000878-127000905	minimal	NA	NA	NA	UAUU	minimal
chr7	-	127010230	127010250	3'utr	ZNF800	Ensembl	G15232.1	ATTTACTTTCCCACATATTG	3	2	2	25	0.666666667	0.301029996	0	0	0	3	1	0	2	chr7:127010230-127010250	minimal	NA	NA	AUUUA	UAUU	minimal
chr7	-	127011347	127011374	3'utr	ZNF800	Ensembl	G15235.1	TATCAACACATTATAAATATTTAGCTT	5	2	5	45	1	0.698970004	0	0.666666667	0.8	1	0	0	5	chr7:127011347-127011374	minimal	NA	NA	AUUUA	UAUU	minimal
chr7	-	127013085	127013116	intron	ZNF800	Ensembl	G15236.1	TTGTAAAATATATACATTTATATTGGCTTAT	2	2	2	23	1	0.301029996	0	0	0	2	0	0	2	chr7:127013085-127013116	minimal	NA	NA	AUUUA	UAUU	minimal
chr7	-	127950563	127950590	3'utr	RBM28	Ensembl	G15239.1	TCTATAATTATTACCAATTTTTATTCT	7	3	5	92	0.714285714	0.698970004	0	0.166666667	0.285714286	5	2	0	5	chr7:127950563-127950590	minimal	NA	NA	NA	UAUU	minimal
chr7	-	129839797	129839820	intron	TMEM209	Ensembl	G15249.1	TCCCAATATTATAAATTATTTTT	3	2	3	19	1	0.477121255	0	0.5	0.666666667	1	0	0	3	chr7:129839797-129839820	minimal	NA	NA	NA	UAUU	minimal
chr1	-	160248040	160248061	3'utr	PEX19	Ensembl	G1525.1	TATTATATTTTAACCTTTTAC	5	2	5	55	1	0.698970004	0	0.5	0.8	1	0	0	5	chr1:160248040-160248061	minimal	NA	NA	NA	UAUU	minimal
chr7	-	132469819	132469842	3'utr	CHCHD3	Ensembl	G15256.1	CTATTTCATTATAACTTATTATG	12	6	11	124	0.846153846	0.740362689	0	0.444444444	0.615384615	5	1	1	11	chr7:132469819-132469842	minimal	NA	NA	NA	UAUU	minimal
chr1	-	160251698	160251723	intron	PEX19	Ensembl	G1526.1	CTTTTTTTCCTTCTTTATTTATTTG	2	2	2	34	1	0.301029996	0	0	0	2	0	0	2	chr1:160251698-160251723	UUAUUUAUU	UUAUUUAUU	UAUUUAUU	AUUUA	UAUU	UUAUUUAUU
chr7	-	132723027	132723050	intron	CHCHD3	Ensembl	G15263.1	CATTTTTCTATAATATAATATAT	3	2	3	31	1	0.477121255	0	0.5	0.666666667	1	0	0	3	chr7:132723027-132723050	NA	NA	NA	NA	NA	NA
chr1	-	160698339	160698361	repeat	LINE-L2c	RepeatMasker	G1527.1	TTTTCTTTCTTCTTTTCTAGTA	4	2	2	58	0.5	0.301029996	0	0	0	4	2	0	2	chr1:160698339-160698361	NA	NA	NA	NA	NA	NA
chr7	-	134848016	134848043	NoAnnotation			G15271.1	TAATATTCTACCAATATTTTCTTCCTG	3	3	3	25	1	0.477121255	0	0	0	3	0	0	3	chr7:134848016-134848043	NA	NA	NA	NA	UAUU	minimal
chr7	-	135047109	135047135	3'utr	CNOT4	Ensembl	G15273.1	CTTTTAATTTAAATTAATTTTTAATT	2	2	2	27	1	0.301029996	0	0	0	2	0	0	2	chr7:135047109-135047135	minimal	NA	NA	AUUUA	NA	minimal
chr7	-	135056311	135056335	intron	CNOT4	Ensembl	G15275.1	CCAAACACATCTACTTATATTTTG	3	3	3	21	1	0.477121255	0	0	0	3	0	0	3	chr7:135056311-135056335	minimal	NA	NA	NA	UAUU	minimal
chr7	-	135070740	135070762	intron	CNOT4	Ensembl	G15277.1	CTTTCCTTTTCATTCTATTATT	3	3	3	39	1	0.477121255	0	0	0	3	0	0	3	chr7:135070740-135070762	minimal	NA	NA	NA	UAUU	minimal
chr7	-	135071315	135071336	3'utr	CNOT4	Ensembl	G15278.1	TTTTAAAAAACCTGAAGCTTT	4	2	2	30	0.5	0.301029996	0	0.333333333	0.5	2	2	0	2	chr7:135071315-135071336	NA	NA	NA	NA	NA	NA
chr7	-	135071891	135071934	3'utr	CNOT4	Ensembl	G15279.1	CCAATAAAATACTGTAGACTTATTAATATTGTAGACTTATTAT	6	4	5	55	0.833333333	0.698970004	0	0	0	6	1	0	5	chr7:135071891-135071934	minimal	NA	NA	NA	UAUU	minimal
chr1	-	161070413	161070440	3'utr	PFDN2	Ensembl	G1528.1	ACTCCCACTTCTAATTTCTCTTTATTG	9	5	9	86	0.818181818	0.477121255	0	0.222222222	0.363636364	7	0	2	9	chr1:161070413-161070440	minimal	NA	NA	NA	UAUU	minimal
chr7	-	135071983	135072009	3'utr	CNOT4	Ensembl	G15280.1	CATAAACATCAATCTCTAATTTCTAT	4	4	4	31	1	0.602059991	0	0	0	4	0	0	4	chr7:135071983-135072009	NA	NA	NA	NA	NA	NA
chr7	-	135166856	135166881	intron	CNOT4	Ensembl	G15284.1	TATCTATCACCTTTAATATTTATTA	2	2	2	23	1	0.301029996	0	0	0	2	0	0	2	chr7:135166856-135166881	minimal	NA	UAUUUAUU	AUUUA	UAUU	UAUUUAUU
chr7	-	135612681	135612709	3'utr	MTPN	Ensembl	G15285.1	AATTTTTCCCTTTATATAATTTTCACCT	2	2	2	27	1	0.301029996	0	0	0	2	0	0	2	chr7:135612681-135612709	minimal	NA	NA	NA	NA	NA
chr7	-	135613339	135613367	3'utr	MTPN	Ensembl	G15286.1	CTTAAATTTTATATCTTACATTTAAAAT	5	3	5	60	1	0.698970004	0	0.333333333	0.6	2	0	0	5	chr7:135613339-135613367	minimal	NA	NA	AUUUA	NA	minimal
chr7	-	135613974	135613997	3'utr	MTPN	Ensembl	G15288.1	TTTATTTATAAAATCTTAAGTTT	3	3	3	30	1	0.477121255	0	0	0	3	0	0	3	chr7:135613974-135613997	UUAUUUAU	NA	NA	AUUUA	UAUU	minimal
chr1	-	161084510	161084539	repeat	SINE-MIR	RepeatMasker	G1529.1	AATTTCATTTCTACTATTTACTATTTATA	3	3	3	42	1	0.477121255	0	0	0	3	0	0	3	chr1:161084510-161084539	minimal	NA	NA	AUUUA	UAUU	minimal
chr7	-	138611558	138611587	repeat	LINE-L1ME3E	RepeatMasker	G15294.1	TATTATTTTCATAACATATATATATATTT	3	2	3	35	1	0.477121255	0	0.5	0.666666667	1	0	0	3	chr7:138611558-138611587	minimal	NA	NA	NA	UAUU	minimal
chr7	-	139246866	139246894	3'utr	HIPK2	Ensembl	G15298.1	AATTGTCCCTCTTTTTTATTTATAAATG	3	3	3	38	1	0.477121255	0	0	0	3	0	0	3	chr7:139246866-139246894	UUAUUUAU	NA	NA	AUUUA	UAUU	minimal
chr7	-	139250197	139250226	3'utr	HIPK2	Ensembl	G15299.1	ATTTTTAATTTTTTAAAATAACTATTATC	6	3	4	71	0.571428571	0.301029996	0	0.166666667	0.285714286	5	2	1	4	chr7:139250197-139250226	minimal	NA	NA	NA	UAUU	minimal
chr1	-	161141225	161141254	3'utr	B4GALT3	Ensembl	G1530.1	AATATTTATTCTATTTATGGTTCCCGGGA	4	2	2	48	0.5	0.301029996	0	0.333333333	0.5	2	2	0	2	chr1:161141225-161141254	minimal	NA	UAUUUAUU	AUUUA	UAUU	UAUUUAUU
chr7	-	139254555	139254580	3'utr	HIPK2	Ensembl	G15300.1	TTTCTCTTTAATATTTAAACTTATT	5	2	4	64	0.8	0.602059991	0	0.25	0.4	3	1	0	4	chr7:139254555-139254580	minimal	NA	NA	AUUUA	UAUU	minimal
chr7	-	140033776	140033798	3'utr	SLC37A3	Ensembl	G15302.1	TATATACATATTTTAAATTATG	5	2	3	52	0.6	0.477121255	0	0.666666667	0.8	1	2	0	3	chr7:140033776-140033798	minimal	NA	NA	NA	UAUU	minimal
chr7	-	140044558	140044585	repeat	DNA-MamRep137	RepeatMasker	G15303.1	ATTACTTACTTTATTTATTATTTATTT	2	2	2	33	1	0.301029996	0	0	0	2	0	0	2	chr7:140044558-140044585	UUAUUUAUU	UUAUUUAUU	UAUUUAUU	AUUUA	UAUU	UUAUUUAUU
chr7	-	140086577	140086600	rRNA	rRNA-5S	RepeatMasker	G15304.1	AATACCGGGTGCTGTAGGCTTTA	44	2	2	302	0.037735849	-0.698970004	0	0.315789474	0.754716981	13	42	9	2	chr7:140086577-140086600	NA	NA	NA	NA	NA	NA
chr7	-	140555914	140555938	intron	BRAF	Ensembl	G15306.1	CTTTTAATATATATATTTATATAT	2	2	2	25	1	0.301029996	0	0	0	2	0	0	2	chr7:140555914-140555938	minimal	NA	NA	AUUUA	UAUU	minimal
chr7	-	140702462	140702493	intron	MRPS33	Ensembl	G15307.1	CATCATATATTTAAACATATATAACCATAAT	2	2	2	17	1	0.301029996	0	0	0	2	0	0	2	chr7:140702462-140702493	minimal	NA	NA	AUUUA	UAUU	minimal
chr7	-	143546120	143546147	NoAnnotation			G15311.1	CAATTCATTATTATCTTTCTATTTATT	2	2	2	30	1	0.301029996	0	0	0	2	0	0	2	chr7:143546120-143546147	minimal	NA	UAUUUAUU	AUUUA	UAUU	UAUUUAUU
chr7	-	148595792	148595815	NoAnnotation			G15321.1	TACCTGGTTGATCCTGACAGTAG	19	2	2	131	0.043478261	-1.146128036	0.02173913	0.416666667	0.847826087	7	17	27	2	chr7:148595792-148595815	NA	NA	NA	NA	NA	NA
chr7	-	148841029	148841051	NoAnnotation			G15327.1	CTTATTTTTAATTTATAATATT	2	2	2	26	1	0.301029996	0	0	0	2	0	0	2	chr7:148841029-148841051	minimal	NA	NA	AUUUA	UAUU	minimal
chr7	-	149181789	149181817	intron	ZNF746	Ensembl	G15330.1	AATAATTTTTTTCTTTTTAAATATTTAT	2	2	2	34	1	0.301029996	0	0	0	2	0	0	2	chr7:149181789-149181817	minimal	NA	NA	AUUUA	UAUU	minimal
chr7	-	149297676	149297698	repeat	LINE-L1ME3	RepeatMasker	G15333.1	TCTATACCTTATTGTTAGTTAT	3	2	3	32	1	0.477121255	0	0.5	0.666666667	1	0	0	3	chr7:149297676-149297698	minimal	NA	NA	NA	UAUU	minimal
chr7	-	152016308	152016333	intron	MLL3	Ensembl	G15346.1	ATCTATATAACTATTCTTATTTTAT	2	2	2	25	1	0.301029996	0	0	0	2	0	0	2	chr7:152016308-152016333	minimal	NA	NA	NA	UAUU	minimal
chr7	-	152342315	152342344	repeat	LINE-L1ME3D	RepeatMasker	G15349.1	AATTTTAAATATATATAATATTTAATCAT	14	9	13	158	0.928571429	1.113943352	0	0.166666667	0.285714286	10	1	0	13	chr7:152342315-152342344	minimal	NA	NA	AUUUA	UAUU	minimal
chr7	-	158414417	158414437	NoAnnotation			G15367.1	ATTATTTTCAATATTTATTG	4	3	4	44	1	0.602059991	0	0.333333333	0.5	2	0	0	4	chr7:158414417-158414437	minimal	NA	UAUUUAUU	AUUUA	UAUU	UAUUUAUU
chr7	-	158465923	158465947	intron	NCAPG2	Ensembl	G15370.1	TTTATTTATTTTCCTCTCTCCCCC	3	2	3	36	1	0.477121255	0	0.5	0.666666667	1	0	0	3	chr7:158465923-158465947	UUAUUUAUU	UUAUUUAUU	UAUUUAUU	AUUUA	UAUU	UUAUUUAUU
chr8	+	187286	187309	repeat	Low_complexity-AT_rich	RepeatMasker	G15375.1	TCATTCATTACATTATTTTATTA	2	2	2	24	1	0.301029996	0	0	0	2	0	0	2	chr8:187286-187309	minimal	NA	NA	NA	UAUU	minimal
chr8	+	1730665	1730686	3'utr	CLN8	Ensembl	G15378.1	TAACCTATTTATCACATTTTA	6	4	5	51	0.833333333	0.698970004	0.333333333	0.2	0.333333333	4	1	0	5	chr8:1730665-1730686	minimal	NA	NA	AUUUA	UAUU	minimal
chr8	+	1734587	1734609	3'utr	CLN8	Ensembl	G15380.1	CTTATTAATTCCATATTTATCA	29	5	26	293	0.9	1.130333768	0.033333333	0.583333333	0.833333333	5	2	1	27	chr8:1734587-1734609	minimal	NA	NA	AUUUA	UAUU	minimal
chr8	+	6303121	6303142	intron	MCPH1	Ensembl	G15386.1	CATCCATATTTTAAATTTATC	2	2	2	18	1	0.301029996	0	0	0	2	0	0	2	chr8:6303121-6303142	minimal	NA	NA	AUUUA	UAUU	minimal
chr8	+	6303675	6303698	intron	MCPH1	Ensembl	G15387.1	TTTACTCCTATTCATAATTTAAT	3	3	3	28	1	0.477121255	0	0	0	3	0	0	3	chr8:6303675-6303698	minimal	NA	NA	AUUUA	UAUU	minimal
chr8	+	6303700	6303728	intron	MCPH1	Ensembl	G15388.1	TAATTATAATAAACCATATCATTTTATT	4	2	4	40	1	0.602059991	0	0	0	4	0	0	4	chr8:6303700-6303728	minimal	NA	NA	NA	UAUU	minimal
chr1	-	169433185	169433207	3'utr	SLC19A2	Ensembl	G1539.1	ATTATAAAATTATTTTTATTAA	4	3	4	44	1	0.602059991	0	0.333333333	0.5	2	0	0	4	chr1:169433185-169433207	minimal	NA	NA	NA	UAUU	minimal
chr8	+	6608753	6608776	intron	AGPAT5	Ensembl	G15392.1	TATTAAATATTATCTCTATATAT	2	2	2	22	1	0.301029996	0	0	0	2	0	0	2	chr8:6608753-6608776	minimal	NA	NA	NA	UAUU	minimal
chr8	+	6615486	6615507	3'utr	AGPAT5	Ensembl	G15393.1	ATTTTACTCATTTTATATTTG	3	3	3	36	1	0.477121255	1	0	0	3	0	0	3	chr8:6615486-6615507	minimal	NA	NA	NA	UAUU	minimal
chr8	+	6615507	6615531	3'utr	AGPAT5	Ensembl	G15394.1	CAAAATAAATTTCTAATATTTATT	14	6	13	134	0.866666667	0.812913357	0.066666667	0.166666667	0.333333333	10	1	1	13	chr8:6615507-6615531	minimal	NA	UAUUUAUU	AUUUA	UAUU	UAUUUAUU
chr8	+	8889794	8889824	3'utr	ERI1	Ensembl	G15397.1	TTACTTAGTATTTACAAACAATTTATTATT	2	2	2	23	1	0.301029996	0.5	0	0	2	0	0	2	chr8:8889794-8889824	minimal	NA	NA	AUUUA	UAUU	minimal
chr8	+	9639390	9639418	3'utr	TNKS	Ensembl	G15402.1	TATTTATCTATTTGTAGGATTGTCAGAT	11	4	6	145	0.428571429	0.176091259	0	0.2	0.428571429	8	5	3	6	chr8:9639390-9639418	minimal	NA	NA	AUUUA	UAUU	minimal
chr8	+	11157759	11157784	repeat	LINE-L1M5	RepeatMasker	G15405.1	ACTTATCCATTCCTAATCTTAATAT	4	3	4	38	1	0.602059991	0	0	0	4	0	0	4	chr8:11157759-11157784	minimal	NA	NA	NA	NA	NA
chr8	+	15602301	15602327	intron	TUSC3	Ensembl	G15414.1	ACATACTATTTTTTTAATAATTTATT	2	2	2	27	1	0.301029996	0	0	0	2	0	0	2	chr8:15602301-15602327	minimal	NA	NA	AUUUA	UAUU	minimal
chr8	+	16978100	16978129	repeat	Low_complexity-AT_rich	RepeatMasker	G15417.1	TACTTTCAATATTATTTTTTTATTTATTC	3	3	3	53	1	0.477121255	0	0	0	3	0	0	3	chr8:16978100-16978129	UUAUUUAUU	UUAUUUAUU	UAUUUAUU	AUUUA	UAUU	UUAUUUAUU
chr8	+	17425214	17425256	3'utr	SLC7A2	Ensembl	G15426.1	CTTATACCTAATTTTTAGTTTTTAAACTATTTTAAAATATAC	31	8	27	402	0.870967742	1.431363764	0	0.294117647	0.612903226	12	4	0	27	chr8:17425214-17425256	minimal	NA	NA	NA	UAUU	minimal
chr8	+	17426507	17426533	3'utr	SLC7A2	Ensembl	G15427.1	AATCTATTTTTACCTATTTTCTAAAT	2	2	2	26	1	0.301029996	0	0	0	2	0	0	2	chr8:17426507-17426533	NA	NA	NA	NA	UAUU	minimal
chr8	+	17795447	17795479	intron	PCM1	Ensembl	G15428.1	TATCATTTATTTATATCTATTTATCAATTATT	6	5	5	82	0.833333333	0.698970004	0	0	0	6	1	0	5	chr8:17795447-17795479	UUAUUUAU	NA	NA	AUUUA	UAUU	minimal
chr8	+	21863707	21863730	repeat	Low_complexity-AT_rich	RepeatMasker	G15436.1	TATTTAACATTCTCCCATCCCTT	23	4	21	187	0.807692308	0.720159303	0	0.571428571	0.769230769	6	2	3	21	chr8:21863707-21863730	minimal	NA	NA	AUUUA	UAUU	minimal
chr8	+	22279212	22279235	3'utr	SLC39A14	Ensembl	G15438.1	TATTAAATTTATAATTTTAGCAT	4	2	4	40	1	0.602059991	0	0	0	4	0	0	4	chr8:22279212-22279235	minimal	NA	NA	AUUUA	UAUU	minimal
chr8	+	23429810	23429831	3'utr	SLC25A37	Ensembl	G15447.1	TTTATCCTTTATTTTTCTATG	2	2	2	25	1	0.301029996	1	0	0	2	0	0	2	chr8:23429810-23429831	minimal	NA	NA	NA	UAUU	minimal
chr1	-	169998160	169998188	intron	KIFAP3	Ensembl	G1545.1	TCTATCCTTTTATTTTTAATATATTTAT	2	2	2	30	1	0.301029996	0	0	0	2	0	0	2	chr1:169998160-169998188	minimal	NA	NA	AUUUA	UAUU	minimal
chr8	+	26157427	26157449	intron	PPP2R2A	Ensembl	G15455.1	TCTTATTTAATATCCTTACCTT	2	2	2	22	1	0.301029996	0.5	0	0	2	0	0	2	chr8:26157427-26157449	minimal	NA	NA	AUUUA	UAUU	minimal
chr8	+	26228917	26228937	3'utr	PPP2R2A	Ensembl	G15461.1	TCTCTATTTAACTCATTATG	9	3	8	82	0.888888889	0.903089987	1	0.75	0.888888889	1	1	0	8	chr8:26228917-26228937	minimal	NA	NA	AUUUA	UAUU	minimal
chr8	+	26229733	26229753	3'utr	PPP2R2A	Ensembl	G15462.1	CACTTTTACTAATTTATTTG	4	3	4	40	1	0.602059991	1	0.333333333	0.5	2	0	0	4	chr8:26229733-26229753	minimal	NA	NA	AUUUA	UAUU	minimal
chr8	+	27662320	27662341	repeat	Low_complexity-AT_rich	RepeatMasker	G15467.1	CACTTATTTCTTTTAAATATT	4	3	4	44	1	0.602059991	0	0.333333333	0.5	2	0	0	4	chr8:27662320-27662341	minimal	NA	NA	NA	UAUU	minimal
chr8	+	27662957	27662978	intron	ESCO2	Ensembl	G15470.1	AACTATTTCTATTTTAAATAT	5	3	4	51	0.8	0.602059991	0	0.25	0.4	3	1	0	4	chr8:27662957-27662978	NA	NA	NA	NA	UAUU	minimal
chr8	+	28422865	28422890	3'utr	FZD3	Ensembl	G15475.1	CCAAACATATAACAACTTATTTATC	6	2	2	44	0.333333333	0.301029996	0	0.5	0.666666667	2	4	0	2	chr8:28422865-28422890	UUAUUUAU	NA	NA	AUUUA	UAUU	minimal
chr8	+	28425350	28425373	3'utr	FZD3	Ensembl	G15477.1	ATATTCATTTTATTTTTCCTTTT	3	3	3	43	1	0.477121255	0.333333333	0	0	3	0	0	3	chr8:28425350-28425373	minimal	NA	NA	NA	UAUU	minimal
chr8	+	28426719	28426742	3'utr	FZD3	Ensembl	G15479.1	CTTAATAATTTCTATTTTCTATC	3	2	2	37	0.666666667	0.301029996	0	0	0	3	1	0	2	chr8:28426719-28426742	NA	NA	NA	NA	UAUU	minimal
chr8	+	28428923	28428946	3'utr	FZD3	Ensembl	G15481.1	TATACTTAAAAATACTCTATTTT	4	3	4	36	1	0.602059991	0	0	0	4	0	0	4	chr8:28428923-28428946	NA	NA	NA	NA	UAUU	minimal
chr8	+	28608691	28608716	3'utr	EXTL3	Ensembl	G15484.1	TTTTTACATTCAATAACAACTATTA	3	2	3	29	1	0.477121255	0	0.5	0.666666667	1	0	0	3	chr8:28608691-28608716	NA	NA	NA	NA	UAUU	minimal
chr8	+	30040856	30040892	3'utr	DCTN6	Ensembl	G15490.1	TAATTTATATAAATGTATTATTTTCCTATATCCTTG	9	3	9	102	1	0.954242509	0.777777778	0.5	0.777777778	2	0	0	9	chr8:30040856-30040892	minimal	NA	NA	AUUUA	UAUU	minimal
chr8	+	30058143	30058164	repeat	LTR-MER4E1	RepeatMasker	G15493.1	CTTTTATTTAACACTATCTAT	3	2	3	30	1	0.477121255	0	0.5	0.666666667	1	0	0	3	chr8:30058143-30058164	minimal	NA	NA	AUUUA	UAUU	minimal
chr8	+	31031213	31031235	3'utr	WRN	Ensembl	G15498.1	TATTTTATATACAATTTCTATT	3	2	2	37	0.666666667	0.301029996	0	0	0	3	1	0	2	chr8:31031213-31031235	minimal	NA	NA	NA	UAUU	minimal
chr1	+	40980440	40980461	coding	DEM1	Ensembl	G155.1	ATTCCACCTTAAATATTTATA	2	2	2	16	1	0.301029996	0	0	0	2	0	0	2	chr1:40980440-40980461	minimal	NA	NA	AUUUA	UAUU	minimal
chr1	-	173445741	173445763	lincRNA	AL645568.1	Ensembl	G1550.1	AACTAAACTTTTATTTATTTTT	2	2	2	22	1	0.301029996	0	0	0	2	0	0	2	chr1:173445741-173445763	UUAUUUAUU	UUAUUUAUU	UAUUUAUU	AUUUA	UAUU	UUAUUUAUU
chr8	+	33358754	33358774	NoAnnotation			G15503.1	TACAATAAATCATATTTATG	9	3	8	64	0.888888889	0.903089987	1	0.5	0.777777778	2	1	0	8	chr8:33358754-33358774	minimal	NA	NA	AUUUA	UAUU	minimal
chr8	+	37556314	37556370	3'utr	ZNF703	Ensembl	G15508.1	CCCTTCCCCACCGGACTGTGTATTTATTTACTATAATGTTAGCTTACAAGCTGGGA	67	6	63	766	0.887323944	1.100370545	0.084507042	0.375	0.788732394	15	4	4	63	chr8:37556314-37556370	minimal	NA	UAUUUAUU	AUUUA	UAUU	UAUUUAUU
chr8	+	37556410	37556451	3'utr	ZNF703	Ensembl	G15509.1	AAAAAGTCTGTGTTCTCCCAAATAATAATATTAATCCCACA	233	9	210	1715	0.893617021	1.84509804	0	0.483333333	0.868085106	31	23	2	210	chr8:37556410-37556451	NA	NA	NA	NA	UAUU	minimal
chr1	-	173764203	173764233	NoAnnotation			G1551.1	TTTTTCCATTTATTTAATCTTTAAATATTT	7	3	3	106	0.428571429	0.477121255	0	0	0	7	4	0	3	chr1:173764203-173764233	minimal	NA	NA	AUUUA	UAUU	minimal
chr8	+	37556507	37556532	3'utr	ZNF703	Ensembl	G15510.1	TTTTACATTTTTTATTCCTTTTCCT	6	4	4	94	0.666666667	0.602059991	0	0	0	6	2	0	4	chr8:37556507-37556532	minimal	NA	NA	NA	UAUU	minimal
chr8	+	37901948	37901969	intron	EIF4EBP1	Ensembl	G15514.1	CCTTACTAATTTTATTTTATT	4	3	4	48	1	0.602059991	0	0	0	4	0	0	4	chr8:37901948-37901969	minimal	NA	NA	NA	UAUU	minimal
chr8	+	38070413	38070440	3'utr	BAG4	Ensembl	G15518.1	ATTTTCTATTTCTCTCAATCCTTCTAC	7	3	5	83	0.714285714	0.698970004	0	0.166666667	0.285714286	5	2	0	5	chr8:38070413-38070440	NA	NA	NA	NA	UAUU	minimal
chr1	-	173764902	173764923	NoAnnotation			G1552.1	AAAAACTCTAATATTACATTT	3	2	3	19	1	0.477121255	0	0.5	0.666666667	1	0	0	3	chr1:173764902-173764923	NA	NA	NA	NA	UAUU	minimal
chr8	+	38950828	38950853	intron	ADAM9	Ensembl	G15524.1	TTAAATTTATTCCTATATTATTTAT	3	2	3	40	1	0.477121255	0	0.5	0.666666667	1	0	0	3	chr8:38950828-38950853	UUAUUUAU	NA	NA	AUUUA	UAUU	minimal
chr8	+	41367919	41367946	repeat	Low_complexity-AT_rich	RepeatMasker	G15529.1	TATAAAAAATATTTTAATTATAGTTTT	6	4	5	58	0.833333333	0.698970004	0.333333333	0	0	6	1	0	5	chr8:41367919-41367946	minimal	NA	NA	NA	UAUU	minimal
chr8	+	42027983	42028004	3'utr	AP3M2	Ensembl	G15531.1	TTACTATTTAAATATTTATAC	11	4	10	110	0.909090909	1	0	0.25	0.454545455	6	1	0	10	chr8:42027983-42028004	minimal	NA	NA	AUUUA	UAUU	minimal
chr8	+	42214376	42214399	intron	POLB	Ensembl	G15532.1	CCCTAACTTAAATATATTTATTT	3	2	3	30	1	0.477121255	0	0.5	0.666666667	1	0	0	3	chr8:42214376-42214399	minimal	NA	UAUUUAUU	AUUUA	UAUU	UAUUUAUU
chr8	+	42229213	42229234	3'utr	POLB	Ensembl	G15533.1	TCTTAATTTATTTCTTAACCT	4	3	4	42	1	0.602059991	0	0	0	4	0	0	4	chr8:42229213-42229234	minimal	NA	NA	AUUUA	UAUU	minimal
chr8	+	42973828	42973858	intron	AC113191.1	Ensembl	G15536.1	ACTAATAGTATTTCATAATAATATTTAATA	3	3	3	29	1	0.477121255	0	0	0	3	0	0	3	chr8:42973828-42973858	minimal	NA	NA	AUUUA	UAUU	minimal
chr8	+	42981751	42981772	NoAnnotation			G15539.1	CTTTACTTAGTTTAATATTCT	4	2	4	44	1	0.602059991	0	0.333333333	0.5	2	0	0	4	chr8:42981751-42981772	NA	NA	NA	NA	UAUU	minimal
chr1	-	173766038	173766072	NoAnnotation			G1554.1	TATCTATTTTAATTTAATTTACTTTTATTTTATT	3	3	3	46	1	0.477121255	0	0	0	3	0	0	3	chr1:173766038-173766072	minimal	NA	NA	AUUUA	UAUU	minimal
chr8	+	42981802	42981828	NoAnnotation			G15540.1	TAATATATATTATCCCATTCTCTCCT	11	5	10	107	0.909090909	1	0	0.375	0.545454545	5	1	0	10	chr8:42981802-42981828	minimal	NA	NA	NA	UAUU	minimal
chr8	+	42985137	42985158	repeat	LINE-L2c	RepeatMasker	G15544.1	ACCTTTACATCTATTTTATTT	8	2	4	87	0.5	0.602059991	0.125	0.5	0.75	2	4	0	4	chr8:42985137-42985158	minimal	NA	NA	NA	UAUU	minimal
chr8	+	42986231	42986251	NoAnnotation			G15545.1	TACCACACTCTTCATTTACC	5	3	4	31	0.8	0.602059991	0	0.25	0.4	3	1	0	4	chr8:42986231-42986251	minimal	NA	NA	AUUUA	NA	minimal
chr8	+	48955748	48955771	intron	UBE2V2	Ensembl	G15548.1	TTATAAATTATATTTTTTCTATT	5	4	5	67	1	0.698970004	0	0.25	0.4	3	0	0	5	chr8:48955748-48955771	minimal	NA	NA	NA	UAUU	minimal
chr8	+	48974215	48974240	3'utr	UBE2V2	Ensembl	G15549.1	TATACACACTTTTATTTACCCTATT	10	3	9	87	0.9	0.954242509	0	0.285714286	0.5	5	1	0	9	chr8:48974215-48974240	minimal	NA	NA	AUUUA	UAUU	minimal
chr8	+	53356326	53356349	NoAnnotation			G15558.1	TTTTTTAATTTTCTTTTAAAATT	3	2	3	45	1	0.477121255	0	0.5	0.666666667	1	0	0	3	chr8:53356326-53356349	NA	NA	NA	NA	NA	NA
chr1	-	173768891	173768917	3'utr	CENPL	Ensembl	G1556.1	TCTTTAAAACCTTTAATCTCTTTTAA	2	2	2	15	1	0.301029996	0	0	0	2	0	0	2	chr1:173768891-173768917	NA	NA	NA	NA	NA	NA
chr8	+	54993139	54993159	repeat	Low_complexity-AT_rich	RepeatMasker	G15560.1	ATATTTATTTATTTATTACG	3	2	2	34	0.666666667	0.301029996	1	0	0	3	1	0	2	chr8:54993139-54993159	UUAUUUAUU	UUAUUUAUU	UAUUUAUU	AUUUA	UAUU	UUAUUUAUU
chr8	+	55064080	55064104	repeat	LTR-MER41B	RepeatMasker	G15563.1	CCATTCTCTTATTCCTTTATTATT	3	2	3	39	1	0.477121255	0	0.5	0.666666667	1	0	0	3	chr8:55064080-55064104	minimal	NA	NA	NA	UAUU	minimal
chr8	+	55075163	55075184	NoAnnotation			G15565.1	ATCCTTATTATATATATTATT	2	2	2	22	1	0.301029996	0	0	0	2	0	0	2	chr8:55075163-55075184	minimal	NA	NA	NA	UAUU	minimal
chr1	-	173776575	173776597	coding	CENPL	Ensembl	G1557.1	TTTAACTCCCTTATATAAATTC	3	2	2	25	0.666666667	0.301029996	0	0	0	3	1	0	2	chr1:173776575-173776597	minimal	NA	NA	NA	NA	NA
chr8	+	59494846	59494867	3'utr	SDCBP	Ensembl	G15570.1	ATTCTTAAATTTTAACTACCT	4	3	3	35	0.75	0.477121255	0	0	0	4	1	0	3	chr8:59494846-59494867	NA	NA	NA	NA	NA	NA
chr8	+	64122763	64122790	lincRNA	YTHDF3	Ensembl	G15578.1	AAAAATTATTGTAGTAAACTTTTAATA	5	4	5	46	1	0.698970004	0.2	0.25	0.4	3	0	0	5	chr8:64122763-64122790	minimal	NA	NA	NA	UAUU	minimal
chr8	+	64122926	64122950	lincRNA	YTHDF3	Ensembl	G15579.1	CACATTCTTCTTCCCTCCTCCCCC	7	3	5	51	0.714285714	0.698970004	0	0.75	0.857142857	1	2	0	5	chr8:64122926-64122950	NA	NA	NA	NA	NA	NA
chr8	+	64123374	64123398	lincRNA	YTHDF3	Ensembl	G15581.1	TTATCTTTTTAACATCTTATTTTT	3	2	2	45	1	0.477121255	0	0	0	3	0	0	3	chr8:64123374-64123398	minimal	NA	NA	NA	UAUU	minimal
chr8	+	64123719	64123741	lincRNA	YTHDF3	Ensembl	G15582.1	CTTTCATTTATATAATTTTATT	27	6	26	344	0.962962963	1.414973348	0	0.5	0.703703704	8	1	0	26	chr8:64123719-64123741	minimal	NA	NA	AUUUA	UAUU	minimal
chr8	+	64124874	64124911	lincRNA	YTHDF3	Ensembl	G15584.1	TTTTCCTAATTTTAGTACTTAATTTCTCTTTTTAATT	9	4	9	110	1	0.954242509	0	0.333333333	0.555555556	4	0	0	9	chr8:64124874-64124911	NA	NA	NA	NA	NA	NA
chr8	+	66559978	66560003	intron	MTFR1	Ensembl	G15586.1	AACTATTCTTTTATATATTTATTAG	3	2	3	39	1	0.477121255	0.333333333	0.5	0.666666667	1	0	0	3	chr8:66559978-66560003	minimal	NA	UAUUUAUU	AUUUA	UAUU	UAUUUAUU
chr8	+	77768902	77768926	intron	ZFHX4	Ensembl	G15609.1	AAACATTAAATAATATATTTATTG	5	2	5	45	0.833333333	0.397940009	0.666666667	0.5	0.666666667	2	0	1	5	chr8:77768902-77768926	minimal	NA	UAUUUAUU	AUUUA	UAUU	UAUUUAUU
chr8	+	77778643	77778664	3'utr	ZFHX4	Ensembl	G15613.1	CAATCTTTATTCTATACATTT	6	4	5	59	0.833333333	0.698970004	0	0	0	6	1	0	5	chr8:77778643-77778664	minimal	NA	NA	NA	UAUU	minimal
chr8	+	77778712	77778735	repeat	Low_complexity-AT_rich	RepeatMasker	G15614.1	TATTTTAACATTTATTTTAATCC	8	4	8	96	1	0.903089987	0	0.142857143	0.25	6	0	0	8	chr8:77778712-77778735	minimal	NA	NA	AUUUA	UAUU	minimal
chr8	+	81432198	81432220	repeat	Simple_repeat-(TTTTTA)n	RepeatMasker	G15621.1	TTCTATTTTTATTTTTATTAAT	2	2	2	30	1	0.301029996	0	0	0	2	0	0	2	chr8:81432198-81432220	minimal	NA	NA	NA	UAUU	minimal
chr8	+	81433007	81433028	3'utr	ZBTB10	Ensembl	G15622.1	CTTTATTATTCTATAAATTCT	4	2	3	45	1	0.602059991	0.25	0.333333333	0.5	2	0	0	4	chr8:81433007-81433028	minimal	NA	NA	NA	UAUU	minimal
chr8	+	81433198	81433219	3'utr	ZBTB10	Ensembl	G15623.1	CTTTCTTTTAAATAAAAATTG	2	2	2	18	1	0.301029996	1	0	0	2	0	0	2	chr8:81433198-81433219	NA	NA	NA	NA	NA	NA
chr8	+	81433221	81433246	3'utr	ZBTB10	Ensembl	G15624.1	TATATTTTCCTATTTTATATCAGGT	10	4	10	120	1	1	0.5	0.285714286	0.5	5	0	0	10	chr8:81433221-81433246	minimal	NA	NA	NA	UAUU	minimal
chr8	+	81433684	81433712	3'utr	ZBTB10	Ensembl	G15625.1	ATTTCTTTCATCCCATTTATCCCCTTCC	8	3	7	84	0.777777778	0.544068044	0	0.285714286	0.444444444	5	1	1	7	chr8:81433684-81433712	minimal	NA	NA	AUUUA	NA	minimal
chr8	+	81433836	81433862	3'utr	ZBTB10	Ensembl	G15626.1	AAACTGGACTTGGCTTTACATTCTTA	5	4	5	37	1	0.698970004	0	0.25	0.4	3	0	0	5	chr8:81433836-81433862	NA	NA	NA	NA	NA	NA
chr1	-	173834542	173834567	lincRNA	GAS5	Ensembl	G1563.1	TGTTAGTGATGATTTTAAAATTAAA	5	2	2	52	0.4	0.301029996	0	0.25	0.4	3	3	0	2	chr1:173834542-173834567	NA	NA	NA	NA	NA	NA
chr8	+	86126138	86126163	3'utr	E2F5	Ensembl	G15636.1	TAACATTTTAGACTTCTTAATAACC	11	3	11	87	1	1.041392685	0	0.142857143	0.454545455	6	0	0	11	chr8:86126138-86126163	NA	NA	NA	NA	NA	NA
chr8	+	87479277	87479303	3'utr	WWP1	Ensembl	G15639.1	TTCATCCTTTTCTACTTTATTTATTG	4	3	4	59	1	0.602059991	0.75	0	0	4	0	0	4	chr8:87479277-87479303	UUAUUUAUU	UUAUUUAUU	UAUUUAUU	AUUUA	UAUU	UUAUUUAUU
chr8	+	88143533	88143553	intron	CNBD1	Ensembl	G15645.1	TTACTCTAATTTATCTATTT	10	2	2	118	0.2	0.301029996	0	0.333333333	0.8	2	8	0	2	chr8:88143533-88143553	minimal	NA	NA	AUUUA	UAUU	minimal
chr8	+	91523448	91523469	lincRNA	RP11-1058B10.1	Ensembl	G15647.1	AATACCGGGTGCTATAGGCTT	23	2	2	133	0.08	-0.176091259	0	0.333333333	0.76	6	21	2	2	chr8:91523448-91523469	NA	NA	NA	NA	NA	NA
chr8	+	95877954	95877983	intron	INTS8	Ensembl	G15653.1	TTCTTAATATTTATCCTATTTATACTATT	4	2	2	56	0.5	0.301029996	0	0.333333333	0.5	2	2	0	2	chr8:95877954-95877983	minimal	NA	NA	AUUUA	UAUU	minimal
chr1	-	173835104	173835127	lincRNA	GAS5	Ensembl	G1566.1	TCTTAATTAGCTCTAACTGACTA	145	4	5	1290	0.030864198	-0.556302501	0.012345679	0.458333333	0.919753086	13	140	17	5	chr1:173835104-173835127	NA	NA	NA	NA	NA	NA
chr1	-	173835137	173835166	lincRNA	GAS5	Ensembl	G1567.1	CCTGGATGATGATAAGCAAATGCTGACTG	510	6	13	3494	0.022071307	-0.789146635	0.020373514	0.355555556	0.901528014	58	497	79	13	chr1:173835137-173835166	NA	NA	NA	NA	NA	NA
chr8	+	104341536	104341559	intron	FZD6	Ensembl	G15672.1	TTTACTTTTATATTACATATTTA	3	2	3	37	1	0.477121255	0	0.5	0.666666667	1	0	0	3	chr8:104341536-104341559	minimal	NA	NA	AUUUA	UAUU	minimal
chr8	+	104344312	104344337	3'utr	FZD6	Ensembl	G15674.1	AATTTAACTTTAAAAACCCACTTAT	5	3	5	40	1	0.698970004	0.8	0.333333333	0.6	2	0	0	5	chr8:104344312-104344337	minimal	NA	NA	AUUUA	NA	minimal
chr8	+	104438401	104438422	repeat	Low_complexity-AT_rich	RepeatMasker	G15675.1	CCTATTAACATTCTTTTATTT	3	3	3	33	1	0.477121255	0	0	0	3	0	0	3	chr8:104438401-104438422	minimal	NA	NA	NA	UAUU	minimal
chr8	+	104519221	104519247	intron	RIMS2	Ensembl	G15678.1	TTAAACTTTTTACTCTATTATTTAAC	5	3	5	60	1	0.698970004	0	0	0	5	0	0	5	chr8:104519221-104519247	minimal	NA	NA	AUUUA	UAUU	minimal
chr8	+	105266331	105266352	NoAnnotation			G15684.1	CATATTCCTATACAAATTATT	2	2	2	16	1	0.301029996	0	0	0	2	0	0	2	chr8:105266331-105266352	minimal	NA	NA	NA	UAUU	minimal
chr8	+	110444503	110444523	intron	PKHD1L1	Ensembl	G15691.1	TTATTCTAGGTTATTTATTT	17	2	2	219	0.117647059	0.301029996	0	0.333333333	0.882352941	2	15	0	2	chr8:110444503-110444523	UUAUUUAUU	UUAUUUAUU	UAUUUAUU	AUUUA	UAUU	UUAUUUAUU
chr8	+	121479298	121479326	intron	MTBP	Ensembl	G15717.1	CATCTTAGCTTAAACAAATTATTTATCT	2	2	2	22	1	0.301029996	0	0	0	2	0	0	2	chr8:121479298-121479326	UUAUUUAU	NA	NA	AUUUA	UAUU	minimal
chr8	+	121482085	121482105	intron	MTBP	Ensembl	G15718.1	CACCAACCTTAATATTTATT	3	3	3	21	1	0.477121255	0	0	0	3	0	0	3	chr8:121482085-121482105	minimal	NA	UAUUUAUU	AUUUA	UAUU	UAUUUAUU
chr8	+	124826643	124826669	3'utr	FAM91A1	Ensembl	G15724.1	TTATTTTATTTATTCCTATATTAACC	2	2	2	27	1	0.301029996	0	0	0	2	0	0	2	chr8:124826643-124826669	UUAUUUAUU	UUAUUUAUU	UAUUUAUU	AUUUA	UAUU	UUAUUUAUU
chr8	+	125314221	125314246	repeat	Simple_repeat-(TA)n	RepeatMasker	G15726.1	TTCTTTTACATATATTTATATATAT	8	2	2	103	0.25	0.301029996	0	0.333333333	0.5	4	6	0	2	chr8:125314221-125314246	minimal	NA	NA	AUUUA	UAUU	minimal
chr8	+	126285875	126285898	intron	NSMCE2	Ensembl	G15729.1	CTTTTATTTAATTCTTTATTTAT	2	2	2	30	1	0.301029996	0	0	0	2	0	0	2	chr8:126285875-126285898	UUAUUUAU	NA	NA	AUUUA	UAUU	minimal
chr8	+	126450246	126450274	3'utr	TRIB1	Ensembl	G15730.1	TACTTTGTACATATATTTTACCTTTTAT	8	5	7	85	0.583333333	0.146128036	0	0.222222222	0.416666667	7	1	4	7	chr8:126450246-126450274	minimal	NA	NA	NA	UAUU	minimal
chr8	+	128753525	128753592	3'utr	MYC	Ensembl	G15732.1	AATTTCAATCCTAGTATATAGTACCTAGTATTATAGGTACTATAAACCCTAATTTTTTTTATTTAAG	90	11	66	1067	0.680412371	0.916453949	0.06185567	0.345454545	0.628865979	36	24	7	66	chr8:128753525-128753592	minimal	NA	NA	AUUUA	UAUU	minimal
chr8	+	129010553	129010575	lincRNA	PVT1	Ensembl	G15734.1	ATTTAACTCCTCTCTCCTATTT	6	2	5	60	0.833333333	0.698970004	0	0.25	0.5	3	1	0	5	chr8:129010553-129010575	minimal	NA	NA	AUUUA	UAUU	minimal
chr8	+	146068596	146068618	3'utr	ZNF7	Ensembl	G15756.1	CCTTAACTTACTTATTTTATAT	21	6	16	223	0.761904762	1.204119983	0.142857143	0.307692308	0.571428571	9	5	0	16	chr8:146068596-146068618	minimal	NA	NA	NA	UAUU	minimal
chr1	-	173904620	173904645	3'utr	RC3H1	Ensembl	G1576.1	TTTCTTCTAAATATTACTTTATTTG	3	3	3	41	0.75	0.176091259	0	0	0	4	0	1	3	chr1:173904620-173904645	minimal	NA	NA	NA	UAUU	minimal
chr8	-	8641525	8641549	3'utr	MFHAS1	Ensembl	G15767.1	CCCACATTCTTAATATCTAATATT	8	4	7	71	0.777777778	0.544068044	0	0.333333333	0.555555556	4	1	1	7	chr8:8641525-8641549	NA	NA	NA	NA	UAUU	minimal
chr8	-	8642912	8642939	3'utr	MFHAS1	Ensembl	G15769.1	TTTTTTCTTTATTCTTTAATCCTCTTC	3	2	2	47	0.666666667	0.301029996	0	0	0	3	1	0	2	chr8:8642912-8642939	minimal	NA	NA	NA	UAUU	minimal
chr1	-	173904645	173904668	3'utr	RC3H1	Ensembl	G1577.1	TTTTCTACTTACTAAAATATTAG	3	3	3	27	0.75	0.176091259	0	0	0	4	0	1	3	chr1:173904645-173904668	NA	NA	NA	NA	UAUU	minimal
chr8	-	8643040	8643061	3'utr	MFHAS1	Ensembl	G15770.1	CAAATACATTTAAATTTATAC	5	2	5	35	1	0.698970004	0	0.5	0.8	1	0	0	5	chr8:8643040-8643061	minimal	NA	NA	AUUUA	NA	minimal
chr8	-	10581584	10581612	3'utr	SOX7	Ensembl	G15774.1	TTTTATATAATCTCCTATTATTTTTATC	7	4	6	97	0.857142857	0.77815125	0	0.166666667	0.285714286	5	1	0	6	chr8:10581584-10581612	minimal	NA	NA	NA	UAUU	minimal
chr8	-	10963584	10963608	intron	XKR6	Ensembl	G15776.1	ATATTATTCTAAAATTTTTCCTTT	5	3	5	60	1	0.698970004	0	0.666666667	0.8	1	0	0	5	chr8:10963584-10963608	minimal	NA	NA	NA	UAUU	minimal
chr8	-	12579489	12579511	3'utr	LONRF1	Ensembl	G15779.1	TCCTTATTAACTTTCTTTTATG	3	2	3	34	1	0.477121255	0	0	0	3	0	0	3	chr8:12579489-12579511	minimal	NA	NA	NA	UAUU	minimal
chr8	-	12940880	12940901	repeat	LINE-L2c	RepeatMasker	G15781.1	CACCTAATAAATTTATTATTT	26	7	25	218	0.961538462	1.397940009	0	0.5	0.769230769	6	1	0	25	chr8:12940880-12940901	minimal	NA	NA	AUUUA	UAUU	minimal
chr8	-	12943029	12943049	3'utr	DLC1	Ensembl	G15783.1	CAAAACTCTTTAAATACATT	4	2	4	24	1	0.602059991	0	0.5	0.75	1	0	0	4	chr8:12943029-12943049	NA	NA	NA	NA	NA	NA
chr8	-	16726756	16726776	lincRNA	RP11-13N12.1	Ensembl	G15786.1	TAAATATTTCTCCTTAAATT	42	2	3	417	0.071428571	0.477121255	0	0.666666667	0.976190476	1	39	0	3	chr8:16726756-16726776	NA	NA	NA	NA	UAUU	minimal
chr8	-	17087895	17087918	3'utr	CNOT7	Ensembl	G15788.1	TTTTTCCCTTTTCCTAAATTAAC	4	2	3	44	0.75	0.477121255	0	0	0	4	1	0	3	chr8:17087895-17087918	NA	NA	NA	NA	NA	NA
chr8	-	17088829	17088851	intron	CNOT7	Ensembl	G15789.1	CACTAATTTATCTTTATTTTTC	5	2	5	59	1	0.698970004	0	0.5	0.8	1	0	0	5	chr8:17088829-17088851	minimal	NA	NA	AUUUA	UAUU	minimal
chr1	-	173906199	173906220	piRNA	chr1-FR112014-29734	ncRNA.org	G1579.1	TTTATATACTATTTCACATTG	3	2	3	30	1	0.477121255	0	0.5	0.666666667	1	0	0	3	chr1:173906199-173906220	minimal	NA	NA	NA	UAUU	minimal
chr8	-	22879464	22879491	3'utr	TNFRSF10B	Ensembl	G15796.1	CCTTACCTTTCTACTTTTATAATTCTG	4	3	4	47	1	0.602059991	0	0	0	4	0	0	4	chr8:22879464-22879491	minimal	NA	NA	NA	NA	NA
chr8	-	22879846	22879872	3'utr	TNFRSF10B	Ensembl	G15797.1	CTTTATTTATTTATTTGGGCTACATT	4	2	3	51	0.75	0.477121255	0	0.333333333	0.5	2	1	0	3	chr8:22879846-22879872	UUAUUUAUU	UUAUUUAUU	UAUUUAUU	AUUUA	UAUU	UUAUUUAUU
chr1	+	41013670	41013691	3'utr	ZNF684	Ensembl	G158.1	ACTTCTTATTAAAATTAATAT	4	3	4	35	1	0.602059991	0	0	0	4	0	0	4	chr1:41013670-41013691	minimal	NA	NA	NA	UAUU	minimal
chr8	-	22994298	22994324	3'utr	TNFRSF10D	Ensembl	G15801.1	TATAAATAAATATTTATTTATTTATT	3	2	2	21	0.666666667	0.301029996	0	0	0	3	1	0	2	chr8:22994298-22994324	UUAUUUAUU	UUAUUUAUU	UAUUUAUU	AUUUA	UAUU	UUAUUUAUU
chr8	-	26362372	26362399	3'utr	PNMA2	Ensembl	G15811.1	ATCATTTATCTTTCTAAATTCTATTTT	4	3	4	47	1	0.602059991	0	0.333333333	0.5	2	0	0	4	chr8:26362372-26362399	minimal	NA	NA	AUUUA	UAUU	minimal
chr8	-	26362471	26362499	3'utr	PNMA2	Ensembl	G15812.1	ACTTTTAAATAATTACTTATTTTTTCTG	14	4	11	174	0.785714286	1.041392685	0	0.3	0.5	7	3	0	11	chr8:26362471-26362499	minimal	NA	NA	NA	UAUU	minimal
chr8	-	26363519	26363547	3'utr	PNMA2	Ensembl	G15813.1	TTTTAAACTCTTTATTTTTTTAATTATT	5	3	4	83	0.8	0.602059991	0	0.25	0.4	3	1	0	4	chr8:26363519-26363547	minimal	NA	NA	NA	UAUU	minimal
chr8	-	27143295	27143321	3'utr	TRIM35	Ensembl	G15815.1	TATTTATCCCACCCATTAATATAATT	7	2	7	54	1	0.84509804	0	0.4	0.571428571	3	0	0	7	chr8:27143295-27143321	minimal	NA	NA	AUUUA	UAUU	minimal
chr8	-	27667478	27667503	3'utr	PBK	Ensembl	G15818.1	ATCTTTCTTAAATATTCTATATTTT	6	2	6	71	1	0.77815125	0	0.25	0.5	3	0	0	6	chr8:27667478-27667503	NA	NA	NA	NA	UAUU	minimal
chr8	-	30462398	30462425	intron	GTF2E2	Ensembl	G15825.1	TATCTTTTATCTATACTTCCTTAATAT	2	2	2	28	1	0.301029996	0	0	0	2	0	0	2	chr8:30462398-30462425	minimal	NA	NA	NA	NA	NA
chr8	-	30536924	30536945	3'utr	GSR	Ensembl	G15827.1	TATTTCTTTATTTTAATCAGG	5	2	5	55	1	0.698970004	0	0.333333333	0.6	2	0	0	5	chr8:30536924-30536945	minimal	NA	NA	NA	UAUU	minimal
chr8	-	30643328	30643360	3'utr	PPP2CB	Ensembl	G15828.1	CTAACTTCCACTAATCCATTATCCTTTATTTT	12	3	9	103	0.75	0.954242509	0	0.2	0.333333333	8	3	0	9	chr8:30643328-30643360	minimal	NA	NA	NA	UAUU	minimal
chr8	-	30643685	30643706	3'utr	PPP2CB	Ensembl	G15829.1	CTTTTTAAAATATATGTATTT	3	2	3	17	1	0.477121255	0	0.5	0.666666667	1	0	0	3	chr8:30643685-30643706	NA	NA	NA	NA	UAUU	minimal
chr1	-	174810698	174810722	NoAnnotation			G1583.1	TCTAATTTATAACTTTTATTCCCT	3	2	3	34	1	0.477121255	0	0	0	3	0	0	3	chr1:174810698-174810722	minimal	NA	NA	AUUUA	UAUU	minimal
chr8	-	30882646	30882667	intron	PURG	Ensembl	G15831.1	AAAAATTACATATTTTTATTG	2	2	2	18	1	0.301029996	0	0	0	2	0	0	2	chr8:30882646-30882667	minimal	NA	NA	NA	UAUU	minimal
chr1	-	174810759	174810786	NoAnnotation			G1584.1	ATTTTATAAACTTAATATCATATTTTT	3	2	2	38	0.666666667	0.301029996	0	0	0	3	1	0	2	chr1:174810759-174810786	minimal	NA	NA	NA	UAUU	minimal
chr8	-	37256574	37256612	NoAnnotation			G15840.1	ATAATTTTAGTATATTACTTAGACTCTTATGTATTTAT	7	2	6	81	0.857142857	0.77815125	0	0.2	0.428571429	4	1	0	6	chr8:37256574-37256612	minimal	NA	NA	AUUUA	UAUU	minimal
chr8	-	37718286	37718312	3'utr	RAB11FIP1	Ensembl	G15843.1	CTATTTTATTTTATTTAATTCTCTCC	4	2	3	59	0.75	0.477121255	0	0	0	4	1	0	3	chr8:37718286-37718312	minimal	NA	NA	AUUUA	UAUU	minimal
chr8	-	38021049	38021078	3'utr	LSM1	Ensembl	G15845.1	TCACTTTTATTTTTAATTATTTTACATAT	6	2	5	90	0.833333333	0.698970004	0	0.5	0.666666667	2	1	0	5	chr8:38021049-38021078	minimal	NA	NA	NA	UAUU	minimal
chr8	-	38131139	38131165	NoAnnotation			G15846.1	TTTTATCATACTAAAATTTTATTTTG	5	5	5	65	1	0.698970004	0	0	0	5	0	0	5	chr8:38131139-38131165	minimal	NA	NA	NA	UAUU	minimal
chr8	-	38291879	38291899	intron	FGFR1	Ensembl	G15850.1	TCAACTATTTTAATAAACTG	11	3	4	84	0.363636364	0.602059991	0	0.5	0.818181818	2	7	0	4	chr8:38291879-38291899	NA	NA	NA	NA	UAUU	minimal
chr8	-	41788068	41788090	3'utr	KAT6A	Ensembl	G15854.1	CATTAAATTCTCTCCTTTATTT	4	3	3	43	0.75	0.477121255	0	0	0	4	1	0	3	chr8:41788068-41788090	minimal	NA	NA	NA	UAUU	minimal
chr8	-	41789170	41789192	3'utr	KAT6A	Ensembl	G15856.1	CTCCTTAAACTTATTATTATTG	42	7	35	413	0.795454545	1.06694679	0	0.523809524	0.772727273	10	7	2	35	chr8:41789170-41789192	minimal	NA	NA	NA	UAUU	minimal
chr8	-	42275041	42275066	3'utr	SLC20A2	Ensembl	G15859.1	TTACTTATATATTAAATATCTATTG	7	2	2	87	0.285714286	0.301029996	0	0.5	0.714285714	2	5	0	2	chr8:42275041-42275066	minimal	NA	NA	NA	UAUU	minimal
chr1	-	174981832	174981859	repeat	LTR-MLT1A1	RepeatMasker	G1586.1	TAAATATTATTTATAAATTCTTAGTCT	3	2	3	33	1	0.477121255	0	0.5	0.666666667	1	0	0	3	chr1:174981832-174981859	UUAUUUAU	NA	NA	AUUUA	UAUU	minimal
chr8	-	42386686	42386711	intron	SLC20A2	Ensembl	G15861.1	TCTCATATTTTTCCTTTATTCTTCT	5	3	5	45	1	0.698970004	0	0.333333333	0.6	2	0	0	5	chr8:42386686-42386711	minimal	NA	NA	NA	UAUU	minimal
chr8	-	42690727	42690750	NoAnnotation			G15864.1	CATATTAGCATTATTATTTAACC	3	2	2	28	0.666666667	0.301029996	0	0	0	3	1	0	2	chr8:42690727-42690750	minimal	NA	NA	AUUUA	UAUU	minimal
chr8	-	42691886	42691907	3'utr	THAP1	Ensembl	G15865.1	ATAATTATTACTTTTATATTT	4	4	4	47	1	0.602059991	0	0	0	4	0	0	4	chr8:42691886-42691907	minimal	NA	NA	NA	UAUU	minimal
chr8	-	42692964	42692989	3'utr	THAP1	Ensembl	G15868.1	AATATTTTTTTAAAAAAAATTCTAT	4	3	4	44	0.8	0.301029996	0	0.25	0.4	3	0	1	4	chr8:42692964-42692989	NA	NA	NA	NA	UAUU	minimal
chr8	-	46951841	46951866	rRNA	rRNA-LSU-rRNA_Hsa	RepeatMasker	G15870.1	TTGGCCTCGGATAGCCGGTCCTCTG	19	2	17	112	0.80952381	0.753327667	0	0.25	0.714285714	6	2	2	17	chr8:46951841-46951866	NA	NA	NA	NA	NA	NA
chr8	-	46951978	46952002	rRNA	rRNA-LSU-rRNA_Hsa	RepeatMasker	G15871.1	AACCACAGGTTCAGACATTTGGTG	18	2	2	101	0.076923077	-0.653212514	0.153846154	0.166666667	0.423076923	15	16	8	2	chr8:46951978-46952002	NA	NA	NA	NA	NA	NA
chr8	-	47470388	47470413	NoAnnotation			G15873.1	TCATTACAATATTTATACATTTTAT	2	2	2	19	1	0.301029996	0	0	0	2	0	0	2	chr8:47470388-47470413	minimal	NA	NA	AUUUA	UAUU	minimal
chr8	-	54744627	54744649	intron	ATP6V1H	Ensembl	G15888.1	ATTTAAAATAATTAATTTATTA	2	2	2	20	1	0.301029996	0	0	0	2	0	0	2	chr8:54744627-54744649	minimal	NA	NA	AUUUA	UAUU	minimal
chr8	-	56755033	56755067	rRNA	rRNA-LSU-rRNA_Hsa	RepeatMasker	G15891.1	ATCTCAACCTATTCTCAAACTTTAAATGGGTAAG	133	3	3	1427	0.018867925	-0.954242509	0	0.170731707	0.786163522	34	130	26	3	chr8:56755033-56755067	NA	NA	NA	NA	UAUU	minimal
chr8	-	56755186	56755222	rRNA	rRNA-LSU-rRNA_Hsa	RepeatMasker	G15893.1	TCGTCCGACCTGGGTATAGGGGTGAAAGACTAATTG	1354	6	499	6623	0.310903427	0.296700005	0.076012461	0.519230769	0.968847352	50	855	251	499	chr8:56755186-56755222	NA	NA	NA	NA	NA	NA
chr8	-	56755243	56755265	rRNA	rRNA-LSU-rRNA_Hsa	RepeatMasker	G15894.1	ACACTCTGGTGGAGGTCCGTTG	16	2	12	76	0.75	1.079181246	0.0625	0.6	0.875	2	4	0	12	chr8:56755243-56755265	NA	NA	NA	NA	NA	NA
chr1	-	175923713	175923740	intron	RFWD2	Ensembl	G1590.1	TTTATTTTCTAATTATTCTTTTAATAT	3	3	3	50	1	0.477121255	0	0	0	3	0	0	3	chr1:175923713-175923740	minimal	NA	NA	NA	UAUU	minimal
chr8	-	57871164	57871188	3'utr	IMPAD1	Ensembl	G15902.1	CCTCTTCATACTTTTATTTATTTT	10	5	10	127	1	1	0	0.25	0.4	6	0	0	10	chr8:57871164-57871188	UUAUUUAUU	UUAUUUAUU	UAUUUAUU	AUUUA	UAUU	UUAUUUAUU
chr8	-	57872500	57872522	3'utr	IMPAD1	Ensembl	G15903.1	TATAAAATAAACCTAATCTATG	4	2	4	24	1	0.602059991	0	0.333333333	0.5	2	0	0	4	chr8:57872500-57872522	NA	NA	NA	NA	NA	NA
chr8	-	66511732	66511768	NoAnnotation			G15913.1	AATTTCCTCCTTTATACTCTCATCTTTAAAATATTT	4	2	4	45	1	0.602059991	0	0.333333333	0.5	2	0	0	4	chr8:66511732-66511768	minimal	NA	NA	NA	UAUU	minimal
chr8	-	66713866	66713892	intron	PDE7A	Ensembl	G15916.1	CTATTACTTCTATTTATTTATTTACT	3	3	3	43	1	0.477121255	0	0	0	3	0	0	3	chr8:66713866-66713892	UUAUUUAUU	UUAUUUAUU	UAUUUAUU	AUUUA	UAUU	UUAUUUAUU
chr8	-	67542887	67542908	3'utr	VCPIP1	Ensembl	G15921.1	ACATTTAATTTTTTAATTATG	10	4	9	111	0.9	0.954242509	0	0.6	0.8	2	1	0	9	chr8:67542887-67542908	minimal	NA	NA	AUUUA	NA	minimal
chr8	-	67545010	67545037	3'utr	VCPIP1	Ensembl	G15922.1	CTACCAAATACTATTTACTACTTAGTA	3	2	3	22	0.75	0.176091259	0	0.333333333	0.5	2	0	1	3	chr8:67545010-67545037	minimal	NA	NA	AUUUA	UAUU	minimal
chr8	-	67545587	67545607	3'utr	VCPIP1	Ensembl	G15925.1	CACTATTTTATTTTATTCTG	3	2	3	33	1	0.477121255	0	0.5	0.666666667	1	0	0	3	chr8:67545587-67545607	minimal	NA	NA	NA	UAUU	minimal
chr8	-	67546248	67546276	3'utr	VCPIP1	Ensembl	G15926.1	TATCTTAAAATTCATACAATTATTTATT	3	2	2	39	0.666666667	0.301029996	0	0	0	3	1	0	2	chr8:67546248-67546276	UUAUUUAUU	UUAUUUAUU	UAUUUAUU	AUUUA	UAUU	UUAUUUAUU
chr8	-	70602572	70602606	rRNA	rRNA-LSU-rRNA_Hsa	RepeatMasker	G15934.1	GCGGGTGTTGACGCGATGTGATTTCTGCCCAGTG	8244	9	285	51998	0.027496382	-0.87190052	0.582633864	0.531418312	0.974819103	261	7959	2121	285	chr8:70602572-70602606	NA	NA	NA	NA	NA	NA
chr8	-	71024378	71024398	3'utr	NCOA2	Ensembl	G15937.1	TCATTTATCTAATCTATATG	4	3	4	36	1	0.602059991	0	0.333333333	0.5	2	0	0	4	chr8:71024378-71024398	minimal	NA	NA	AUUUA	NA	minimal
chr8	-	72225703	72225730	intron	EYA1	Ensembl	G15943.1	ATTACTATTATTTTCATTATTATCATT	2	2	2	28	1	0.301029996	0	0	0	2	0	0	2	chr8:72225703-72225730	minimal	NA	NA	NA	UAUU	minimal
chr8	-	74194574	74194597	NoAnnotation			G15946.1	TAATATCTCCCTCCTTTTAACTC	3	2	3	23	1	0.477121255	0	0.5	0.666666667	1	0	0	3	chr8:74194574-74194597	NA	NA	NA	NA	NA	NA
chr8	-	74702133	74702159	3'utr	UBE2W	Ensembl	G15948.1	CAAATTATTTATTTTTTCCATTTAAA	3	2	3	39	1	0.477121255	0	0.5	0.666666667	1	0	0	3	chr8:74702133-74702159	UUAUUUAUU	UUAUUUAUU	UAUUUAUU	AUUUA	UAUU	UUAUUUAUU
chr8	-	74703346	74703371	3'utr	UBE2W	Ensembl	G15949.1	TAATATATAATTTATCATTTTAGCC	3	2	3	31	1	0.477121255	0	0.5	0.666666667	1	0	0	3	chr8:74703346-74703371	minimal	NA	NA	AUUUA	NA	minimal
chr8	-	82570589	82570629	3'utr	IMPA1	Ensembl	G15969.1	TTATTTTTCTCTTAGTCTTCTTATTTAATTAACTTCATTG	3	3	3	46	1	0.477121255	0	0	0	3	0	0	3	chr8:82570589-82570629	minimal	NA	NA	AUUUA	UAUU	minimal
chr8	-	82614694	82614727	3'utr	ZFAND1	Ensembl	G15971.1	CAAATTCTTATATTTAATTAGCTTTCATTAGTT	21	2	19	240	0.904761905	1.278753601	0	0.5	0.761904762	5	2	0	19	chr8:82614694-82614727	minimal	NA	NA	AUUUA	UAUU	minimal
chr8	-	82614804	82614828	3'utr	ZFAND1	Ensembl	G15972.1	CTTTTTAACTTATTTCCCCTTATG	17	4	15	179	0.882352941	1.176091259	0	0.111111111	0.529411765	8	2	0	15	chr8:82614804-82614828	minimal	NA	NA	NA	UAUU	minimal
chr8	-	90945876	90945902	3'utr	NBN	Ensembl	G15989.1	CTCTATTATATAAACTTTATATTTTT	16	4	15	182	0.833333333	0.698970004	0	0.214285714	0.388888889	11	1	2	15	chr8:90945876-90945902	minimal	NA	NA	NA	UAUU	minimal
chr1	-	179068613	179068634	3'utr	ABL2	Ensembl	G1599.1	TTTTTCTAATTTAATTCTCTC	3	2	3	35	1	0.477121255	0	0	0	3	0	0	3	chr1:179068613-179068634	minimal	NA	NA	AUUUA	NA	minimal
chr8	-	91637070	91637094	3'utr	TMEM64	Ensembl	G15993.1	TTAAAATAAACTCTTTTCCTTTTT	2	2	2	23	1	0.301029996	0	0	0	2	0	0	2	chr8:91637070-91637094	NA	NA	NA	NA	NA	NA
chr8	-	92007821	92007842	3'utr	TMEM55A	Ensembl	G15996.1	ACATCTTTAAATTATTTATCC	3	3	3	27	1	0.477121255	0	0	0	3	0	0	3	chr8:92007821-92007842	UUAUUUAU	NA	NA	AUUUA	UAUU	minimal
chr8	-	93898144	93898173	3'utr	C8orf83	Ensembl	G15997.1	TTTTAATTAACTTATTACTCTATTAATAT	3	3	3	38	1	0.477121255	0	0	0	3	0	0	3	chr8:93898144-93898173	minimal	NA	NA	NA	UAUU	minimal
chr8	-	94264191	94264212	lincRNA	RP11-163D8.1	Ensembl	G15999.1	TGATGATGATGATGATTGTCT	2	2	2	16	1	0.301029996	0	0	0	2	0	0	2	chr8:94264191-94264212	NA	NA	NA	NA	NA	NA
chr8	-	94742377	94742398	3'utr	RBM12B	Ensembl	G16002.1	AATTAACTATCATTTAATTCT	2	2	2	17	1	0.301029996	0	0	0	2	0	0	2	chr8:94742377-94742398	minimal	NA	NA	AUUUA	NA	minimal
chr8	-	94744027	94744052	3'utr	RBM12B	Ensembl	G16004.1	CTTATATTTCAAAATTATTTTATTC	8	5	8	102	1	0.903089987	0	0.166666667	0.375	5	0	0	8	chr8:94744027-94744052	minimal	NA	NA	NA	UAUU	minimal
chr8	-	94744405	94744434	3'utr	RBM12B	Ensembl	G16005.1	TTAATTATTTACCTCTATTTCACAAATGA	7	4	5	80	0.714285714	0.698970004	0	0	0	7	2	0	5	chr8:94744405-94744434	minimal	NA	NA	AUUUA	UAUU	minimal
chr8	-	94744519	94744547	3'utr	RBM12B	Ensembl	G16006.1	ATTTTCTATACCCACAATAATATTTATG	17	9	12	171	0.666666667	0.77815125	0	0.058823529	0.111111111	16	5	1	12	chr8:94744519-94744547	minimal	NA	NA	AUUUA	UAUU	minimal
chr8	-	94744915	94744946	3'utr	RBM12B	Ensembl	G16007.1	TTTTCAATAACTTCATTAAACCATATTTATG	5	4	4	51	0.8	0.602059991	0	0	0	5	1	0	4	chr8:94744915-94744946	minimal	NA	NA	AUUUA	UAUU	minimal
chr8	-	94745279	94745306	3'utr	RBM12B	Ensembl	G16008.1	ATACATTTTATATTCACTTTTTTTTTT	4	3	3	59	0.6	0.176091259	0	0	0	5	1	1	3	chr8:94745279-94745306	minimal	NA	NA	NA	UAUU	minimal
chr8	-	94745534	94745555	3'utr	RBM12B	Ensembl	G16009.1	TTTTTTTTAAATTATCTAATG	4	2	3	49	0.75	0.477121255	0	0	0	4	1	0	3	chr8:94745534-94745555	minimal	NA	NA	NA	NA	NA
chr1	-	179075122	179075149	3'utr	ABL2	Ensembl	G1601.1	CCTCATCTCTTAATCTATTTAATTAAG	23	8	23	233	0.92	0.884606581	0	0.4375	0.64	9	0	2	23	chr1:179075122-179075149	minimal	NA	NA	AUUUA	UAUU	minimal
chr8	-	95386039	95386061	intron	RAD54B	Ensembl	G16012.1	CTATATATTTATTATATTTATT	2	2	2	25	1	0.301029996	0	0	0	2	0	0	2	chr8:95386039-95386061	minimal	NA	UAUUUAUU	AUUUA	UAUU	UAUUUAUU
chr8	-	95892519	95892542	3'utr	CCNE2	Ensembl	G16015.1	TATTATATAAACTTAACCTTTTA	11	4	10	100	0.909090909	1	0	0.5	0.727272727	3	1	0	10	chr8:95892519-95892542	minimal	NA	NA	NA	UAUU	minimal
chr8	-	95892859	95892882	3'utr	CCNE2	Ensembl	G16016.1	ACCTAAACTTCTATTTTCTTAAG	3	2	2	28	0.666666667	0.301029996	0	0	0	3	1	0	2	chr8:95892859-95892882	NA	NA	NA	NA	UAUU	minimal
chr8	-	103218279	103218300	3'utr	RRM2B	Ensembl	G16029.1	CCATACAAAAACTTAACATTT	4	3	4	19	1	0.602059991	0	0.333333333	0.5	2	0	0	4	chr8:103218279-103218300	NA	NA	NA	NA	NA	NA
chr1	-	179075402	179075442	3'utr	ABL2	Ensembl	G1603.1	CCTTTTCCTTCCTTCCTTAGTTATAATTGTGGAAGCTAAT	3	3	3	30	1	0.477121255	0	0	0	3	0	0	3	chr1:179075402-179075442	minimal	NA	NA	NA	NA	NA
chr8	-	103840073	103840101	3'utr	AZIN1	Ensembl	G16035.1	CATTTTTCATTTATTTAATTAGTAATTT	43	2	43	568	1	1.633468456	0	0.6	0.906976744	4	0	0	43	chr8:103840073-103840101	minimal	NA	NA	AUUUA	UAUU	minimal
chr8	-	105502533	105502558	3'utr	LRP12	Ensembl	G16041.1	TTTTTACAAAATAATACCTTATTTT	6	4	5	59	0.833333333	0.698970004	0	0	0	6	1	0	5	chr8:105502533-105502558	minimal	NA	NA	NA	UAUU	minimal
chr1	-	179075563	179075583	3'utr	ABL2	Ensembl	G1605.1	AATATTCTTTATTTATTTTG	7	2	5	86	0.714285714	0.698970004	0	1	1	0	2	0	5	chr1:179075563-179075583	UUAUUUAUU	UUAUUUAUU	UAUUUAUU	AUUUA	UAUU	UUAUUUAUU
chr1	-	179075617	179075656	3'utr	ABL2	Ensembl	G1606.1	CTTTTCTTCTCTCACATATTCCTCCCTACTCCCCCACCC	7	2	7	54	1	0.84509804	0	0.666666667	0.857142857	1	0	0	7	chr1:179075617-179075656	NA	NA	NA	NA	UAUU	minimal
chr8	-	116423191	116423223	3'utr	TRPS1	Ensembl	G16065.1	ATATATTATAAAATTTATTTTTTTAATTTAAG	4	3	4	57	0.8	0.301029996	0	0	0	5	0	1	4	chr8:116423191-116423223	minimal	NA	NA	AUUUA	UAUU	minimal
chr8	-	116423367	116423394	3'utr	TRPS1	Ensembl	G16067.1	ATCTTATTCCATACTTCTTTATTATTG	5	3	4	65	0.8	0.602059991	0	0	0	5	1	0	4	chr8:116423367-116423394	minimal	NA	NA	NA	UAUU	minimal
chr8	-	119083460	119083485	intron	EXT1	Ensembl	G16079.1	CACAATTATTTATTCTTCAATTATT	3	2	3	35	1	0.477121255	0	0.5	0.666666667	1	0	0	3	chr8:119083460-119083485	UUAUUUAUU	UUAUUUAUU	UAUUUAUU	AUUUA	UAUU	UUAUUUAUU
chr8	-	119098342	119098363	intron	EXT1	Ensembl	G16081.1	CACCTTTTTATTCATTTATTT	6	2	2	76	0.333333333	0.301029996	0	0.333333333	0.666666667	2	4	0	2	chr8:119098342-119098363	minimal	NA	NA	AUUUA	UAUU	minimal
chr8	-	121595343	121595367	intron	SNTB1	Ensembl	G16087.1	CTATATTTATTAATATTATTATTT	4	2	4	50	1	0.602059991	0	1	1	0	0	0	4	chr8:121595343-121595367	minimal	NA	UAUUUAUU	AUUUA	UAUU	UAUUUAUU
chr8	-	124029735	124029761	intron	DERL1	Ensembl	G16089.1	ATAATTGGGTATCTTTTTATACTAAT	2	2	2	22	1	0.301029996	0	0	0	2	0	0	2	chr8:124029735-124029761	minimal	NA	NA	NA	NA	NA
chr1	-	179810037	179810063	3'utr	TOR1AIP2	Ensembl	G1609.1	CTATAACTTCTTTATTATTATTATTA	3	2	3	42	1	0.477121255	0	0.5	0.666666667	1	0	0	3	chr1:179810037-179810063	minimal	NA	NA	NA	UAUU	minimal
chr8	-	124261209	124261235	3'utr	ZHX1	Ensembl	G16091.1	CTTTCATTTTTATAAACTTTTTATTT	2	2	2	31	1	0.301029996	0	0	0	2	0	0	2	chr8:124261209-124261235	minimal	NA	NA	NA	UAUU	minimal
chr8	-	124261314	124261335	3'utr	ZHX1	Ensembl	G16092.1	TTTATTTTCTCTAATTTAATG	4	3	4	48	1	0.602059991	0	0.333333333	0.5	2	0	0	4	chr8:124261314-124261335	minimal	NA	NA	AUUUA	UAUU	minimal
chr8	-	124332170	124332190	3'utr	ATAD2	Ensembl	G16094.1	TTTATTATAAATTATTCTTC	2	2	2	21	1	0.301029996	0	0	0	2	0	0	2	chr8:124332170-124332190	minimal	NA	NA	NA	UAUU	minimal
chr8	-	124332580	124332604	3'utr	ATAD2	Ensembl	G16096.1	ATACTTTTTATATACAATTTTATA	3	3	3	36	1	0.477121255	0	0	0	3	0	0	3	chr8:124332580-124332604	minimal	NA	NA	NA	NA	NA
chr8	-	124389805	124389835	intron	ATAD2	Ensembl	G16100.1	CAAAACCCCTTATTACATTAATATTTATTG	3	3	3	33	1	0.477121255	0	0	0	3	0	0	3	chr8:124389805-124389835	minimal	NA	UAUUUAUU	AUUUA	UAUU	UAUUUAUU
chr8	-	125325152	125325174	3'utr	TMEM65	Ensembl	G16102.1	AATACCCCATATTCATACTCCT	3	2	3	18	1	0.477121255	0	0.5	0.666666667	1	0	0	3	chr8:125325152-125325174	NA	NA	NA	NA	UAUU	minimal
chr8	-	131064390	131064415	3'utr	ASAP1	Ensembl	G16105.1	TTAATTTCTACTTTTTTTAATATTT	3	3	3	43	1	0.477121255	0	0	0	3	0	0	3	chr8:131064390-131064415	NA	NA	NA	NA	UAUU	minimal
chr1	-	179814017	179814039	3'utr	TOR1AIP2	Ensembl	G1611.1	ATTTTAATAACCAATTTATTTG	5	4	5	48	1	0.698970004	0	0.25	0.4	3	0	0	5	chr1:179814017-179814039	minimal	NA	NA	AUUUA	UAUU	minimal
chr8	-	136786018	136786043	repeat	LINE-L1MA5	RepeatMasker	G16115.1	TGGGGGGCCCAAGTCCTTCTGATCG	71	3	3	368	0.035294118	-0.698970004	0.788235294	0.347826087	0.823529412	15	68	14	3	chr8:136786018-136786043	NA	NA	NA	NA	NA	NA
chr9	+	4663830	4663858	3'utr	PPAPDC2	Ensembl	G16139.1	CTTTTTTACTTTATTATCTCTATAATTT	8	3	6	104	0.666666667	0.477121255	0	0.142857143	0.333333333	6	2	1	6	chr9:4663830-4663858	minimal	NA	NA	NA	UAUU	minimal
chr1	-	180416581	180416604	intron	ACBD6	Ensembl	G1615.1	TAATATAATATTTATTCTTAAAT	2	2	2	21	1	0.301029996	0	0	0	2	0	0	2	chr1:180416581-180416604	minimal	NA	UAUUUAUU	AUUUA	UAUU	UAUUUAUU
chr9	+	6507021	6507044	3'utr	UHRF2	Ensembl	G16151.1	TATACCTTAATAAATATTTTATG	9	5	9	88	1	0.954242509	0.777777778	0.5	0.666666667	3	0	0	9	chr9:6507021-6507044	minimal	NA	NA	NA	UAUU	minimal
chr1	-	182181590	182181621	rRNA	rRNA-LSU-rRNA_Hsa	RepeatMasker	G1616.1	GATTCCCACTGTCCCTACCTACTATCCAGTT	46	2	45	414	0.918367347	1.051152522	0.93877551	0.333333333	0.918367347	4	1	3	45	chr1:182181590-182181621	NA	NA	NA	NA	NA	NA
chr9	+	19050648	19050675	3'utr	RRAGA	Ensembl	G16167.1	CATCCTTTATTTTTAATATTCATAATG	28	10	26	322	0.866666667	0.937852093	0.133333333	0.571428571	0.8	6	2	2	26	chr9:19050648-19050675	minimal	NA	NA	NA	UAUU	minimal
chr9	+	26984139	26984160	intron	IFT74	Ensembl	G16182.1	AATTTCACAAAACTATTTATA	2	2	2	14	1	0.301029996	0	0	0	2	0	0	2	chr9:26984139-26984160	minimal	NA	NA	AUUUA	UAUU	minimal
chr1	-	183596179	183596202	3'utr	ARPC5	Ensembl	G1619.1	ACCATATTTCCCTTATTTAATAA	14	4	12	125	0.857142857	1.079181246	0	0.5	0.785714286	3	2	0	12	chr1:183596179-183596202	minimal	NA	NA	AUUUA	UAUU	minimal
chr9	+	34200697	34200722	intron	UBAP1	Ensembl	G16193.1	CATTACCAATACATTACTATTTATT	4	2	2	37	0.5	0.301029996	0	0	0	4	2	0	2	chr9:34200697-34200722	minimal	NA	UAUUUAUU	AUUUA	UAUU	UAUUUAUU
chr1	-	183596309	183596330	3'utr	ARPC5	Ensembl	G1620.1	TATTATTTTTAACTAATACTG	3	2	3	30	1	0.477121255	0	0.5	0.666666667	1	0	0	3	chr1:183596309-183596330	minimal	NA	NA	NA	UAUU	minimal
chr9	+	37088140	37088160	lincRNA	RP11-220I1.1	Ensembl	G16203.1	CCAAATCATCAAACATTTAT	3	2	2	16	0.666666667	0.301029996	0	0	0	3	1	0	2	chr9:37088140-37088160	minimal	NA	NA	AUUUA	NA	minimal
chr9	+	37089086	37089107	lincRNA	RP11-220I1.1	Ensembl	G16204.1	ATTCCCTTTCTTTTATTATCC	4	3	4	44	1	0.602059991	0	0.333333333	0.5	2	0	0	4	chr9:37089086-37089107	minimal	NA	NA	NA	UAUU	minimal
chr9	+	37089338	37089360	lincRNA	RP11-220I1.1	Ensembl	G16205.1	TTGTAGAAGTAATTACTAACTT	3	2	3	18	1	0.477121255	0	0	0	3	0	0	3	chr9:37089338-37089360	NA	NA	NA	NA	NA	NA
chr1	-	185266620	185266643	3'utr	IVNS1ABP	Ensembl	G1622.1	CCTTTTTATAACTTTTTATATTC	3	2	3	38	1	0.477121255	0	0.5	0.666666667	1	0	0	3	chr1:185266620-185266643	minimal	NA	NA	NA	UAUU	minimal
chr9	+	72967222	72967242	coding	SMC5	Ensembl	G16227.1	TATTACATTCACTCAACCTT	3	2	2	22	1	0.477121255	0	0	0	3	0	0	3	chr9:72967222-72967242	NA	NA	NA	NA	UAUU	minimal
chr1	-	185266647	185266671	3'utr	IVNS1ABP	Ensembl	G1623.1	CCTACCAATATTTAATCTTTTATG	11	4	11	102	0.916666667	0.740362689	0	0.666666667	0.833333333	2	0	1	11	chr1:185266647-185266671	minimal	NA	NA	AUUUA	UAUU	minimal
chr9	+	79186654	79186707	rRNA	rRNA-LSU-rRNA_Hsa	RepeatMasker	G16233.1	GCATCGCCGCGGAGCCTCGGTTGGCCTCGGATAGCCGGTCCCCCGCCTGTCCC	10435	9	382	52713	0.030467379	-0.740982373	0.787924709	0.502487562	0.976072739	300	10053	2103	382	chr9:79186654-79186707	NA	NA	NA	NA	NA	NA
chr9	+	79186835	79186873	rRNA	rRNA-LSU-rRNA_Hsa	RepeatMasker	G16235.1	AACCTGGCGCTAAACCATTCGTAGACGACCTGCTTCTG	330	6	10	2295	0.026666667	-0.662757832	0.616	0.378947368	0.842666667	59	320	45	10	chr9:79186835-79186873	NA	NA	NA	NA	NA	NA
chr9	+	80031164	80031188	3'utr	VPS13A	Ensembl	G16240.1	CATCTATTTATAATTCTAATTATT	13	4	8	157	0.571428571	0.602059991	0	0.3	0.5	7	5	1	8	chr9:80031164-80031188	minimal	NA	NA	AUUUA	UAUU	minimal
chr9	+	81002986	81003007	repeat	LTR-ERVL-B4-int	RepeatMasker	G16244.1	CATAAATAATTTCTAATTTAT	2	2	2	18	1	0.301029996	0	0	0	2	0	0	2	chr9:81002986-81003007	minimal	NA	NA	AUUUA	NA	minimal
chr9	+	81349924	81349945	NoAnnotation			G16248.1	CCATCCTAATTATTATTTATT	3	2	3	30	1	0.477121255	0.666666667	0.5	0.666666667	1	0	0	3	chr9:81349924-81349945	UUAUUUAUU	UUAUUUAUU	UAUUUAUU	AUUUA	UAUU	UUAUUUAUU
chr9	+	86618121	86618141	3'utr	RMI1	Ensembl	G16253.1	CTAATTTATAATTACTATTA	4	3	4	36	1	0.602059991	0.5	0.333333333	0.5	2	0	0	4	chr9:86618121-86618141	minimal	NA	NA	AUUUA	UAUU	minimal
chr9	+	88403614	88403643	repeat	Simple_repeat-(TTATA)n	RepeatMasker	G16258.1	TATACATTATACATTATTTCACTTTATAT	3	3	3	34	0.75	0.176091259	0	0	0	4	0	1	3	chr9:88403614-88403643	minimal	NA	NA	NA	UAUU	minimal
chr9	+	91090584	91090606	repeat	Simple_repeat-(TA)n	RepeatMasker	G16266.1	TATCTACCTATATCTATATGTG	6	3	5	53	0.833333333	0.698970004	0.333333333	0.2	0.333333333	4	1	0	5	chr9:91090584-91090606	NA	NA	NA	NA	NA	NA
chr9	+	91093439	91093465	repeat	Low_complexity-AT_rich	RepeatMasker	G16267.1	AATTCATTTTTAATTTTAATTTTATT	10	3	9	143	0.818181818	0.653212514	0	0.428571429	0.636363636	4	1	1	9	chr9:91093439-91093465	minimal	NA	NA	NA	UAUU	minimal
chr9	+	91093560	91093587	3'utr	SPIN1	Ensembl	G16268.1	TAACTCTATCTTATCCTTAAAACATTT	6	2	4	58	0.363636364	-0.176091259	0	0.285714286	0.545454545	5	2	5	4	chr9:91093560-91093587	minimal	NA	NA	NA	NA	NA
chr9	+	91931100	91931125	intron	CKS2	Ensembl	G16270.1	TAATCTTTTTACTTTTAATCTATTT	4	2	4	56	1	0.602059991	0	0.333333333	0.5	2	0	0	4	chr9:91931100-91931125	NA	NA	NA	NA	UAUU	minimal
chr9	+	96293575	96293596	3'utr	FAM120A	Ensembl	G16273.1	CAAATATTACAAAATTATTAT	2	2	2	14	1	0.301029996	0	0	0	2	0	0	2	chr9:96293575-96293596	minimal	NA	NA	NA	UAUU	minimal
chr9	+	98736398	98736424	intron	C9orf102	Ensembl	G16283.1	ATACTTAATACCTATACTTATTTATT	4	2	3	46	0.75	0.477121255	0	0.333333333	0.5	2	1	0	3	chr9:98736398-98736424	UUAUUUAUU	UUAUUUAUU	UAUUUAUU	AUUUA	UAUU	UUAUUUAUU
chr9	+	100618172	100618192	3'utr	FOXE1	Ensembl	G16286.1	CAATTATATCATAACTTATT	7	4	4	59	0.571428571	0.602059991	0	0.2	0.428571429	4	3	0	4	chr9:100618172-100618192	minimal	NA	NA	NA	UAUU	minimal
chr9	+	100778111	100778144	repeat	Low_complexity-AT_rich	RepeatMasker	G16287.1	CTTTGCTTTTTAATTATTATTATTATTTTTTTT	4	3	4	77	1	0.602059991	0	0.333333333	0.5	2	0	0	4	chr9:100778111-100778144	minimal	NA	NA	NA	UAUU	minimal
chr9	+	100829854	100829875	intron	NANS	Ensembl	G16288.1	ATTATTTTTCTTTATATATTC	3	2	3	39	1	0.477121255	0	0.5	0.666666667	1	0	0	3	chr9:100829854-100829875	minimal	NA	NA	NA	UAUU	minimal
chr9	+	102717745	102717767	intron	STX17	Ensembl	G16295.1	TAAATTAATTTCACTATTTTTA	3	2	3	32	1	0.477121255	0	0.5	0.666666667	1	0	0	3	chr9:102717745-102717767	NA	NA	NA	NA	UAUU	minimal
chr9	+	103339853	103339877	repeat	Low_complexity-AT_rich	RepeatMasker	G16298.1	TTAAAAATTATTAATTTTAATATT	2	2	2	24	1	0.301029996	0	0	0	2	0	0	2	chr9:103339853-103339877	minimal	NA	NA	NA	UAUU	minimal
chr9	+	108401012	108401046	3'utr	FKTN	Ensembl	G16304.1	TTTTTAGTATTTAAACTACTTTTAATTATTTATA	10	5	10	132	1	1	0	0.111111111	0.2	8	0	0	10	chr9:108401012-108401046	UUAUUUAU	NA	NA	AUUUA	UAUU	minimal
chr9	+	108402253	108402286	3'utr	FKTN	Ensembl	G16305.1	AAATCTGGAATACTTAATTTCATTTAATTATCT	3	2	3	31	1	0.477121255	0	0	0	3	0	0	3	chr9:108402253-108402286	minimal	NA	NA	AUUUA	NA	minimal
chr1	-	192984395	192984419	NoAnnotation			G1631.1	ACTTTAACATTTTATTATTTATTG	18	5	13	237	0.722222222	1.113943352	0	0.555555556	0.777777778	4	5	0	13	chr1:192984395-192984419	UUAUUUAUU	UUAUUUAUU	UAUUUAUU	AUUUA	UAUU	UUAUUUAUU
chr9	+	112932331	112932356	3'utr	PALM2-AKAP2	Ensembl	G16313.1	TCTCCTATTTATTCTCATACTTTAC	6	3	6	68	1	0.77815125	0	0	0	6	0	0	6	chr9:112932331-112932356	minimal	NA	UAUUUAUU	AUUUA	UAUU	UAUUUAUU
chr9	+	114308919	114308945	intron	ZNF483	Ensembl	G16317.1	TCATTTTATTTATTTTAGAATTATTT	3	2	3	40	1	0.477121255	0	0	0	3	0	0	3	chr9:114308919-114308945	UUAUUUAUU	UUAUUUAUU	UAUUUAUU	AUUUA	UAUU	UUAUUUAUU
chr9	+	115926100	115926127	3'utr	SLC31A2	Ensembl	G16329.1	TTCAATACTTAATATTCTCTATTTATT	4	4	4	52	1	0.602059991	0	0	0	4	0	0	4	chr9:115926100-115926127	minimal	NA	UAUUUAUU	AUUUA	UAUU	UAUUUAUU
chr1	-	192986690	192986712	intron	UCHL5	Ensembl	G1633.1	CTAAAACCAAATTATATTTATT	3	2	3	24	1	0.477121255	0	0	0	3	0	0	3	chr1:192986690-192986712	minimal	NA	UAUUUAUU	AUUUA	UAUU	UAUUUAUU
chr9	+	116659424	116659446	intron	ZNF618	Ensembl	G16332.1	TTTATATTTATTATCATAACTG	3	2	3	33	1	0.477121255	1	0.5	0.666666667	1	0	0	3	chr9:116659424-116659446	minimal	NA	UAUUUAUU	AUUUA	UAUU	UAUUUAUU
chr9	+	117227121	117227157	repeat	Simple_repeat-(ATG)n	RepeatMasker	G16334.1	TGATGATGATGATGATGATGATGATGTCGTCTGTCT	5	2	2	46	0.25	-0.301029996	0.5	0.142857143	0.25	6	3	3	2	chr9:117227121-117227157	NA	NA	NA	NA	NA	NA
chr9	+	117360115	117360143	3'utr	ATP6V1G1	Ensembl	G16335.1	CATTAAATTATTTCCATATATTATATAA	7	5	7	84	1	0.84509804	0	0.2	0.428571429	4	0	0	7	chr9:117360115-117360143	minimal	NA	NA	NA	UAUU	minimal
chr1	-	192996398	192996435	intron	UCHL5	Ensembl	G1634.1	TATATTCAATTTCAGATAATTATATATATATTCAGTT	4	2	4	44	1	0.602059991	0	0.333333333	0.5	2	0	0	4	chr1:192996398-192996435	minimal	NA	NA	NA	UAUU	minimal
chr9	+	125090900	125090923	NoAnnotation			G16342.1	ACACTTAAATTCATTTACATTTA	3	2	3	27	1	0.477121255	0	0.5	0.666666667	1	0	0	3	chr9:125090900-125090923	minimal	NA	NA	AUUUA	NA	minimal
chr9	+	125839207	125839228	intron	RABGAP1	Ensembl	G16343.1	TATTATATAACTCTTAACCTT	2	2	2	18	1	0.301029996	0	0	0	2	0	0	2	chr9:125839207-125839228	minimal	NA	NA	NA	UAUU	minimal
chr9	+	127165487	127165508	NoAnnotation			G16344.1	ATATAATTTTATCACTATTTT	29	4	4	324	0.137931034	0.602059991	0	0.375	0.827586207	5	25	0	4	chr9:127165487-127165508	minimal	NA	NA	NA	UAUU	minimal
chr9	+	127639968	127639988	repeat	Low_complexity-AT_rich	RepeatMasker	G16345.1	CTTATTTAATTAATTTAATA	3	3	3	30	1	0.477121255	0	0	0	3	0	0	3	chr9:127639968-127639988	minimal	NA	NA	AUUUA	UAUU	minimal
chr1	-	193002659	193002681	intron	UCHL5	Ensembl	G1635.1	AATAATTTTTTTAACTTAATAT	3	2	2	30	0.666666667	0.301029996	0	0	0	3	1	0	2	chr1:193002659-193002681	NA	NA	NA	NA	NA	NA
chr9	+	128605822	128605846	intron	PBX3	Ensembl	G16351.1	ACATTATCTTTATCTTTATTTATT	3	2	3	42	1	0.477121255	0	0.5	0.666666667	1	0	0	3	chr9:128605822-128605846	UUAUUUAUU	UUAUUUAUU	UAUUUAUU	AUUUA	UAUU	UUAUUUAUU
chr9	+	129647070	129647093	3'utr	ZBTB34	Ensembl	G16360.1	TATTTTATTTTATCAACTTTTTC	6	4	6	84	1	0.77815125	0	0.25	0.5	3	0	0	6	chr9:129647070-129647093	minimal	NA	NA	NA	UAUU	minimal
chr9	+	129647252	129647275	repeat	Low_complexity-AT_rich	RepeatMasker	G16361.1	TTATTTATTAAATTTTATATATG	2	2	2	25	1	0.301029996	1	0	0	2	0	0	2	chr9:129647252-129647275	UUAUUUAUU	UUAUUUAUU	UAUUUAUU	AUUUA	UAUU	UUAUUUAUU
chr9	+	130870873	130870896	3'utr	SLC25A25	Ensembl	G16364.1	TTCATTTTTTATTCATATTTATG	14	5	12	197	0.857142857	1.079181246	0.714285714	0.5	0.714285714	4	2	0	12	chr9:130870873-130870896	minimal	NA	NA	AUUUA	UAUU	minimal
chr9	+	131678995	131679022	3'utr	LRRC8A	Ensembl	G16371.1	TATTTATTTTTCTCCATCTCCCACCTC	10	3	10	114	1	1	0	0.5	0.7	3	0	0	10	chr9:131678995-131679022	minimal	NA	UAUUUAUU	AUUUA	UAUU	UAUUUAUU
chr9	+	133488934	133488956	intron	FUBP3	Ensembl	G16374.1	AACAATTTTTTATTTTATTTAT	3	2	3	39	1	0.477121255	0.666666667	0	0	3	0	0	3	chr9:133488934-133488956	UUAUUUAU	NA	NA	AUUUA	UAUU	minimal
chr9	+	133513303	133513332	3'utr	FUBP3	Ensembl	G16376.1	CTTTTTTCTTTTAAATATTTTCTTAATAT	6	3	4	83	0.666666667	0.602059991	0	0.2	0.333333333	4	2	0	4	chr9:133513303-133513332	NA	NA	NA	NA	UAUU	minimal
chr9	+	134059223	134059245	intron	NUP214	Ensembl	G16378.1	TTATTTACACATTTTTTCATCC	2	2	2	22	1	0.301029996	0	0	0	2	0	0	2	chr9:134059223-134059245	minimal	NA	NA	AUUUA	UAUU	minimal
chr9	+	134373672	134373708	3'utr	PRRC2B	Ensembl	G16382.1	TAAATGTTTCACTGCTCTATTTATATATAATGTCTG	3	3	3	30	1	0.477121255	0.333333333	0	0	3	0	0	3	chr9:134373672-134373708	minimal	NA	NA	AUUUA	UAUU	minimal
chr9	+	135567088	135567108	3'utr	GTF3C4	Ensembl	G16384.1	CAATCTCTACCTACTATTAT	5	2	4	36	0.8	0.602059991	0	0.333333333	0.6	2	1	0	4	chr9:135567088-135567108	minimal	NA	NA	NA	UAUU	minimal
chr9	+	135567298	135567322	repeat	Low_complexity-AT_rich	RepeatMasker	G16385.1	CAATAATTAAATATTTCAATTATT	5	4	5	47	1	0.698970004	0	0.25	0.4	3	0	0	5	chr9:135567298-135567322	minimal	NA	NA	NA	UAUU	minimal
chr9	+	135567742	135567768	3'utr	GTF3C4	Ensembl	G16386.1	TTTTCTTCAAAACTTAACTATAATTT	3	3	3	33	1	0.477121255	0	0	0	3	0	0	3	chr9:135567742-135567768	NA	NA	NA	NA	NA	NA
chr9	+	135570301	135570327	3'utr	GTF3C4	Ensembl	G16387.1	CCACTTTTTTATTCAAAATAAATAAC	3	3	3	27	1	0.477121255	0	0	0	3	0	0	3	chr9:135570301-135570327	minimal	NA	NA	NA	UAUU	minimal
chr1	-	197086796	197086818	intron	ASPM	Ensembl	G1640.1	ATTCTTTATCTAATACTTAATT	3	2	2	34	0.5	0	0	0	0	4	1	1	2	chr1:197086796-197086818	minimal	NA	NA	NA	NA	NA
chr1	-	197101372	197101395	intron	ASPM	Ensembl	G1642.1	TTCTAAAATAATATTTTTTTATT	3	2	3	39	1	0.477121255	0	0.5	0.666666667	1	0	0	3	chr1:197101372-197101395	minimal	NA	NA	NA	UAUU	minimal
chr9	-	6011398	6011419	3'utr	RANBP6	Ensembl	G16420.1	ATTTCTATTTCAAATAATTTC	6	2	4	62	0.666666667	0.602059991	0	0.25	0.5	3	2	0	4	chr9:6011398-6011419	NA	NA	NA	NA	UAUU	minimal
chr9	-	9795646	9795667	intron	PTPRD	Ensembl	G16426.1	TCAAATCTATTTTATTTTATT	3	2	3	34	1	0.477121255	0	0.5	0.666666667	1	0	0	3	chr9:9795646-9795667	minimal	NA	NA	NA	UAUU	minimal
chr9	-	11022006	11022031	NoAnnotation			G16434.1	TCATTATATATTAAAAATATTTATT	3	2	2	37	0.666666667	0.301029996	0	0	0	3	1	0	2	chr9:11022006-11022031	minimal	NA	UAUUUAUU	AUUUA	UAUU	UAUUUAUU
chr9	-	13106267	13106290	3'utr	MPDZ	Ensembl	G16438.1	CACATTTCAATTTTCATTCTTAT	3	2	3	29	1	0.477121255	0	0.5	0.666666667	1	0	0	3	chr9:13106267-13106290	minimal	NA	NA	NA	NA	NA
chr1	-	197125647	197125672	NoAnnotation			G1644.1	CTCTATAACTCTAATCCATTTATTT	8	2	8	79	1	0.903089987	0	0.666666667	0.875	1	0	0	8	chr1:197125647-197125672	minimal	NA	NA	AUUUA	UAUU	minimal
chr9	-	14083117	14083138	3'utr	NFIB	Ensembl	G16443.1	CAATTTTTTCTTCAATGGTTG	3	2	3	30	1	0.477121255	0	0.5	0.666666667	1	0	0	3	chr9:14083117-14083138	NA	NA	NA	NA	NA	NA
chr9	-	14084247	14084270	3'utr	NFIB	Ensembl	G16444.1	CTAACTTTTTAACAATTATAATG	5	3	5	44	1	0.698970004	0	0.25	0.4	3	0	0	5	chr9:14084247-14084270	minimal	NA	NA	NA	NA	NA
chr9	-	14086497	14086520	3'utr	NFIB	Ensembl	G16445.1	TTTTTCATCTTCCAATTAATATT	6	3	4	68	0.666666667	0.602059991	0	0.5	0.666666667	2	2	0	4	chr9:14086497-14086520	NA	NA	NA	NA	UAUU	minimal
chr9	-	14086714	14086734	3'utr	NFIB	Ensembl	G16446.1	TTTATTATCATTTTAAATCT	4	2	4	44	1	0.602059991	0	0.5	0.75	1	0	0	4	chr9:14086714-14086734	minimal	NA	NA	NA	UAUU	minimal
chr9	-	14087461	14087483	3'utr	NFIB	Ensembl	G16448.1	TAAAAATTAATATAATATTTTC	3	2	3	27	1	0.477121255	0	0.5	0.666666667	1	0	0	3	chr9:14087461-14087483	NA	NA	NA	NA	UAUU	minimal
chr9	-	14617988	14618010	3'utr	ZDHHC21	Ensembl	G16452.1	ATACTTTTTACTTTTATTTATG	5	4	5	65	1	0.698970004	0	0.25	0.4	3	0	0	5	chr9:14617988-14618010	UUAUUUAU	NA	NA	AUUUA	UAUU	minimal
chr9	-	15478275	15478296	intron	PSIP1	Ensembl	G16454.1	CTATTTATCATTTCATTAATT	2	2	2	21	1	0.301029996	0	0	0	2	0	0	2	chr9:15478275-15478296	minimal	NA	NA	AUUUA	UAUU	minimal
chr9	-	15489936	15489959	intron	PSIP1	Ensembl	G16455.1	ATATTACTTATTTAATCCTGGGG	4	2	4	36	1	0.602059991	0	0.333333333	0.5	2	0	0	4	chr9:15489936-15489959	minimal	NA	NA	AUUUA	UAUU	minimal
chr9	-	21331205	21331239	3'utr	KLHL9	Ensembl	G16468.1	AAAAGTAGAAAAATTAGAAATTATTAACTTTATT	6	2	6	39	1	0.77815125	0	0.2	0.333333333	4	0	0	6	chr9:21331205-21331239	minimal	NA	NA	NA	UAUU	minimal
chr9	-	21334501	21334521	coding	KLHL9	Ensembl	G16469.1	CAAAACTTTCTCTTAATATG	4	2	4	28	1	0.602059991	0	0.5	0.75	1	0	0	4	chr9:21334501-21334521	NA	NA	NA	NA	NA	NA
chr9	-	21968013	21968048	3'utr	CDKN2A	Ensembl	G16471.1	TAAATGTCCATTTATATCATTTTTTATATATTCTT	83	11	74	1120	0.850574713	1.170261715	0	0.301886792	0.574712644	37	9	4	74	chr9:21968013-21968048	minimal	NA	NA	AUUUA	UAUU	minimal
chr9	-	21992284	21992312	intron	CDKN2A	Ensembl	G16473.1	TAATTATATATTTCACATTAATATATTT	8	5	8	93	1	0.903089987	0	0.333333333	0.5	4	0	0	8	chr9:21992284-21992312	minimal	NA	NA	NA	UAUU	minimal
chr9	-	22004883	22004906	3'utr	CDKN2B	Ensembl	G16475.1	CTTTCTTCTTAACCTATTTATTT	9	4	8	112	0.888888889	0.903089987	0	0.333333333	0.555555556	4	1	0	8	chr9:22004883-22004906	minimal	NA	UAUUUAUU	AUUUA	UAUU	UAUUUAUU
chr1	-	197477774	197477796	NoAnnotation			G1648.1	ACTATATTCTAAATATTTATTG	3	2	2	31	0.666666667	0.301029996	0	0	0	3	1	0	2	chr1:197477774-197477796	minimal	NA	UAUUUAUU	AUUUA	UAUU	UAUUUAUU
chr9	-	26841836	26841859	3'utr	C9orf82	Ensembl	G16480.1	CACTTTTTAAATATATACTATTT	4	4	4	41	1	0.602059991	0	0	0	4	0	0	4	chr9:26841836-26841859	NA	NA	NA	NA	UAUU	minimal
chr9	-	32540860	32540882	3'utr	TOPORS	Ensembl	G16487.1	CCAAAATAAAAATTTACTATTT	3	3	3	19	1	0.477121255	0	0	0	3	0	0	3	chr9:32540860-32540882	minimal	NA	NA	AUUUA	UAUU	minimal
chr9	-	32553809	32553832	3'utr	NDUFB6	Ensembl	G16489.1	TTCCTATATTACCATATTTACTG	5	3	5	46	1	0.698970004	0	0	0	5	0	0	5	chr9:32553809-32553832	minimal	NA	NA	AUUUA	UAUU	minimal
chr1	-	197479481	197479509	3'utr	DENND1B	Ensembl	G1649.1	CAACTCATACTATTTAAATTTTTTTTTG	6	3	3	75	0.5	0.477121255	0	0.2	0.333333333	4	3	0	3	chr1:197479481-197479509	minimal	NA	NA	AUUUA	UAUU	minimal
chr9	-	32973003	32973032	3'utr	APTX	Ensembl	G16492.1	TAATATTCTTTTCCCTTCCTTCATGGGGA	4	3	4	47	1	0.602059991	0	0.333333333	0.5	2	0	0	4	chr9:32973003-32973032	NA	NA	NA	NA	UAUU	minimal
chr9	-	32973358	32973385	3'utr	APTX	Ensembl	G16493.1	CTTTTTCACAAATTTATTCTATTATTG	13	4	13	153	1	1.113943352	0	0.222222222	0.461538462	7	0	0	13	chr9:32973358-32973385	minimal	NA	NA	AUUUA	UAUU	minimal
chr9	-	32982604	32982624	intron	APTX	Ensembl	G16495.1	TATTTATATACCCTTTTATA	3	2	3	30	1	0.477121255	0	0.5	0.666666667	1	0	0	3	chr9:32982604-32982624	minimal	NA	NA	AUUUA	UAUU	minimal
chr9	-	32983711	32983739	intron	APTX	Ensembl	G16496.1	CTTATTTTACTTATTTACTTACTTATTT	2	2	2	33	1	0.301029996	0	0	0	2	0	0	2	chr9:32983711-32983739	minimal	NA	NA	AUUUA	UAUU	minimal
chr9	-	33047108	33047146	3'utr	SMU1	Ensembl	G16497.1	TTTAAGTAGCAACTACCCTTTCTTTTTTTATATATTTT	8	4	6	102	0.666666667	0.477121255	0	0	0	9	2	1	6	chr9:33047108-33047146	minimal	NA	NA	NA	UAUU	minimal
chr9	-	33070931	33070959	intron	SMU1	Ensembl	G16499.1	CTATCAAATACTATTTCTTATTTATTCT	7	5	5	93	0.714285714	0.698970004	0	0	0	7	2	0	5	chr9:33070931-33070959	UUAUUUAUU	UUAUUUAUU	UAUUUAUU	AUUUA	UAUU	UUAUUUAUU
chr9	-	34086599	34086622	3'utr	DCAF12	Ensembl	G16504.1	TCTTAATTTTTTTTCTATTATTA	12	4	8	180	0.666666667	0.903089987	0	0.25	0.5	6	4	0	8	chr9:34086599-34086622	minimal	NA	NA	NA	UAUU	minimal
chr9	-	35736970	35736992	3'utr	GBA2	Ensembl	G16515.1	AATCACTTATTTATTTCTTTCC	5	2	4	53	1	0.698970004	0	0.25	0.4	3	0	0	5	chr9:35736970-35736992	UUAUUUAUU	UUAUUUAUU	UAUUUAUU	AUUUA	UAUU	UUAUUUAUU
chr9	-	37773978	37774002	intron	EXOSC3	Ensembl	G16519.1	ACTAATAAACTTTTAATTATTATT	3	2	3	27	1	0.477121255	0	0.5	0.666666667	1	0	0	3	chr9:37773978-37774002	minimal	NA	NA	NA	UAUU	minimal
chr9	-	72333100	72333123	3'utr	PTAR1	Ensembl	G16526.1	TAAATCTTTCATTTTATTTATTT	3	2	2	42	0.666666667	0.301029996	0	0	0	3	1	0	2	chr9:72333100-72333123	UUAUUUAUU	UUAUUUAUU	UAUUUAUU	AUUUA	UAUU	UUAUUUAUU
chr9	-	74300051	74300072	3'utr	TMEM2	Ensembl	G16532.1	AACTAACTTATTTAATTTATG	2	2	2	18	1	0.301029996	0	0	0	2	0	0	2	chr9:74300051-74300072	minimal	NA	NA	AUUUA	UAUU	minimal
chr9	-	74480379	74480405	3'utr	FAM108B1	Ensembl	G16533.1	TTTAATTCATAACTTTTATATTAACC	4	2	4	42	1	0.602059991	0	0.5	0.75	1	0	0	4	chr9:74480379-74480405	minimal	NA	NA	NA	UAUU	minimal
chr9	-	77562092	77562115	3'utr	C9orf40	Ensembl	G16539.1	ATATAACTATTTTTTTAAACACC	3	2	3	27	1	0.477121255	0	0.5	0.666666667	1	0	0	3	chr9:77562092-77562115	NA	NA	NA	NA	UAUU	minimal
chr9	-	77562207	77562231	3'utr	C9orf40	Ensembl	G16540.1	TTTTATTCCTTATTACTTTAGACC	8	2	8	94	1	0.903089987	0	0.75	0.875	1	0	0	8	chr9:77562207-77562231	minimal	NA	NA	NA	UAUU	minimal
chr9	-	77562536	77562558	3'utr	C9orf40	Ensembl	G16541.1	TACTTTCTAATACATTCTATTG	8	4	8	78	1	0.903089987	0	0.142857143	0.25	6	0	0	8	chr9:77562536-77562558	NA	NA	NA	NA	UAUU	minimal
chr9	-	79000526	79000551	3'utr	RFK	Ensembl	G16544.1	TCTATATCTTTCAAAAACTTTTATA	4	2	3	43	0.75	0.477121255	0	0.333333333	0.5	2	1	0	3	chr9:79000526-79000551	minimal	NA	NA	NA	NA	NA
chr1	-	200374156	200374176	NoAnnotation			G1655.1	AATTTCTTTAACTTTTATTG	7	4	6	78	0.857142857	0.77815125	0	0.4	0.571428571	3	1	0	6	chr1:200374156-200374176	minimal	NA	NA	NA	UAUU	minimal
chr9	-	86553339	86553363	3'utr	C9orf64	Ensembl	G16553.1	CACTTTATTTTAAACTTTTTATTG	4	3	3	51	0.6	0.176091259	0	0	0	5	1	1	3	chr9:86553339-86553363	minimal	NA	NA	NA	UAUU	minimal
chr9	-	86553527	86553551	3'utr	C9orf64	Ensembl	G16554.1	AACTTTAATATTTTATTTAAATTT	3	2	3	35	1	0.477121255	0	0	0	3	0	0	3	chr9:86553527-86553551	minimal	NA	NA	AUUUA	UAUU	minimal
chr9	-	88159197	88159218	NoAnnotation			G16558.1	ACTCAAATATTTCCATTTATT	2	2	2	18	1	0.301029996	0	0	0	2	0	0	2	chr9:88159197-88159218	minimal	NA	NA	AUUUA	UAUU	minimal
chr9	-	88202407	88202443	intron	AGTPBP1	Ensembl	G16562.1	ACCAGTTAGAATTCTATTTATATTTATCATCACTTT	6	2	6	61	1	0.77815125	0	0.25	0.5	3	0	0	6	chr9:88202407-88202443	minimal	NA	NA	AUUUA	UAUU	minimal
chr9	-	89559595	89559620	3'utr	GAS1	Ensembl	G16570.1	TTTAAACTCACATCCATATTACACC	8	5	7	48	0.875	0.84509804	0	0.142857143	0.25	6	1	0	7	chr9:89559595-89559620	NA	NA	NA	NA	UAUU	minimal
chr1	-	200376003	200376027	3'utr	ZNF281	Ensembl	G1658.1	CAACTTTTCATATTTAGTTTATTT	6	3	5	68	0.833333333	0.698970004	0	0.2	0.333333333	4	1	0	5	chr1:200376003-200376027	minimal	NA	NA	AUUUA	UAUU	minimal
chr9	-	95014224	95014248	intron	IARS	Ensembl	G16580.1	CCTCTTTTTAATAAACTTATTTTT	2	2	2	23	1	0.301029996	0	0	0	2	0	0	2	chr9:95014224-95014248	minimal	NA	NA	NA	UAUU	minimal
chr9	-	95597184	95597208	NoAnnotation			G16587.1	TTACCTAAATATAATTATTTAACT	4	3	4	40	1	0.602059991	0	0.333333333	0.5	2	0	0	4	chr9:95597184-95597208	minimal	NA	NA	AUUUA	UAUU	minimal
chr9	-	95607258	95607283	NoAnnotation			G16590.1	TTATAACATTATAATTTCATTTATT	5	3	4	63	0.8	0.602059991	0	0.25	0.4	3	1	0	4	chr9:95607258-95607283	minimal	NA	NA	AUUUA	UAUU	minimal
chr9	-	99148457	99148478	3'utr	ZNF367	Ensembl	G16599.1	AAATTATCACAACTATTTAGA	5	2	5	30	1	0.698970004	0	0.5	0.8	1	0	0	5	chr9:99148457-99148478	minimal	NA	NA	AUUUA	UAUU	minimal
chr1	-	200521716	200521741	3'utr	KIF14	Ensembl	G1660.1	CTACCTAAATATAGTATAATTATAT	2	2	2	17	1	0.301029996	0	0	0	2	0	0	2	chr1:200521716-200521741	minimal	NA	NA	NA	NA	NA
chr9	-	99148498	99148523	3'utr	ZNF367	Ensembl	G16600.1	TTTTTTCATAAACATTTTTTATTTG	3	2	2	41	0.666666667	0.301029996	0	0	0	3	1	0	2	chr9:99148498-99148523	minimal	NA	NA	NA	UAUU	minimal
chr9	-	99150100	99150128	3'utr	ZNF367	Ensembl	G16601.1	ATCATTTTTAACAATATATATTAGTATG	8	3	8	85	1	0.903089987	0	0.142857143	0.25	6	0	0	8	chr9:99150100-99150128	NA	NA	NA	NA	UAUU	minimal
chr9	-	99403752	99403783	repeat	LINE-L1ME4a	RepeatMasker	G16605.1	CTATAAAATCATAAATACTCTAAATTATTTT	3	2	2	34	0.666666667	0.301029996	0	0	0	3	1	0	2	chr9:99403752-99403783	minimal	NA	NA	NA	UAUU	minimal
chr9	-	100665904	100665924	NoAnnotation			G16609.1	AATTATACATGGATCCTCTG	3	2	3	18	1	0.477121255	0	0.5	0.666666667	1	0	0	3	chr9:100665904-100665924	minimal	NA	NA	NA	NA	NA
chr1	-	200522369	200522395	3'utr	KIF14	Ensembl	G1661.1	TCTTTTTATCTTTAAAATATCTATTT	3	2	3	42	1	0.477121255	0	0	0	3	0	0	3	chr1:200522369-200522395	minimal	NA	NA	NA	UAUU	minimal
chr9	-	104152338	104152366	3'utr	MRPL50	Ensembl	G16619.1	CATACACAAATAAACTTTTATTAGATAG	3	2	3	20	1	0.477121255	0	0	0	3	0	0	3	chr9:104152338-104152366	minimal	NA	NA	NA	UAUU	minimal
chr9	-	104238091	104238120	3'utr	C9orf125	Ensembl	G16620.1	ATTCAAATATTTATCTCTTTATTTAGACA	17	5	16	216	0.941176471	1.204119983	0	0.333333333	0.529411765	8	1	0	16	chr9:104238091-104238120	minimal	NA	NA	AUUUA	UAUU	minimal
chr9	-	111777796	111777820	3'utr	C9orf5	Ensembl	G16628.1	CTTATTATCAAATATCATTTATTT	5	4	5	55	1	0.698970004	0	0	0	5	0	0	5	chr9:111777796-111777820	minimal	NA	NA	AUUUA	UAUU	minimal
chr9	-	111782408	111782429	3'utr	C9orf5	Ensembl	G16631.1	TTACTATATTATATATTTATA	7	4	6	78	0.857142857	0.77815125	0	0.4	0.571428571	3	1	0	6	chr9:111782408-111782429	minimal	NA	NA	AUUUA	UAUU	minimal
chr9	-	114985079	114985102	3'utr	ROD1	Ensembl	G16641.1	TATTTACTTAATTTCTTATTATG	10	2	8	123	0.8	0.903089987	0	0.666666667	0.9	1	2	0	8	chr9:114985079-114985102	minimal	NA	NA	AUUUA	UAUU	minimal
chr9	-	123521574	123521597	repeat	DNA-MamRep434	RepeatMasker	G16651.1	TTAACTATAAATCATTTATATCT	5	3	5	47	1	0.698970004	0	0.25	0.4	3	0	0	5	chr9:123521574-123521597	minimal	NA	NA	AUUUA	NA	minimal
chr1	-	202103200	202103228	3'utr	ARL8A	Ensembl	G1666.1	TATATATATTTTAATTTTTTAATTTAAG	6	4	6	90	1	0.77815125	0	0.2	0.333333333	4	0	0	6	chr1:202103200-202103228	minimal	NA	NA	AUUUA	UAUU	minimal
chr9	-	125003833	125003856	3'utr	RBM18	Ensembl	G16662.1	CAAATACACAAAATATTATTTAA	2	2	2	11	1	0.301029996	0	0	0	2	0	0	2	chr9:125003833-125003856	minimal	NA	NA	AUUUA	UAUU	minimal
chr9	-	125581033	125581055	3'utr	PDCL	Ensembl	G16664.1	TATTTATAATAATTATCATTTG	5	3	5	53	1	0.698970004	0	0.666666667	0.8	1	0	0	5	chr9:125581033-125581055	minimal	NA	NA	AUUUA	UAUU	minimal
chr9	-	125581288	125581319	3'utr	PDCL	Ensembl	G16665.1	ACCTTTTTTTATATTATTAAATATTCTACAA	3	3	3	42	1	0.477121255	0	0	0	3	0	0	3	chr9:125581288-125581319	minimal	NA	NA	NA	UAUU	minimal
chr9	-	125607212	125607235	3'utr	RC3H2	Ensembl	G16666.1	CTTCTATTTAAAACTATAATTTA	7	2	5	54	0.714285714	0.698970004	0	0.2	0.428571429	4	2	0	5	chr9:125607212-125607235	minimal	NA	NA	AUUUA	UAUU	minimal
chr9	-	125609527	125609552	3'utr	RC3H2	Ensembl	G16667.1	TATTTAACCTTATCTTTTTAATTTT	5	4	4	67	0.8	0.602059991	0	0	0	5	1	0	4	chr9:125609527-125609552	minimal	NA	NA	AUUUA	UAUU	minimal
chr9	-	125610123	125610144	3'utr	RC3H2	Ensembl	G16668.1	ATCTTACACATTTATTTAATA	3	2	3	27	1	0.477121255	0	0.5	0.666666667	1	0	0	3	chr9:125610123-125610144	minimal	NA	NA	AUUUA	UAUU	minimal
chr9	-	125611472	125611514	3'utr	RC3H2	Ensembl	G16671.1	AAAGTAGACTTAGTTAACTTATTTATTTCTATTTTATGTTTC	58	15	53	702	0.913793103	1.72427587	0	0.236842105	0.5	29	5	0	53	chr9:125611472-125611514	UUAUUUAUU	UUAUUUAUU	UAUUUAUU	AUUUA	UAUU	UUAUUUAUU
chr9	-	125670532	125670556	3'utr	ZBTB6	Ensembl	G16674.1	AATTTATTCATTTAACATATTCAC	3	2	3	30	1	0.477121255	0	0	0	3	0	0	3	chr9:125670532-125670556	minimal	NA	NA	AUUUA	UAUU	minimal
chr9	-	125670675	125670699	3'utr	ZBTB6	Ensembl	G16675.1	TTATTATTTATATTATTTATTCCT	21	6	16	302	0.761904762	1.204119983	0	0.727272727	0.857142857	3	5	0	16	chr9:125670675-125670699	UUAUUUAUU	UUAUUUAUU	UAUUUAUU	AUUUA	UAUU	UUAUUUAUU
chr9	-	125671528	125671551	3'utr	ZBTB6	Ensembl	G16677.1	AATTTCTACTGTATTTAATTTCT	4	4	4	36	1	0.602059991	0	0	0	4	0	0	4	chr9:125671528-125671551	minimal	NA	NA	AUUUA	UAUU	minimal
chr9	-	125672263	125672291	3'utr	ZBTB6	Ensembl	G16679.1	TTCCTCTCTATTTTATTTTTTATTTAAC	12	8	11	195	0.846153846	0.740362689	0	0.181818182	0.307692308	9	1	1	11	chr9:125672263-125672291	minimal	NA	NA	AUUUA	UAUU	minimal
chr9	-	125672393	125672414	3'utr	ZBTB6	Ensembl	G16680.1	ATTTTATTTAATACAATCGGA	3	2	3	24	1	0.477121255	0	0.5	0.666666667	1	0	0	3	chr9:125672393-125672414	minimal	NA	NA	AUUUA	UAUU	minimal
chr9	-	126593494	126593522	intron	DENND1A	Ensembl	G16682.1	CTTATTTTCATTATATTTATTTCTGGGT	3	3	3	43	1	0.477121255	0	0	0	3	0	0	3	chr9:126593494-126593522	minimal	NA	UAUUUAUU	AUUUA	UAUU	UAUUUAUU
chr9	-	127176187	127176219	coding	PSMB7	Ensembl	G16683.1	TTCAAAAATACACTTCATATCTCCTAATATTT	6	3	3	64	0.375	0	0	0	0	8	3	2	3	chr9:127176187-127176219	NA	NA	NA	NA	UAUU	minimal
chr9	-	127284799	127284832	3'utr	NR6A1	Ensembl	G16684.1	TTTTTTTAACCTCATTTTTCTATATATTTATTT	2	2	2	37	1	0.301029996	0	0	0	2	0	0	2	chr9:127284799-127284832	minimal	NA	UAUUUAUU	AUUUA	UAUU	UAUUUAUU
chr9	-	127911807	127911834	3'utr	PPP6C	Ensembl	G16688.1	CCTTTTTTTTTTTAAATTTTAAATTAT	2	2	2	33	1	0.301029996	0	0	0	2	0	0	2	chr9:127911807-127911834	minimal	NA	NA	NA	NA	NA
chr9	-	127911865	127911893	3'utr	PPP6C	Ensembl	G16689.1	TATTACCCTCTACAATATACTTTTTATT	6	3	3	65	0.428571429	0.176091259	0	0.166666667	0.285714286	5	3	1	3	chr9:127911865-127911893	minimal	NA	NA	NA	UAUU	minimal
chr9	-	130500604	130500630	3'utr	SH2D3C	Ensembl	G16691.1	ATTTCTTTCATATAATAAACTTTTAT	3	2	3	39	1	0.477121255	0	0.5	0.666666667	1	0	0	3	chr9:130500604-130500630	minimal	NA	NA	NA	NA	NA
chr9	-	132396899	132396927	NoAnnotation			G16696.1	CTTAAACTATTCATCTTATTAAAAATAA	7	4	7	64	1	0.84509804	0	0.5	0.714285714	2	0	0	7	chr9:132396899-132396927	minimal	NA	NA	NA	UAUU	minimal
chr9	-	132399161	132399186	3'utr	ASB6	Ensembl	G16698.1	ACTTTCTTGGCCTTAACAAGGTCCT	4	2	4	29	1	0.602059991	0	0.333333333	0.5	2	0	0	4	chr9:132399161-132399186	NA	NA	NA	NA	NA	NA
chr9	-	132575353	132575383	3'utr	TOR1A	Ensembl	G16699.1	CCATATTAAATCTTCCTCATTTATACTATT	9	5	8	92	0.888888889	0.903089987	0	0	0	9	1	0	8	chr9:132575353-132575383	minimal	NA	NA	AUUUA	UAUU	minimal
chr9	-	132589591	132589612	3'utr	C9orf78	Ensembl	G16700.1	TTTCTTATTACTATTAGAATT	4	2	4	38	1	0.602059991	0	0.333333333	0.5	2	0	0	4	chr9:132589591-132589612	minimal	NA	NA	NA	UAUU	minimal
chr9	-	135225977	135226000	intron	SETX	Ensembl	G16705.1	CATTTCTAAATAATTATTTAATT	2	2	2	21	1	0.301029996	0	0	0	2	0	0	2	chr9:135225977-135226000	minimal	NA	NA	AUUUA	UAUU	minimal
chr9	-	135469747	135469774	3'utr	DDX31	Ensembl	G16706.1	AATATATTTATCACTAATTATTTTCTT	4	3	4	45	1	0.602059991	0	0	0	4	0	0	4	chr9:135469747-135469774	minimal	NA	NA	AUUUA	UAUU	minimal
chr9	-	136196497	136196521	repeat	LTR-LTR13	RepeatMasker	G16710.1	CAATTACCTTTTATTCCAATATTA	22	4	16	217	0.695652174	0.903089987	0	0.307692308	0.608695652	9	6	1	16	chr9:136196497-136196521	minimal	NA	NA	NA	UAUU	minimal
chr9	-	136897493	136897515	NoAnnotation			G16712.1	CACATTCTAATTTTTTATTTTG	7	4	7	60	1	0.84509804	0	0.5	0.714285714	2	0	0	7	chr9:136897493-136897515	minimal	NA	NA	NA	UAUU	minimal
chr9	-	139323100	139323131	3'utr	INPP5E	Ensembl	G16717.1	TCTTTTAAATTATTTTTCCATATTTATATTT	29	9	27	443	0.9	1.130333768	0	0.25	0.4	18	2	1	27	chr9:139323100-139323131	minimal	NA	NA	AUUUA	UAUU	minimal
chr9	-	140194263	140194290	3'utr	NRARP	Ensembl	G16723.1	CAAATACCTTTTTAATTATGTTAATTA	8	2	8	76	1	0.903089987	0	0.666666667	0.875	1	0	0	8	chr9:140194263-140194290	minimal	NA	NA	NA	NA	NA
chr9	-	140194817	140194840	3'utr	NRARP	Ensembl	G16724.1	TACCCATATTTATATTTTTATAA	8	3	7	85	0.875	0.84509804	0	0.333333333	0.5	4	1	0	7	chr9:140194817-140194840	minimal	NA	NA	AUUUA	UAUU	minimal
chrM	+	588	613	Mt tRNA	J01415.2	Ensembl	G16727.1	CTTACCTCCTCAAAGCAATACACTG	27	2	2	149	0.058823529	-0.602059991	0.5	0.466666667	0.764705882	8	25	7	2	chrM:588-613	NA	NA	NA	NA	NA	NA
chr1	-	204366634	204366664	NoAnnotation			G1673.1	CAATTTCCTTTTTCTATTTATTTATTTATT	7	6	6	112	0.857142857	0.77815125	0	0	0	7	1	0	6	chr1:204366634-204366664	UUAUUUAUU	UUAUUUAUU	UAUUUAUU	AUUUA	UAUU	UUAUUUAUU
chrM	+	1403	1447	piRNA	chrM-FR023255-38771	ncRNA.org	G16733.1	AAACTTAAGGGTCGAAGGTGGATTTAGCAGTAAACTGAGAGTAG	101	3	4	581	0.032520325	-0.759667845	0.739837398	0.409090909	0.788617886	26	97	22	4	chrM:1403-1447	minimal	NA	NA	AUUUA	NA	minimal
chrM	+	1505	1540	Mt rRNA	J01415.24	Ensembl	G16734.1	TATACTTCAAAGGACATTTAACTAAAACCCCTACG	23	3	4	141	0.173913043	0.602059991	0.565217391	0.555555556	0.826086957	4	19	0	4	chrM:1505-1540	minimal	NA	NA	AUUUA	NA	minimal
chr1	-	204372706	204372730	3'utr	PPP1R15B	Ensembl	G1675.1	TAACACTTCTTCATCTTTAACTTG	7	5	7	67	1	0.84509804	0	0.166666667	0.285714286	5	0	0	7	chr1:204372706-204372730	NA	NA	NA	NA	NA	NA
chrM	+	3084	3112	Mt rRNA	J01415.4	Ensembl	G16751.1	TAATCCAGGTCGGTTTCTATCTACTTCA	130	5	6	1006	0.042857143	-0.263241435	0.871428571	0.225806452	0.828571429	24	124	10	6	chrM:3084-3112	NA	NA	NA	NA	NA	NA
chrM	+	3644	3669	coding	MT-ND1	Ensembl	G16755.1	TTTACTCAATCCTCTGATCAGGGTG	6	2	2	49	0.333333333	0.301029996	1	0	0	6	4	0	2	chrM:3644-3669	NA	NA	NA	NA	NA	NA
chrM	+	6212	6232	coding	MT-CO1	Ensembl	G16761.1	ACTCTTACCTCCCTCTCTCC	4	2	2	25	0.5	0.301029996	0.5	0	0	4	2	0	2	chrM:6212-6232	NA	NA	NA	NA	NA	NA
chr1	-	204373742	204373762	3'utr	PPP1R15B	Ensembl	G1677.1	TCATTATTTTATTTCTATCC	5	3	3	57	0.6	0.477121255	0	0.25	0.4	3	2	0	3	chr1:204373742-204373762	minimal	NA	NA	NA	UAUU	minimal
chrM	+	10099	10127	coding	MT-ND3	Ensembl	G16771.1	CCTTACTACTAATAATTATTACATTTTG	21	9	19	206	0.904761905	1.278753601	0.333333333	0.333333333	0.523809524	10	2	0	19	chrM:10099-10127	minimal	NA	NA	NA	UAUU	minimal
chrM	+	10234	10254	coding	MT-ND3	Ensembl	G16773.1	CTATTACCTTCTTATTATTT	16	6	14	178	0.875	1.146128036	0.3125	0.555555556	0.75	4	2	0	14	chrM:10234-10254	minimal	NA	NA	NA	UAUU	minimal
chr1	-	204374359	204374386	3'utr	PPP1R15B	Ensembl	G1678.1	TAATAATTACATCATAATCATTTATTT	9	6	9	83	1	0.954242509	0	0.142857143	0.333333333	6	0	0	9	chr1:204374359-204374386	minimal	NA	NA	AUUUA	UAUU	minimal
chrM	+	11800	11826	coding	MT-ND4	Ensembl	G16787.1	ACTTCAAACTCTACTCCCACTAATAG	17	2	4	114	0.235294118	0.602059991	0.823529412	0.6	0.882352941	2	13	0	4	chrM:11800-11826	NA	NA	NA	NA	NA	NA
chr1	-	204374486	204374525	3'utr	PPP1R15B	Ensembl	G1679.1	CATCTTTCTACCACATTTTAACATCTAATATATTTAATT	14	7	10	137	0.714285714	1	0	0.272727273	0.428571429	8	4	0	10	chr1:204374486-204374525	minimal	NA	NA	AUUUA	UAUU	minimal
chrM	+	15624	15651	coding	MT-CYB	Ensembl	G16799.1	CCCTATTACTATCCATCCTCATCCTAG	11	2	2	94	0.181818182	0.301029996	0.636363636	0.333333333	0.636363636	4	9	0	2	chrM:15624-15651	NA	NA	NA	NA	UAUU	minimal
chr1	-	204374563	204374586	3'utr	PPP1R15B	Ensembl	G1680.1	ATATTTCCAAGGACTGCCACAAA	4	3	4	14	1	0.602059991	0	0.333333333	0.5	2	0	0	4	chr1:204374563-204374586	NA	NA	NA	NA	UAUU	minimal
chr1	-	204374597	204374632	3'utr	PPP1R15B	Ensembl	G1681.1	AAAATATGTGGTAGCCTTTTTATTTCTACATTAAG	6	4	6	58	1	0.77815125	0	0.2	0.333333333	4	0	0	6	chr1:204374597-204374632	minimal	NA	NA	NA	UAUU	minimal
chrX	+	11141005	11141031	3'utr	HCCS	Ensembl	G16812.1	TCTATACTATTAAATCCTTTAATTTA	8	4	8	86	1	0.903089987	0	0.333333333	0.5	4	0	0	8	chrX:11141005-11141031	minimal	NA	NA	AUUUA	UAUU	minimal
chr1	-	204374743	204374766	3'utr	PPP1R15B	Ensembl	G1682.1	TTTTTCTATATTTTTTTTATTTC	15	6	11	250	0.733333333	1.041392685	0	0.4	0.6	6	4	0	11	chr1:204374743-204374766	minimal	NA	NA	NA	UAUU	minimal
chrX	+	17763102	17763126	intron	SCML1	Ensembl	G16821.1	CTATTTACTCCTTACTTATTTATA	6	4	5	73	0.833333333	0.698970004	0	0.2	0.333333333	4	1	0	5	chrX:17763102-17763126	UUAUUUAU	NA	NA	AUUUA	UAUU	minimal
chrX	+	17771744	17771768	3'utr	SCML1	Ensembl	G16823.1	TCTTTAAAAATTACTTTTATTATA	5	4	5	60	1	0.698970004	0	0.25	0.4	3	0	0	5	chrX:17771744-17771768	minimal	NA	NA	NA	UAUU	minimal
chrX	+	17772013	17772037	3'utr	SCML1	Ensembl	G16825.1	CCATATAAATTATTTTCCTTTCTG	23	4	20	246	0.8	0.823908741	0.08	0.5	0.76	6	3	2	20	chrX:17772013-17772037	minimal	NA	NA	NA	UAUU	minimal
chrX	+	17772202	17772227	3'utr	SCML1	Ensembl	G16826.1	ACTACTTTTTTTCAAACAAACTATT	2	2	2	20	1	0.301029996	0	0	0	2	0	0	2	chrX:17772202-17772227	NA	NA	NA	NA	UAUU	minimal
chrX	+	18647400	18647424	intron	CDKL5	Ensembl	G16829.1	TAACATTTATTTATAATTAATATT	3	2	3	34	1	0.477121255	0.333333333	0	0	3	0	0	3	chrX:18647400-18647424	UUAUUUAU	NA	NA	AUUUA	UAUU	minimal
chr1	-	204374837	204374890	3'utr	PPP1R15B	Ensembl	G1683.1	AAAACAATATTTATAGGGCTTAAAGCCCATTTTCATTTCTAATCTAAATTATG	27	10	24	290	0.888888889	1.380211242	0	0.173913043	0.296296296	19	3	0	24	chr1:204374837-204374890	minimal	NA	NA	AUUUA	UAUU	minimal
chrX	+	23095262	23095287	NoAnnotation			G16837.1	ATACTTTATTTTCTTTTATATTTCT	7	4	7	106	1	0.84509804	0	0.166666667	0.285714286	5	0	0	7	chrX:23095262-23095287	minimal	NA	NA	NA	UAUU	minimal
chrX	+	23803977	23804034	3'utr	SAT1	Ensembl	G16838.1	TGCTGCTGTAGATGACAACCTCCATTCTATTTTAGAATAAATTCCCAACTTCTCTTG	10	5	9	65	1	1	0.4	0.25	0.4	6	0	0	10	chrX:23803977-23804034	NA	NA	NA	NA	UAUU	minimal
chr1	-	204374891	204374914	3'utr	PPP1R15B	Ensembl	G1684.1	CACTTTCAAAACTTATTTTCTTG	10	7	10	91	1	1	0	0.25	0.4	6	0	0	10	chr1:204374891-204374914	minimal	NA	NA	NA	UAUU	minimal
chrX	+	23804295	23804319	3'utr	SAT1	Ensembl	G16840.1	ATTCTTTTTTAATAAACTACTCTT	22	9	20	245	0.954545455	1.322219295	0.227272727	0.357142857	0.590909091	9	1	0	21	chrX:23804295-23804319	NA	NA	NA	NA	NA	NA
chrX	+	24096024	24096045	3'utr	EIF2S3	Ensembl	G16841.1	ATTATACTACTACTAATTTTT	15	7	14	148	0.933333333	1.146128036	0.533333333	0.444444444	0.666666667	5	1	0	14	chrX:24096024-24096045	minimal	NA	NA	NA	NA	NA
chrX	+	24229757	24229798	repeat	Low_complexity-AT_rich	RepeatMasker	G16846.1	TTTTATATCTTAGAATTTTATATTTATTTAAATATTTACCT	52	15	46	789	0.884615385	1.662757832	0	0.175	0.365384615	33	6	0	46	chrX:24229757-24229798	minimal	NA	UAUUUAUU	AUUUA	UAUU	UAUUUAUU
chrX	+	24230390	24230412	3'utr	ZFX	Ensembl	G16848.1	CTTATTTTACATATTTATACAC	7	4	7	70	1	0.84509804	0	0.5	0.714285714	2	0	0	7	chrX:24230390-24230412	minimal	NA	NA	AUUUA	UAUU	minimal
chrX	+	24230650	24230671	3'utr	ZFX	Ensembl	G16849.1	TTTTCATACAATTTCACCTCC	2	2	2	16	1	0.301029996	0.5	0	0	2	0	0	2	chrX:24230650-24230671	NA	NA	NA	NA	NA	NA
chrX	+	24231891	24231920	3'utr	ZFX	Ensembl	G16851.1	AACCTTTAAAATCTCCCTTAATTTTTATT	8	4	6	85	0.75	0.77815125	0	0.142857143	0.25	6	2	0	6	chrX:24231891-24231920	minimal	NA	NA	NA	UAUU	minimal
chrX	+	24559987	24560010	NoAnnotation			G16853.1	CTCTTTCATTTACTCTATTTTAT	2	2	2	26	1	0.301029996	0	0	0	2	0	0	2	chrX:24559987-24560010	minimal	NA	NA	AUUUA	UAUU	minimal
chrX	+	24790464	24790488	intron	POLA1	Ensembl	G16855.1	ATATACTAATTTCTTTTTTTTAAT	3	2	2	42	0.666666667	0.301029996	0	0	0	3	1	0	2	chrX:24790464-24790488	NA	NA	NA	NA	NA	NA
chrX	+	38665619	38665650	3'utr	MID1IP1	Ensembl	G16864.1	TCTTAAATTTATTTAAAACTTTTTTTAATCC	5	3	3	69	0.6	0.477121255	0	0.25	0.4	3	2	0	3	chrX:38665619-38665650	minimal	NA	NA	AUUUA	UAUU	minimal
chrX	+	41198251	41198272	repeat	Low_complexity-AT_rich	RepeatMasker	G16869.1	CATTTAATTAATTTTATATAT	3	2	3	33	1	0.477121255	0	0.5	0.666666667	1	0	0	3	chrX:41198251-41198272	minimal	NA	NA	AUUUA	NA	minimal
chrX	+	43605543	43605566	3'utr	MAOA	Ensembl	G16874.1	ATTTAATTTATTCTAATTAGATT	5	2	5	57	1	0.698970004	0.2	0.25	0.4	3	0	0	5	chrX:43605543-43605566	minimal	NA	NA	AUUUA	UAUU	minimal
chr1	-	205056110	205056132	3'utr	RBBP5	Ensembl	G1688.1	CACTACTTTTTTCTTAAATATT	2	2	2	22	1	0.301029996	0	0	0	2	0	0	2	chr1:205056110-205056132	NA	NA	NA	NA	UAUU	minimal
chrX	+	47425145	47425167	repeat	DNA-MER20B	RepeatMasker	G16889.1	TATTATTTTATCATAAATTACT	6	2	6	65	1	0.77815125	0	0.25	0.5	3	0	0	6	chrX:47425145-47425167	minimal	NA	NA	NA	UAUU	minimal
chr1	-	205057405	205057427	3'utr	RBBP5	Ensembl	G1689.1	ATACCTCCTATATTTCCATATT	3	2	3	23	1	0.477121255	0	0.5	0.666666667	1	0	0	3	chr1:205057405-205057427	NA	NA	NA	NA	UAUU	minimal
chrX	+	47425212	47425232	repeat	Simple_repeat-(TTATA)n	RepeatMasker	G16890.1	CTATATTAAAATATATTATT	4	4	4	36	1	0.602059991	0.75	0	0	4	0	0	4	chrX:47425212-47425232	minimal	NA	NA	NA	UAUU	minimal
chrX	+	48816540	48816561	repeat	SINE-MIRb	RepeatMasker	G16897.1	CACCCATCCTTAATTTCTATT	3	2	3	24	1	0.477121255	0	0.5	0.666666667	1	0	0	3	chrX:48816540-48816561	NA	NA	NA	NA	UAUU	minimal
chrX	+	54587545	54587570	NoAnnotation			G16910.1	CCAAACCCAATACCCTCTATTTAAC	4	2	2	22	0.5	0.301029996	0	0.333333333	0.5	2	2	0	2	chrX:54587545-54587570	minimal	NA	NA	AUUUA	UAUU	minimal
chrX	+	56593442	56593471	3'utr	UBQLN2	Ensembl	G16912.1	ATTATATAAATCTTATCCTATATTTCTCT	10	5	9	116	0.9	0.954242509	0	0.125	0.3	7	1	0	9	chrX:56593442-56593471	minimal	NA	NA	NA	UAUU	minimal
chrX	+	56843941	56843964	lincRNA	RP11-622K12.1	Ensembl	G16914.1	TTCTTGTTGTATAACTTTATATT	2	2	2	20	1	0.301029996	0	0	0	2	0	0	2	chrX:56843941-56843964	minimal	NA	NA	NA	UAUU	minimal
chrX	+	67753304	67753325	repeat	Low_complexity-AT_rich	RepeatMasker	G16925.1	TTTTTCTTTATCATATAATTT	5	2	2	63	0.4	0.301029996	0	0	0	5	3	0	2	chrX:67753304-67753325	minimal	NA	NA	NA	NA	NA
chrX	+	70519236	70519260	intron	NONO	Ensembl	G16936.1	CAAACTCAGTCTCTATACTTAATC	6	2	6	42	1	0.77815125	0	0.5	0.666666667	2	0	0	6	chrX:70519236-70519260	NA	NA	NA	NA	NA	NA
chrX	+	70520983	70521007	3'utr	NONO	Ensembl	G16939.1	CATCAACCTATTAAAATACATTTT	6	5	5	42	0.833333333	0.698970004	0	0	0	6	1	0	5	chrX:70520983-70521007	NA	NA	NA	NA	UAUU	minimal
chrX	+	70684157	70684183	3'utr	TAF1	Ensembl	G16941.1	TCCTCCTTTATTTAACTCCATTTATT	6	3	5	68	0.833333333	0.698970004	0.166666667	0.2	0.333333333	4	1	0	5	chrX:70684157-70684183	minimal	NA	NA	AUUUA	UAUU	minimal
chrX	+	70684694	70684719	repeat	Low_complexity-AT_rich	RepeatMasker	G16942.1	CCCATTATTTTATTATTTAATTATG	15	6	12	179	0.8	1.079181246	0.066666667	0.153846154	0.266666667	11	3	0	12	chrX:70684694-70684719	minimal	NA	NA	AUUUA	UAUU	minimal
chrX	+	70795311	70795334	3'utr	OGT	Ensembl	G16944.1	ATTTCTTAATTTATTTTTTACCG	4	3	3	53	0.75	0.477121255	1	0	0	4	1	0	3	chrX:70795311-70795334	minimal	NA	NA	AUUUA	UAUU	minimal
chrX	+	73166763	73166790	lincRNA	JPX	Ensembl	G16947.1	AACATTAATAATTTTATTTTATTTATG	5	3	5	66	1	0.698970004	0.6	0	0	5	0	0	5	chrX:73166763-73166790	UUAUUUAU	NA	NA	AUUUA	UAUU	minimal
chrX	+	73193110	73193135	lincRNA	JPX	Ensembl	G16949.1	TTTATAACTTTCAATTTAACTTATT	3	3	3	36	1	0.477121255	0	0	0	3	0	0	3	chrX:73193110-73193135	minimal	NA	NA	AUUUA	UAUU	minimal
chr1	-	205581178	205581199	3'utr	ELK4	Ensembl	G1695.1	ACTCTATTTTTATTTTACTAG	3	2	3	33	1	0.477121255	0	0.5	0.666666667	1	0	0	3	chr1:205581178-205581199	minimal	NA	NA	NA	UAUU	minimal
chrX	+	84344943	84344968	3'utr	APOOL	Ensembl	G16969.1	TTAAACAAATATTTAATATTAGCTT	3	2	2	28	0.666666667	0.301029996	0	0	0	3	1	0	2	chrX:84344943-84344968	minimal	NA	NA	AUUUA	UAUU	minimal
chr1	-	205585456	205585480	3'utr	ELK4	Ensembl	G1697.1	CCTTAATTGGAGTCTAAACTCCAC	3	2	3	18	1	0.477121255	0	0.5	0.666666667	1	0	0	3	chr1:205585456-205585480	NA	NA	NA	NA	NA	NA
chrX	+	84527917	84527938	3'utr	ZNF711	Ensembl	G16973.1	CATCCCTTTAACAACGCTTTG	7	4	7	42	1	0.84509804	1	0.75	0.857142857	1	0	0	7	chrX:84527917-84527938	NA	NA	NA	NA	NA	NA
chrX	+	84528183	84528208	3'utr	ZNF711	Ensembl	G16974.1	AATAAATTTTTTATCTTTCTTAACT	5	4	4	65	0.8	0.602059991	0	0	0	5	1	0	4	chrX:84528183-84528208	minimal	NA	NA	NA	NA	NA
chrX	+	96856393	96856413	3'utr	DIAPH2	Ensembl	G16984.1	ATAACTTATATATTTTTATT	2	2	2	22	1	0.301029996	0	0	0	2	0	0	2	chrX:96856393-96856413	minimal	NA	NA	NA	UAUU	minimal
chrX	+	100098481	100098509	repeat	Low_complexity-AT_rich	RepeatMasker	G16987.1	TTTTATCATTAATTATTCAATAAATTTT	3	3	3	39	1	0.477121255	0	0	0	3	0	0	3	chrX:100098481-100098509	minimal	NA	NA	NA	UAUU	minimal
chr1	-	205596037	205596066	intron	ELK4	Ensembl	G1699.1	CCACATATTATTTATCCATTCATCAGTTG	3	2	3	31	1	0.477121255	0	0.5	0.666666667	1	0	0	3	chr1:205596037-205596066	UUAUUUAU	NA	NA	AUUUA	UAUU	minimal
chrX	+	102080564	102080589	lincRNA	LL0XNC01-157D4.1	Ensembl	G16995.1	ATATCATATATCATATAATTTAGTA	3	2	3	30	1	0.477121255	0	0.5	0.666666667	1	0	0	3	chrX:102080564-102080589	minimal	NA	NA	AUUUA	NA	minimal
chrX	+	102613002	102613022	3'utr	WBP5	Ensembl	G16998.1	TCCATATTTCTACTTATAAC	4	2	4	32	1	0.602059991	0.5	0.333333333	0.5	2	0	0	4	chrX:102613002-102613022	minimal	NA	NA	NA	UAUU	minimal
chrX	+	102613321	102613346	repeat	LINE-L1ME4a	RepeatMasker	G16999.1	TATTTTCTATATTCCTAAAATTAAC	8	3	6	72	0.666666667	0.477121255	0.111111111	0.125	0.222222222	7	2	1	6	chrX:102613321-102613346	NA	NA	NA	NA	UAUU	minimal
chr1	-	205682761	205682785	3'utr	NUCKS1	Ensembl	G1700.1	TAACCACTTTATTTAAAAGGTTTT	3	2	3	22	1	0.477121255	0	0.5	0.666666667	1	0	0	3	chr1:205682761-205682785	minimal	NA	NA	AUUUA	UAUU	minimal
chrX	+	103439272	103439292	3'utr	FAM199X	Ensembl	G17001.1	ATCCATTTAATTTCCTATTT	6	2	6	60	1	0.77815125	0.833333333	0.666666667	0.833333333	1	0	0	6	chrX:103439272-103439292	minimal	NA	NA	AUUUA	UAUU	minimal
chrX	+	103440235	103440255	3'utr	FAM199X	Ensembl	G17002.1	ATCTATTTTCCTTATATATT	3	3	3	33	1	0.477121255	0.666666667	0	0	3	0	0	3	chrX:103440235-103440255	minimal	NA	NA	NA	UAUU	minimal
chrX	+	106894130	106894154	3'utr	PRPS1	Ensembl	G17007.1	TATTTAATTTTCATCTTCCTTCTT	10	5	7	120	0.9	0.954242509	0.2	0.111111111	0.2	8	1	0	9	chrX:106894130-106894154	minimal	NA	NA	AUUUA	UAUU	minimal
chrX	+	108297412	108297443	rRNA	rRNA-LSU-rRNA_Hsa	RepeatMasker	G17011.1	TGAAGAAATTCAATGAAGCGCGGGTAAACGG	953	5	17	3773	0.015775635	-1.021189299	0.602979842	0.316384181	0.893952673	121	935	188	18	chrX:108297412-108297443	NA	NA	NA	NA	NA	NA
chrX	+	108297723	108297767	rRNA	rRNA-LSU-rRNA_Hsa	RepeatMasker	G17014.1	CGGGCCGCCGGTGAAATACCACTACTCTGATCGTTTTTTCACTG	298	8	13	1934	0.037142857	-0.610332517	0.491428571	0.298076923	0.791428571	73	285	52	13	chrX:108297723-108297767	NA	NA	NA	NA	NA	NA
chrX	+	108297789	108297831	rRNA	rRNA-LSU-rRNA_Hsa	RepeatMasker	G17014.2	GCCCTGAGGGGCTCTCGCTTCTGGCGCCAAGCGCCCGGCCGC	133	4	10	506	0.045454545	-0.944482672	0.727272727	0.320754717	0.836363636	36	123	87	10	chrX:108297789-108297831	NA	NA	NA	NA	NA	NA
chrX	+	110934310	110934336	intron	ALG13	Ensembl	G17018.1	TAATACCATTTATTTATTTATTTATT	3	2	3	44	1	0.477121255	0	0.5	0.666666667	1	0	0	3	chrX:110934310-110934336	UUAUUUAUU	UUAUUUAUU	UAUUUAUU	AUUUA	UAUU	UUAUUUAUU
chr1	-	205686571	205686602	3'utr	NUCKS1	Ensembl	G1702.1	ATTTCATATTTCCTTCTCTAAATATATATGT	17	6	12	211	0.705882353	1.079181246	0	0.0625	0.117647059	15	5	0	12	chr1:205686571-205686602	NA	NA	NA	NA	UAUU	minimal
chrX	+	117583024	117583050	3'utr	WDR44	Ensembl	G17027.1	CTAACATACTTTTTTAATTTTTATTG	4	4	4	50	1	0.602059991	0.25	0	0	4	0	0	4	chrX:117583024-117583050	minimal	NA	NA	NA	UAUU	minimal
chr1	-	205686701	205686723	3'utr	NUCKS1	Ensembl	G1703.1	CTTTCTTTTTTATTTCATCACT	2	2	2	25	1	0.301029996	0	0	0	2	0	0	2	chr1:205686701-205686723	minimal	NA	NA	NA	UAUU	minimal
chrX	+	118718194	118718214	3'utr	UBE2A	Ensembl	G17031.1	ATATTTATACTTTTAGATAT	4	2	4	40	1	0.602059991	0	0.5	0.75	1	0	0	4	chrX:118718194-118718214	minimal	NA	NA	AUUUA	UAUU	minimal
chrX	+	119390502	119390524	3'utr	ZBTB33	Ensembl	G17034.1	ACACATATTTAAACACTTAGAA	27	2	27	135	0.964285714	1.130333768	0.071428571	0.5	0.892857143	3	0	1	27	chrX:119390502-119390524	minimal	NA	NA	AUUUA	UAUU	minimal
chrX	+	123041220	123041241	3'utr	XIAP	Ensembl	G17043.1	TATTATCCATTTTTTTTACTG	6	3	5	72	0.833333333	0.698970004	0.833333333	0.25	0.5	3	1	0	5	chrX:123041220-123041241	minimal	NA	NA	NA	UAUU	minimal
chrX	+	123042865	123042889	3'utr	XIAP	Ensembl	G17044.1	CAAATTTATTTTATTTATTTAATT	8	4	8	112	1	0.903089987	0	0.25	0.625	3	0	0	8	chrX:123042865-123042889	UUAUUUAUU	UUAUUUAUU	UAUUUAUU	AUUUA	UAUU	UUAUUUAUU
chrX	+	123234786	123234808	3'utr	STAG2	Ensembl	G17050.1	AATTCTCTTACATTTATTTACT	5	3	4	54	0.8	0.602059991	0.2	0.25	0.4	3	1	0	4	chrX:123234786-123234808	minimal	NA	NA	AUUUA	UAUU	minimal
chrX	+	123235312	123235333	repeat	Low_complexity-AT_rich	RepeatMasker	G17052.1	ATCTAAATTTTAAATAAAATT	5	2	2	43	0.4	0.301029996	0	0.25	0.4	3	3	0	2	chrX:123235312-123235333	NA	NA	NA	NA	NA	NA
chrX	+	123235383	123235410	3'utr	STAG2	Ensembl	G17053.1	TTTTTTCTTACTTTTAAATTCCAACTT	3	2	3	41	0.75	0.176091259	0	0	0	4	0	1	3	chrX:123235383-123235410	NA	NA	NA	NA	NA	NA
chrX	+	123235759	123235787	3'utr	STAG2	Ensembl	G17056.1	TTTAAAACAAAATATTAACTTATATTAC	7	3	7	52	1	0.84509804	0	0.2	0.428571429	4	0	0	7	chrX:123235759-123235787	minimal	NA	NA	NA	UAUU	minimal
chrX	+	123236231	123236252	3'utr	STAG2	Ensembl	G17058.1	TTTTATATATTACTCTAACCT	4	2	4	38	1	0.602059991	0.25	0.333333333	0.5	2	0	0	4	chrX:123236231-123236252	minimal	NA	NA	NA	UAUU	minimal
chrX	+	128726470	128726495	3'utr	OCRL	Ensembl	G17062.1	TCATCTTTTTTATTATAATTTATTG	5	4	5	73	1	0.698970004	0.6	0	0	5	0	0	5	chrX:128726470-128726495	minimal	NA	NA	AUUUA	UAUU	minimal
chrX	+	129190537	129190571	3'utr	BCORL1	Ensembl	G17063.1	TCTTCTGTAGTATTTATTTTATTAGTATTTAATT	23	7	21	322	0.913043478	1.322219295	0.217391304	0.333333333	0.565217391	10	2	0	21	chrX:129190537-129190571	minimal	NA	UAUUUAUU	AUUUA	UAUU	UAUUUAUU
chrX	+	131209103	131209126	3'utr	AL109749.1	Ensembl	G17067.1	TCCTATAAACTATTTATATATTT	3	2	2	33	0.5	0	0	0	0	4	1	1	2	chrX:131209103-131209126	minimal	NA	NA	AUUUA	UAUU	minimal
chrX	+	131209267	131209288	3'utr	AL109749.1	Ensembl	G17068.1	TTAATTTTCACTTATATTTAT	13	5	7	160	0.538461538	0.84509804	0.769230769	0.375	0.615384615	5	6	0	7	chrX:131209267-131209288	minimal	NA	NA	AUUUA	UAUU	minimal
chrX	+	133560621	133560657	3'utr	PHF6	Ensembl	G17073.1	ACCACTATTTTAGAAACTTTATTTAATATTTTAATG	13	3	11	140	0.846153846	1.041392685	0.153846154	0.375	0.615384615	5	2	0	11	chrX:133560621-133560657	minimal	NA	NA	AUUUA	UAUU	minimal
chrX	+	133654847	133654869	repeat	Low_complexity-AT_rich	RepeatMasker	G17075.1	CATTTTTATTAATTAATTTATT	3	3	3	39	1	0.477121255	0	0	0	3	0	0	3	chrX:133654847-133654869	minimal	NA	NA	AUUUA	UAUU	minimal
chr1	-	207220202	207220223	3'utr	YOD1	Ensembl	G1708.1	TAATTTATACTGTGCCAGGCA	3	2	3	14	1	0.477121255	0	0.5	0.666666667	1	0	0	3	chr1:207220202-207220223	minimal	NA	NA	AUUUA	NA	minimal
chr1	-	207220959	207220985	3'utr	YOD1	Ensembl	G1709.1	TTTTCTACCTCTTTTCTTAATTATTC	6	5	5	81	0.833333333	0.698970004	0	0	0	6	1	0	5	chr1:207220959-207220985	minimal	NA	NA	NA	UAUU	minimal
chr1	+	43167063	43167084	intron	YBX1	Ensembl	G171.1	TTAATTACATTATTATTTATG	6	3	6	64	1	0.77815125	1	0.666666667	0.833333333	1	0	0	6	chr1:43167063-43167084	UUAUUUAU	NA	NA	AUUUA	UAUU	minimal
chrX	+	150157226	150157250	3'utr	HMGB3	Ensembl	G17100.1	TATTACATTTTTAAAACTCTTCTC	3	2	3	33	1	0.477121255	0	0.5	0.666666667	1	0	0	3	chrX:150157226-150157250	NA	NA	NA	NA	UAUU	minimal
chrX	+	150574659	150574682	3'utr	VMA21	Ensembl	G17101.1	CCATCTAAAAATAACCTCTATTT	6	3	5	40	0.625	0.22184875	0.125	0.6	0.75	2	1	2	5	chrX:150574659-150574682	NA	NA	NA	NA	UAUU	minimal
chrX	+	150577167	150577188	repeat	DNA-MamRep434	RepeatMasker	G17103.1	TCACCTTAAAAATAAATTATT	2	2	2	14	1	0.301029996	0	0	0	2	0	0	2	chrX:150577167-150577188	minimal	NA	NA	NA	UAUU	minimal
chrX	+	152613898	152613928	3'utr	ZNF275	Ensembl	G17108.1	TCTTAAAATATTTAATTTATTAATTTAGTT	16	5	12	189	0.75	1.079181246	0	0.25	0.625	6	4	0	12	chrX:152613898-152613928	minimal	NA	NA	AUUUA	UAUU	minimal
chrX	+	153664510	153664532	3'utr	ATP6AP1	Ensembl	G17112.1	TCTCCTTTCTCCTTATTTATTC	3	2	2	37	0.5	0	0.25	0	0	4	1	1	2	chrX:153664510-153664532	UUAUUUAUU	UUAUUUAUU	UAUUUAUU	AUUUA	UAUU	UUAUUUAUU
chrX	+	153671408	153671443	3'utr	GDI1	Ensembl	G17114.1	TTGCATTCCTCCCCCCTAATTTATTCTAATTTATT	34	12	26	325	0.722222222	0.937852093	0	0.09375	0.194444444	29	8	2	26	chrX:153671408-153671443	minimal	NA	NA	AUUUA	UAUU	minimal
chrX	+	154467237	154467258	repeat	Low_complexity-AT_rich	RepeatMasker	G17117.1	ATAAACACCATTTTATTTATT	10	3	7	92	0.7	0.84509804	0	0.333333333	0.6	4	3	0	7	chrX:154467237-154467258	UUAUUUAUU	UUAUUUAUU	UAUUUAUU	AUUUA	UAUU	UUAUUUAUU
chrX	-	10415683	10415711	3'utr	MID1	Ensembl	G17125.1	ATTCTATATATTTACTATATTATTTATA	16	7	13	223	0.764705882	0.812913357	0	0.214285714	0.352941176	11	3	1	13	chrX:10415683-10415711	UUAUUUAU	NA	NA	AUUUA	UAUU	minimal
chrX	-	10415715	10415737	3'utr	MID1	Ensembl	G17126.1	ACACTCTCCTTTTTCTTAACAG	6	2	6	48	1	0.77815125	0	0.25	0.5	3	0	0	6	chrX:10415715-10415737	NA	NA	NA	NA	NA	NA
chrX	-	18258441	18258464	3'utr	SCML2	Ensembl	G17150.1	TACTTTACCATATTTATATATTG	6	3	6	62	0.857142857	0.477121255	0	0.2	0.428571429	4	0	1	6	chrX:18258441-18258464	minimal	NA	NA	AUUUA	UAUU	minimal
chrX	-	18258786	18258815	3'utr	SCML2	Ensembl	G17151.1	CCATATAAATTATTTTCCTTTTATTATTT	10	4	9	138	0.818181818	0.653212514	0	0.375	0.545454545	5	1	1	9	chrX:18258786-18258815	minimal	NA	NA	NA	UAUU	minimal
chrX	-	20142784	20142807	3'utr	EIF1AX	Ensembl	G17156.1	ATAATATTTTATTCTTAAATCTT	2	2	2	22	0.666666667	0	0	0	0	3	0	1	2	chrX:20142784-20142807	minimal	NA	NA	NA	UAUU	minimal
chr1	-	211745644	211745672	3'utr	SLC30A1	Ensembl	G1716.1	TAATTCTACAATATAAAAATATTTATTT	3	2	2	33	0.666666667	0.301029996	0	0	0	3	1	0	2	chr1:211745644-211745672	minimal	NA	UAUUUAUU	AUUUA	UAUU	UAUUUAUU
chrX	-	20265235	20265255	intron	RPS6KA3	Ensembl	G17160.1	ATTAATACTCTTTATTTATG	3	2	2	31	0.666666667	0.301029996	0	0	0	3	1	0	2	chrX:20265235-20265255	UUAUUUAU	NA	NA	AUUUA	UAUU	minimal
chrX	-	24002415	24002437	3'utr	KLHL15	Ensembl	G17167.1	TCCTAAAAATTAGTTTATCCAG	3	2	3	21	1	0.477121255	0	0	0	3	0	0	3	chrX:24002415-24002437	minimal	NA	NA	NA	NA	NA
chrX	-	24002725	24002746	3'utr	KLHL15	Ensembl	G17169.1	TTATAATATAAATTGTTATTT	3	2	3	29	1	0.477121255	0	0.5	0.666666667	1	0	0	3	chrX:24002725-24002746	minimal	NA	NA	NA	UAUU	minimal
chrX	-	24002776	24002802	3'utr	KLHL15	Ensembl	G17170.1	TTCAGTGGGACTATTTTTATATATGT	9	4	9	85	1	0.954242509	0	0.166666667	0.444444444	5	0	0	9	chrX:24002776-24002802	minimal	NA	NA	NA	UAUU	minimal
chrX	-	24003246	24003270	3'utr	KLHL15	Ensembl	G17172.1	ATCTTCATTAATTACATCTTAATT	3	3	3	31	1	0.477121255	0	0	0	3	0	0	3	chrX:24003246-24003270	NA	NA	NA	NA	NA	NA
chrX	-	24003514	24003543	3'utr	KLHL15	Ensembl	G17173.1	ATTAACTTACATTCCCTTTTAAAATTATG	60	9	51	582	0.85	1.707570176	0	0.433333333	0.716666667	17	9	0	51	chrX:24003514-24003543	minimal	NA	NA	NA	NA	NA
chrX	-	24003546	24003582	3'utr	KLHL15	Ensembl	G17174.1	TTTATATGTAGTTCTAATTTAGGTTATTTTAAATCC	29	5	27	356	0.870967742	0.954242509	0	0.2	0.483870968	16	2	2	27	chrX:24003546-24003582	minimal	NA	NA	AUUUA	UAUU	minimal
chrX	-	24003925	24003945	3'utr	KLHL15	Ensembl	G17175.1	CTTCATTATTTTCCTCATTG	3	2	2	26	0.666666667	0.301029996	0	0	0	3	1	0	2	chrX:24003925-24003945	minimal	NA	NA	NA	UAUU	minimal
chrX	-	24003987	24004016	3'utr	KLHL15	Ensembl	G17176.1	CCATTTAATTTTTTTCTACATTAGTTTAG	7	5	5	88	0.857142857	0.77815125	0	0	0	7	1	0	6	chrX:24003987-24004016	minimal	NA	NA	AUUUA	NA	minimal
chrX	-	24004038	24004074	3'utr	KLHL15	Ensembl	G17177.1	TCTTTTTCTACATTTAAAAAATACATTATTTTATTT	5	4	4	62	0.8	0.602059991	0	0	0	5	1	0	4	chrX:24004038-24004074	minimal	NA	NA	AUUUA	UAUU	minimal
chrX	-	24004145	24004166	3'utr	KLHL15	Ensembl	G17178.1	ACTTATATTTTCATTAACTAG	24	7	20	220	0.8	1	0	0.307692308	0.64	9	4	1	20	chrX:24004145-24004166	minimal	NA	NA	NA	UAUU	minimal
chrX	-	24004173	24004204	3'utr	KLHL15	Ensembl	G17179.1	ATTTCAAAAATCAATAATAATCTTATTTTAT	30	7	27	249	0.870967742	1.130333768	0	0.166666667	0.35483871	20	3	1	27	chrX:24004173-24004204	minimal	NA	NA	NA	UAUU	minimal
chrX	-	24004511	24004537	3'utr	KLHL15	Ensembl	G17180.1	ATCTATACTGGCAAAACTTGCCAGAT	4	2	3	22	0.75	0.477121255	0	0	0	4	1	0	3	chrX:24004511-24004537	NA	NA	NA	NA	NA	NA
chrX	-	24005166	24005192	3'utr	KLHL15	Ensembl	G17181.1	AAAACTAACACTTTATATTTTATTTT	22	5	20	205	0.909090909	1.301029996	0	0.333333333	0.545454545	10	2	0	20	chrX:24005166-24005192	minimal	NA	NA	NA	UAUU	minimal
chrX	-	24005301	24005327	3'utr	KLHL15	Ensembl	G17182.1	TCTTTTCACATATTAACATTTTTAGA	3	2	3	36	1	0.477121255	0	0.5	0.666666667	1	0	0	3	chrX:24005301-24005327	NA	NA	NA	NA	UAUU	minimal
chrX	-	24005598	24005626	3'utr	KLHL15	Ensembl	G17185.1	TTATACTTTTTAGTTTTATTATTTAAAA	64	9	60	911	0.9375	1.77815125	0	0.268292683	0.53125	30	4	0	60	chrX:24005598-24005626	minimal	NA	NA	AUUUA	UAUU	minimal
chrX	-	24037118	24037141	intron	KLHL15	Ensembl	G17188.1	CTATTCTTTATTTATGTATTTAT	5	2	2	53	0.333333333	0	0	0.25	0.5	3	3	1	2	chrX:24037118-24037141	UUAUUUAU	NA	NA	AUUUA	UAUU	minimal
chrX	-	25965799	25965819	NoAnnotation			G17189.1	CAATATTCTACTATTTATTT	2	2	2	20	1	0.301029996	0	0	0	2	0	0	2	chrX:25965799-25965819	minimal	NA	UAUUUAUU	AUUUA	UAUU	UAUUUAUU
chrX	-	30846435	30846468	3'utr	TAB3	Ensembl	G17192.1	TTTAATTTTTAAGGAGCTGGTCTCAATTTTAGT	5	2	5	58	1	0.698970004	0	0.666666667	0.8	1	0	0	5	chrX:30846435-30846468	NA	NA	NA	NA	NA	NA
chrX	-	30846775	30846796	3'utr	TAB3	Ensembl	G17193.1	ACTATACATTTTACATTATTT	3	2	3	30	1	0.477121255	0	0.5	0.666666667	1	0	0	3	chrX:30846775-30846796	minimal	NA	NA	NA	UAUU	minimal
chr1	-	211840154	211840179	3'utr	NEK2	Ensembl	G1720.1	CTTATTTTTATTATCATTATTTATT	3	2	2	45	0.666666667	0.301029996	0	0	0	3	1	0	2	chr1:211840154-211840179	UUAUUUAUU	UUAUUUAUU	UAUUUAUU	AUUUA	UAUU	UUAUUUAUU
chrX	-	34336052	34336077	lincRNA	RP11-545D19.1	Ensembl	G17200.1	TTCTTTTATTAATTATTTATTTCTT	4	3	3	61	0.75	0.477121255	0	0	0	4	1	0	3	chrX:34336052-34336077	UUAUUUAUU	UUAUUUAUU	UAUUUAUU	AUUUA	UAUU	UUAUUUAUU
chrX	-	34336355	34336380	lincRNA	RP11-545D19.1	Ensembl	G17201.1	TATATATAATTTTCTATTTCTTTTT	3	3	3	43	1	0.477121255	0	0	0	3	0	0	3	chrX:34336355-34336380	NA	NA	NA	NA	UAUU	minimal
chrX	-	34338231	34338255	lincRNA	RP11-545D19.1	Ensembl	G17203.1	ATATTTAAATATACTTATCTATTG	4	3	4	44	1	0.602059991	0	0.333333333	0.5	2	0	0	4	chrX:34338231-34338255	minimal	NA	NA	AUUUA	UAUU	minimal
chrX	-	34342054	34342080	lincRNA	RP11-545D19.1	Ensembl	G17205.1	TTTCAACTTTTATCACTTATTTATTT	3	2	2	43	0.666666667	0.301029996	0	0	0	3	1	0	2	chrX:34342054-34342080	UUAUUUAUU	UUAUUUAUU	UAUUUAUU	AUUUA	UAUU	UUAUUUAUU
chrX	-	34342082	34342111	lincRNA	RP11-545D19.1	Ensembl	G17206.1	TAATTACAATTTATTTATTTACTTATTTG	8	7	8	101	1	0.903089987	0	0	0	8	0	0	8	chrX:34342082-34342111	UUAUUUAUU	UUAUUUAUU	UAUUUAUU	AUUUA	UAUU	UUAUUUAUU
chr1	-	212150277	212150300	intron	INTS7	Ensembl	G1721.1	TTATATAATTTATTCATATTATG	6	5	6	69	1	0.77815125	0	0.2	0.333333333	4	0	0	6	chr1:212150277-212150300	minimal	NA	NA	AUUUA	UAUU	minimal
chrX	-	39910623	39910645	3'utr	BCOR	Ensembl	G17212.1	TACATAAAACTAAAATTTTCTG	5	2	4	35	0.8	0.602059991	0	0.25	0.4	3	1	0	4	chrX:39910623-39910645	NA	NA	NA	NA	NA	NA
chrX	-	39910796	39910818	3'utr	BCOR	Ensembl	G17213.1	AAACTTTTATATCCTAATTTAA	8	4	8	72	1	0.903089987	0	0.142857143	0.25	6	0	0	8	chrX:39910796-39910818	minimal	NA	NA	AUUUA	NA	minimal
chrX	-	39911285	39911305	3'utr	BCOR	Ensembl	G17215.1	TCATAATACAACTATTTCTG	7	4	7	49	1	0.84509804	0	0.75	0.857142857	1	0	0	7	chrX:39911285-39911305	NA	NA	NA	NA	UAUU	minimal
chr1	-	212150407	212150427	intron	INTS7	Ensembl	G1722.1	AAACTTTATCATACTACTTG	2	2	2	14	1	0.301029996	0	0	0	2	0	0	2	chr1:212150407-212150427	minimal	NA	NA	NA	NA	NA
chrX	-	41379312	41379337	3'utr	CASK	Ensembl	G17221.1	CTTTCTATAATCTATTTTAATAATA	4	2	3	47	0.6	0.176091259	0	0	0	5	1	1	3	chrX:41379312-41379337	NA	NA	NA	NA	UAUU	minimal
chrX	-	45605608	45605630	miRNA	hsa-mir-221	miRBase	G17226.1	AGCTACATTGTCTGCTGGGTTT	33	2	2	249	0.048780488	-0.653212514	0	0.272727273	0.804878049	8	31	8	2	chrX:45605608-45605630	NA	NA	NA	NA	NA	NA
chrX	-	48830293	48830321	3'utr	GRIPAP1	Ensembl	G17232.1	ACCAACTCTTTTTTATTTTATTTTATTT	8	3	6	111	0.75	0.77815125	0	0.6	0.75	2	2	0	6	chrX:48830293-48830321	minimal	NA	NA	NA	UAUU	minimal
chrX	-	53221368	53221408	3'utr	KDM5C	Ensembl	G17236.1	CCTATTTTAATTTTATTTTATTATTTTCCTCTTGTTAGAA	65	13	60	978	0.895522388	1.301029996	0	0.358974359	0.626865672	25	5	2	60	chrX:53221368-53221408	minimal	NA	NA	NA	UAUU	minimal
chrX	-	53238565	53238593	intron	KDM5C	Ensembl	G17239.1	TAATATTTTTTTATTATAAAATTTAGTG	4	3	4	53	0.8	0.301029996	0.2	0	0	5	0	1	4	chrX:53238565-53238593	minimal	NA	NA	AUUUA	UAUU	minimal
chrX	-	53666548	53666581	intron	HUWE1	Ensembl	G17246.1	TATTCTTCTCTATATATTATCTTCATATTATAT	3	2	3	44	1	0.477121255	0	0	0	3	0	0	3	chrX:53666548-53666581	minimal	NA	NA	NA	UAUU	minimal
chr1	-	212192881	212192906	intron	INTS7	Ensembl	G1725.1	TATCATATCTATAACTTTTTATATC	4	2	4	43	1	0.602059991	0	0	0	4	0	0	4	chr1:212192881-212192906	minimal	NA	NA	NA	NA	NA
chrX	-	53963361	53963385	3'utr	PHF8	Ensembl	G17251.1	ATTTCTATTCACCTTTAATATATT	6	2	5	67	0.833333333	0.698970004	0	0.666666667	0.833333333	1	1	0	5	chrX:53963361-53963385	NA	NA	NA	NA	UAUU	minimal
chrX	-	62568712	62568736	3'utr	SPIN4	Ensembl	G17256.1	TTTCTTCTAATAACTTTATTATTT	4	2	4	36	1	0.602059991	0	1	1	0	0	0	4	chrX:62568712-62568736	minimal	NA	NA	NA	UAUU	minimal
chrX	-	63406281	63406302	3'utr	FAM123B	Ensembl	G17259.1	TCAATTATCTATTTTTATATT	2	2	2	23	1	0.301029996	0	0	0	2	0	0	2	chrX:63406281-63406302	minimal	NA	NA	NA	UAUU	minimal
chr1	-	212194458	212194486	coding	INTS7	Ensembl	G1726.1	TATCCATTCCCTATTCTTATCAATTCTG	3	3	3	30	1	0.477121255	0	0	0	3	0	0	3	chr1:212194458-212194486	minimal	NA	NA	NA	UAUU	minimal
chrX	-	70278761	70278800	NoAnnotation			G17267.1	CTAATTTGGGCAGAATATATTTATTATATATGTGTGTGT	6	4	6	61	1	0.77815125	0	0	0	6	0	0	6	chrX:70278761-70278800	minimal	NA	UAUUUAUU	AUUUA	UAUU	UAUUUAUU
chrX	-	70278940	70278961	NoAnnotation			G17268.1	AATCTTAACTTATCTTAATGA	4	3	4	32	1	0.602059991	0	0.333333333	0.5	2	0	0	4	chrX:70278940-70278961	minimal	NA	NA	NA	NA	NA
chrX	-	71424629	71424649	3'utr	ERCC6L	Ensembl	G17269.1	ATATTCTATAAATTTAACTG	3	3	3	24	1	0.477121255	0	0	0	3	0	0	3	chrX:71424629-71424649	minimal	NA	NA	AUUUA	UAUU	minimal
chrX	-	71475537	71475563	NoAnnotation			G17270.1	CTATTATCTGGGGGTGGTAATTATTG	8	5	8	66	1	0.903089987	0	0.333333333	0.5	4	0	0	8	chrX:71475537-71475563	minimal	NA	NA	NA	UAUU	minimal
[truncated: 2,627 more rows]
